# Supplementary material for: Induction of APOBEC3-mediated genomic damage in urothelium implicates BK polyomavirus (BKPyV) as a hit-and-run driver for bladder cancer
Source: Oncogene. 2022 Feb 22;41(15):2139–51. doi: 10.1038/s41388-022-02235-8 (PMC8862006; doi:10.1038/s41388-022-02235-8)
Supplement: Supplementary file 2 — Supplementary Table 1 [file 41388_2022_2235_MOESM2_ESM.xlsx]

## Sheet: 1.1_GSEA_Hallmark
Term	es	nes	pval	fdr	geneset_size	matched_size	genes	ledge_genes
HALLMARK_G2M_CHECKPOINT	0.87366	2.03543	0	0	200	128	NUSAP1;CDK1;MYBL2;UBE2C;PBK;CCNA2;CDC6;BIRC5;AURKB;MAD2L1;CDC45;CDC20;NDC80;CDKN3;CCNB2;TOP2A;MKI67;TPX2;ORC6;EXO1;GINS2;TACC3;NEK2;KIF2C;TROAP;E2F1;CDC25A;KIF11;TTK;LMNB1;POLQ;CENPA;KIF4A;FBXO5;PRC1;PTTG1;CENPF;KIF23;HMMR;BUB1;KIF15;UBE2S;EZH2;MCM2;E2F2;AURKA;STMN1;CDC25B;RAD54L;CHEK1;STIL;MCM5;BRCA2;PLK1;MCM6;RACGAP1;SMC4;KNL1;MCM3;CKS2;PLK4;CHAF1A;TRAIP;CDKN2C;H2AX;BARD1;CDC7;CKS1B;SUV39H1;KIF…	NUSAP1;CDK1;MYBL2;UBE2C;PBK;CCNA2;CDC6;BIRC5;AURKB;MAD2L1;CDC45;CDC20;NDC80;CDKN3;CCNB2;TOP2A;MKI67;TPX2;ORC6;EXO1;GINS2;TACC3;NEK2;KIF2C;TROAP;E2F1;CDC25A;KIF11;TTK;LMNB1;POLQ;CENPA;KIF4A;FBXO5;PRC1;PTTG1;CENPF;KIF23;HMMR;BUB1;KIF15;UBE2S;EZH2;MCM2;E2F2;AURKA;STMN1;CDC25B;RAD54L;CHEK1;STIL;MCM5;BRCA2;PLK1;MCM6;RACGAP1;SMC4;KNL1;MCM3;CKS2;PLK4;CHAF1A;TRAIP;CDKN2C;H2AX;BARD1;CDC7;CKS1B;SUV39H1;KIF…
HALLMARK_E2F_TARGETS	0.858141	1.91037	0	0	200	154	RRM2;CDK1;MYBL2;RAD51AP1;ASF1B;TK1;DSCC1;BIRC5;AURKB;MAD2L1;CDC20;CENPM;CDKN3;CCNB2;TOP2A;MKI67;CDCA3;ORC6;SPC25;SPC24;TACC3;TCF19;KIF2C;TRIP13;DLGAP5;MELK;SPAG5;CDC25A;LMNB1;GINS4;E2F8;DIAPH3;KIF4A;BUB1B;BRCA1;GINS1;CDCA8;PTTG1;PSMC3IP;HMMR;KIF18B;HMGB2;UBE2S;RFC3;EZH2;UBE2T;MCM2;ATAD2;AURKA;RNASEH2A;HELLS;DONSON;CIT;STMN1;CDC25B;CHEK1;RFC2;MCM5;BRCA2;PLK1;TIPIN;MCM4;MCM6;RACGAP1;SMC4;MCM3;CKS2;…	RRM2;CDK1;MYBL2;RAD51AP1;ASF1B;TK1;DSCC1;BIRC5;AURKB;MAD2L1;CDC20;CENPM;CDKN3;CCNB2;TOP2A;MKI67;CDCA3;ORC6;SPC25;SPC24;TACC3;TCF19;KIF2C;TRIP13;DLGAP5;MELK;SPAG5;CDC25A;LMNB1;GINS4;E2F8;DIAPH3;KIF4A;BUB1B;BRCA1;GINS1;CDCA8;PTTG1;PSMC3IP;HMMR;KIF18B;HMGB2;UBE2S;RFC3;EZH2;UBE2T;MCM2;ATAD2;AURKA;RNASEH2A;HELLS;DONSON;CIT;STMN1;CDC25B;CHEK1;RFC2;MCM5;BRCA2;PLK1;TIPIN;MCM4;MCM6;RACGAP1;SMC4;MCM3;CKS2;…
HALLMARK_MITOTIC_SPINDLE	0.817932	1.8631	0	0	199	101	NUSAP1;CDK1;BIRC5;NDC80;CCNB2;TOP2A;TPX2;ANLN;NEK2;KIF2C;DLGAP5;KIF11;TTK;LMNB1;KIF4A;FBXO5;PRC1;CENPF;KIF23;BUB1;KNTC1;KIF15;AURKA;BRCA2;PLK1;RACGAP1;SMC4;CENPJ;CEP72;KIF20B;KIF22;CENPE;SASS6;ECT2;ESPL1;CEP57;TUBGCP3;CDC42EP1;SAC3D1;EPB41L2;SMC3;FGD6;KATNA1;PCNT;CDK5RAP2;TUBGCP5;CEP192;UXT;BIN1;WASL;STAU1;ARL8A;CTTN;CDC42EP4;ARHGAP5;KIF5B;PXN;ABI1;RABGAP1;DST;DLG1;NET1;KIFAP3;MYH9;BCR;CSNK1D;KIF…	NUSAP1;CDK1;BIRC5;NDC80;CCNB2;TOP2A;TPX2;ANLN;NEK2;KIF2C;DLGAP5;KIF11;TTK;LMNB1;KIF4A;FBXO5;PRC1;CENPF;KIF23;BUB1;KNTC1;KIF15;AURKA;BRCA2;PLK1;RACGAP1;SMC4;CENPJ;CEP72;KIF20B;KIF22;CENPE
HALLMARK_SPERMATOGENESIS	0.838236	1.81605	0	0	135	31	CDK1;NCAPH;CDKN3;CCNB2;NEK2;KIF2C;TTK;BUB1;RFC4;EZH2;AURKA;CNIH2;RPL39L;CLGN;PARP2;TOPBP1;PHF7;DBF4;YBX2;PSMG1;MAST2;ELOVL3;MLF1;VDAC3;TALDO1;MAP7;STAM2;CLPB;IDE;PEBP1;CCT6B	CDK1;NCAPH;CDKN3;CCNB2;NEK2;KIF2C;TTK;BUB1;RFC4;EZH2;AURKA;CNIH2;RPL39L;CLGN;PARP2
HALLMARK_MYC_TARGETS_V1	0.706255	1.6146	0	0.0083211	200	86	CCNA2;MAD2L1;CDC45;CDC20;TYMS;RFC4;MCM2;MCM5;MCM4;MCM6;RRM1;MCM7;PCNA;CDK2;DEK;H2AZ1;USP1;HPRT1;SNRPG;RANBP1;LSM2;KPNA2;DUT;NOP56;CDK4;SNRPA1;SNRPA;ODC1;POLE3;SNRPD1;IFRD1;TFDP1;VBP1;HSPE1;SRSF7;SRSF2;CBX3;UBA2;PPM1G;FBL;EIF2S1;HNRNPA2B1;POLD2;HNRNPA3;NME1;SNRPD2;ERH;PRPS2;TRA2B;EIF2S2;HSPD1;PSMA4;XPOT;LSM7;RAN;PSMB3;RRP9;PSMD14;GLO1;PSMA6;VDAC3;PSMA2;PSMC6;PSMD8;C1QBP;ACP1;PRDX3;PSMA7;NCBP2;SLC2…	CCNA2;MAD2L1;CDC45;CDC20;TYMS;RFC4;MCM2;MCM5;MCM4;MCM6;RRM1;MCM7;PCNA;CDK2;DEK;H2AZ1;USP1;HPRT1;SNRPG;RANBP1;LSM2;KPNA2;DUT;NOP56;CDK4;SNRPA1;SNRPA;ODC1;POLE3;SNRPD1;IFRD1;TFDP1;VBP1
HALLMARK_INTERFERON_ALPHA_RESPONSE	0.729965	1.59339	0.0106383	0.0104846	97	36	CXCL10;CXCL11;RSAD2;LAMP3;USP18;OASL;IFI27;EPSTI1;ISG15;IFI44L;CMPK2;GMPR;ISG20;IRF7;IFI44;IFIT3;IFITM1;PLSCR1;IFI35;PNPT1;NCOA7;BST2;PROCR;MX1;IFITM3;EIF2AK2;IRF9;PSME2;TAP1;PSMA3;SLC25A28;CD47;ELF1;TRAFD1;TMEM140;LGALS3BP	CXCL10;CXCL11;RSAD2;LAMP3;USP18;OASL;IFI27;EPSTI1;ISG15;IFI44L;CMPK2;GMPR;ISG20;IRF7;IFI44;IFIT3;IFITM1
HALLMARK_DNA_REPAIR	0.693736	1.53273	0	0.0217861	150	64	RAD51;ZWINT;TYMS;FEN1;RFC3;RFC4;RFC2;PCNA;POLA2;POLE4;PRIM1;HPRT1;LIG1;CMPK2;RPA3;POLD1;RFC5;DUT;UPF3B;ALYREF;POLD3;POLA1;SAC3D1;RPA2;NELFE;SSRP1;PNP;POLR2I;DGCR8;MPC2;NME1;RBX1;NT5C3A;POLR2D;GTF3C5;POLR2K;TAF9;POLR2J;POLR2H;AK1;COX17;POLB;TARBP2;NCBP2;SDCBP;CETN2;SURF1;ERCC5;POM121;SEC61A1;TK2;BCAM;VPS37B;BCAP31;GSDME;VPS28;ADA;AK3;XPC;RNMT;RRM2B;DDB1;CANT1;VPS37D	RAD51;ZWINT;TYMS;FEN1;RFC3;RFC4;RFC2;PCNA;POLA2;POLE4;PRIM1;HPRT1;LIG1;CMPK2;RPA3;POLD1;RFC5;DUT;UPF3B;ALYREF;POLD3
HALLMARK_PI3K_AKT_MTOR_SIGNALING	0.689066	1.47784	0.0105263	0.0511747	105	33	CDK1;E2F1;TRIB3;CDK2;DDIT3;CDK4;HRAS;TRAF2;PIN1;DAPP1;CAB39;UBE2D3;YWHAB;AP2M1;SQSTM1;ARF1;MYD88;DUSP3;PRKAG1;ACTR2;RPTOR;RIT1;CLTC;PPP2R1B;MAPK10;CDKN1A;TIAM1;EGFR;GNA14;TNFRSF1A;MKNK2;CAB39L;SLC2A1	CDK1;E2F1;TRIB3;CDK2;DDIT3
HALLMARK_INTERFERON_GAMMA_RESPONSE	0.611546	1.41448	0.03	0.0956286	200	68	CXCL10;CXCL11;RSAD2;IFIT1;USP18;OASL;CCL5;IFI27;EPSTI1;ISG15;CD274;IFI44L;OAS3;CMPK2;ZBP1;ISG20;IRF7;IFI44;IFIT3;DDX58;GCH1;PLSCR1;IFI35;IL6;PNPT1;XAF1;UPP1;SOCS3;MTHFD2;HLA-B;BST2;PNP;MX1;IFITM3;MX2;NFKB1;GBP6;SECTM1;NFKBIA;EIF2AK2;IRF9;PSME2;TAP1;PSMA3;SLC25A28;TNFAIP2;PSMA2;MYD88;CASP7;PSMB10;STAT3;TRAFD1;TAPBP;BANK1;HLA-DMA;PFKP;LGALS3BP;TNFSF10;ZNFX1;PLA2G4A;CDKN1A;ARID5B;NCOA3;CD86;PIM1;MVP…	CXCL10;CXCL11;RSAD2;IFIT1;USP18;OASL;CCL5;IFI27;EPSTI1;ISG15;CD274;IFI44L;OAS3;CMPK2;ZBP1;ISG20;IRF7;IFI44;IFIT3;DDX58;GCH1;PLSCR1;IFI35;IL6;PNPT1;XAF1;UPP1;SOCS3;MTHFD2
HALLMARK_MTORC1_SIGNALING	0.605836	1.40947	0.020202	0.0925425	200	88	RRM2;CDC25A;BUB1;MCM2;AURKA;PLK1;MCM4;DHFR;TRIB3;DDX39A;DDIT3;CCNF;HPRT1;SLC1A4;ASNS;CORO1A;GMPS;FADS1;ME1;EBP;TMEM97;PSPH;TUBG1;PHGDH;PSAT1;PSMG1;IFRD1;SHMT2;CACYBP;HSPE1;EEF1E1;MTHFD2;INSIG1;GOT1;GLA;PNP;UNG;IDI1;SLC7A11;TOMM40;RPA1;PPP1R15A;STARD4;SLC7A5;ATP5MC1;SLC37A4;UCHL5;ARPC5L;EIF2S2;HSPD1;PSMA4;CYB5B;PSMA3;RRP9;PSMD14;TCEA1;PSMC6;DAPP1;UBE2D3;SQSTM1;ERO1A;RDH11;YKT6;SERP1;ACTR2;TES;TM7S…	RRM2;CDC25A;BUB1;MCM2;AURKA;PLK1;MCM4;DHFR;TRIB3;DDX39A;DDIT3;CCNF;HPRT1;SLC1A4;ASNS;CORO1A;GMPS;FADS1;ME1;EBP;TMEM97;PSPH;TUBG1;PHGDH;PSAT1;PSMG1;IFRD1
HALLMARK_XENOBIOTIC_METABOLISM	-0.262112	-1.27677	0	0.153472	200	54	HES6;HPRT1;TMEM97;GCH1;MPP2;SHMT2;UPP1;VNN1;NQO1;BLVRB;GSTO1;PTS;ACP1;TMBIM6;SPINT2;ADH5;EPHA2;DHRS7;ECH1;PSMB10;COMT;ACO2;GCLC;IL1R1;POR;PTGES;IGFBP4;NDRG2;NFS1;MARCHF6;SLC6A6;EPHX1;PINK1;ATOH8;UGDH;CROT;IDH1;TKFC;JUP;TNFRSF1A;MAOA;TGFB2;AKR1C3;GABARAPL1;RETSAT;CNDP2;CAT;MCCC2;ACOX1;ACOX3;PDK4;AKR1C2;PAPSS2;MAN1A1	EPHX1;PINK1;ATOH8;UGDH;CROT;IDH1;TKFC;JUP;TNFRSF1A;MAOA;TGFB2;AKR1C3;GABARAPL1;RETSAT;CNDP2;CAT;MCCC2;ACOX1;ACOX3;PDK4;AKR1C2;PAPSS2;MAN1A1
HALLMARK_MYOGENESIS	-0.27345	-1.40968	0	0.0914062	200	50	TEAD4;EFS;IFRD1;PKIA;FHL1;BDKRB2;NQO1;CHRNB1;AK1;BIN1;OCEL1;AKT2;CRAT;ABLIM1;SYNGR2;ITGB5;MYH9;PFKM;PLXNB2;AGRN;ITGB4;RIT1;EIF4A2;DAPK2;AGL;ITGB1;MEF2D;NOTCH1;HDAC5;ACSL1;CDKN1A;PPP1R3C;VIPR1;KLF5;COL6A2;IGFBP3;GAA;PSEN2;MYO1C;ADCY9;TNNC1;NAV2;BAG1;CLU;SLC6A8;FOXO4;APP;GSN;ATP6AP1;HSPB8	NOTCH1;HDAC5;ACSL1;CDKN1A;PPP1R3C;VIPR1;KLF5;COL6A2;IGFBP3;GAA;PSEN2;MYO1C;ADCY9;TNNC1;NAV2;BAG1;CLU;SLC6A8;FOXO4;APP;GSN;ATP6AP1;HSPB8
HALLMARK_ESTROGEN_RESPONSE_EARLY	-0.32278	-1.45925	0	0.08125	200	91	MYBL1;MICB;SLC1A4;PMAIP1;SULT2B1;NXT1;ADCY1;GLA;RBBP8;FKBP5;SLC7A5;PPIF;TMPRSS3;BLVRB;RHOD;BCL2;FDFT1;HES1;FRK;AMFR;OPN3;SEC14L2;ABLIM1;ELF1;SLC37A1;WWC1;ASB13;ABAT;RARA;SH3BP5;KRT18;KCNK15;ESRP2;TJP3;TGM2;B4GALT1;DHRS3;ELF3;FHL2;SCARB1;CCND1;PTGES;MYC;RPS6KA2;IGFBP4;ENDOD1;TMEM164;FOS;TSKU;SYNGR1;DHRS2;P2RY2;ABHD2;CELSR1;TIAM1;CELSR2;SLC39A6;ZNF185;SLC1A1;KRT19;AFF1;ABCA3;ALDH3B1;RHOBTB3;TTC39A;…	RHOBTB3;TTC39A;ADCY9;TOB1;NAV2;KRT8;MINDY1;BAG1;CANT1;PDZK1;FLNB;FOXC1;SCNN1A;MYOF;RAPGEFL1;ANXA9;WFS1;CLIC3;KDM4B;RAB31;SLC22A5;HSPB8;DLC1;THSD4;PAPSS2;KRT13;SLC2A1;GJA1
HALLMARK_HYPOXIA	-0.304493	-1.48029	0	0.08125	200	70	DDIT3;CSRP2;ISG20;SAP30;SULT2B1;PLAUR;EDN2;IL6;JMJD6;IER3;PPP1R15A;SLC37A4;VHL;HAS1;BCL2;ERO1A;BNIP3L;PNRC1;TES;HEXA;PAM;MYH9;FOXO3;GPC1;PGM1;TGM2;PFKP;ERRFI1;PRKCA;SCARB1;MXI1;PGM2;FOS;HDLBP;SLC6A6;B3GALT6;VLDLR;SLC2A3;CDKN1A;PPP1R3C;HK2;NEDD4L;EGFR;COL5A1;IGFBP3;CCNG2;GAA;FOSL2;KLF6;PIM1;CP;PLIN2;PFKFB3;GYS1;HK1;IDS;NDRG1;IRS2;ACKR3;CCN2;DPYSL4;INHA;KLHL24;ATP7A;S100A4;CDKN1C;CITED2;PGF;SLC2A1;…	SLC6A6;B3GALT6;VLDLR;SLC2A3;CDKN1A;PPP1R3C;HK2;NEDD4L;EGFR;COL5A1;IGFBP3;CCNG2;GAA;FOSL2;KLF6;PIM1;CP;PLIN2;PFKFB3;GYS1;HK1;IDS;NDRG1;IRS2;ACKR3;CCN2;DPYSL4;INHA;KLHL24;ATP7A;S100A4;CDKN1C;CITED2;PGF;SLC2A1;NDST1
HALLMARK_COAGULATION	-0.30556	-1.62136	0	0.0609375	138	31	APOC1;CTSV;TFPI2;DUSP14;RAPGEF3;ISCU;GNG12;THBD;ITGA2;FBN1;ITGB3;PLAT;CTSH;CTSO;BMP1;CTSB;ADAM9;COMP;MMP2;MMP15;LAMP2;FYN;MMP14;HTRA1;CLU;CAPN5;GSN;LTA4H;ANG;TIMP3;LRP1	CTSO;BMP1;CTSB;ADAM9;COMP;MMP2;MMP15;LAMP2;FYN;MMP14;HTRA1;CLU;CAPN5;GSN;LTA4H;ANG;TIMP3;LRP1
HALLMARK_UV_RESPONSE_DN	-0.538103	-2.19376	0	0	144	51	INSIG1;SFMBT1;SYNJ2;NFKB1;DDAH1;SCN8A;MAPK14;TJP1;WDR37;DLG1;PHF3;MAP2K5;PRKCA;FHL2;CELF2;MYC;ITGB3;INPP4B;VLDLR;ARHGEF9;PLPP3;LAMC1;GCNT1;MET;LTBP1;ANXA4;PTPRM;VAV2;PPARG;ACVR2A;PIAS3;NOTCH2;FYN;BDNF;ADGRL2;TGFBR2;RXRA;ID1;IRS1;ATRN;ERBB2;ATP2B4;ZMIZ1;ABCC1;DLC1;COL5A2;CITED2;FZD2;PTPN21;GJA1;DAB2	VLDLR;ARHGEF9;PLPP3;LAMC1;GCNT1;MET;LTBP1;ANXA4;PTPRM;VAV2;PPARG;ACVR2A;PIAS3;NOTCH2;FYN;BDNF;ADGRL2;TGFBR2;RXRA;ID1;IRS1;ATRN;ERBB2;ATP2B4;ZMIZ1;ABCC1;DLC1;COL5A2;CITED2;FZD2;PTPN21;GJA1;DAB2

## Sheet: 1.2_GSEA_GO
Term	es	nes	pval	fdr	geneset_size	matched_size	genes	ledge_genes
GO_SISTER_CHROMATID_SEGREGATION	0.888812	2.0678	0	0	196	89	NUSAP1;UBE2C;NCAPH;CENPK;CDCA5;CDC6;DSCC1;AURKB;MAD2L1;CDT1;CDC20;NDC80;NCAPG;TOP2A;NUF2;ZWINT;KIFC1;TACC3;NEK2;KIF2C;TRIP13;DLGAP5;SPAG5;TTK;KIF4A;BUB1B;PSRC1;FBXO5;CDCA8;PRC1;SGO1;PTTG1;FEN1;CENPF;KIF23;BUB1;KIF18B;ESCO2;HASPIN;CCNB1;SGO2;PLK1;NCAPG2;RACGAP1;SMC4;DDX11;KIF14;DSN1;SPDL1;KIF22;KIF18A;RMI2;GEN1;CENPE;SLF1;XRCC3;NCAPH2;NCAPD3;MAD2L2;RAD51C;ESPL1;KNSTRN;SMC2;TUBG1;MCMBP;MIS12;SMC3;N…	NUSAP1;UBE2C;NCAPH;CENPK;CDCA5;CDC6;DSCC1;AURKB;MAD2L1;CDT1;CDC20;NDC80;NCAPG;TOP2A;NUF2;ZWINT;KIFC1;TACC3;NEK2;KIF2C;TRIP13;DLGAP5;SPAG5;TTK;KIF4A;BUB1B;PSRC1;FBXO5;CDCA8;PRC1;SGO1;PTTG1;FEN1;CENPF;KIF23;BUB1;KIF18B;ESCO2;HASPIN;CCNB1;SGO2;PLK1;NCAPG2;RACGAP1;SMC4;DDX11;KIF14;DSN1;SPDL1;KIF22;KIF18A;RMI2;GEN1;CENPE;SLF1;XRCC3;NCAPH2
GO_KINETOCHORE	0.876008	2.05146	0	0	137	70	SKA1;CENPK;BIRC5;AURKB;MAD2L1;CDT1;CENPM;NDC80;CENPW;NUF2;ZWINT;SPC25;SPC24;NEK2;KIF2C;HJURP;SPAG5;SKA3;TTK;CENPN;CENPU;CENPA;BUB1B;SGO1;ERCC6L;CENPF;CENPH;BUB1;KNTC1;CENPI;CCNB1;SGO2;PLK1;KNL1;CENPQ;DSN1;SPDL1;ZWILCH;KIF22;KIF18A;CENPE;MTBP;CENPO;ITGB3BP;CENPX;MIS18BP1;KNSTRN;CBX5;GPATCH11;NUP107;CENPS;CENPV;NUP37;MIS12;NUP85;CENPT;SKA2;PINX1;NUP43;PMF1;NSL1;CSNK1A1;HSF1;BOD1L1;DYNC1LI2;FBXW11;D…	SKA1;CENPK;BIRC5;AURKB;MAD2L1;CDT1;CENPM;NDC80;CENPW;NUF2;ZWINT;SPC25;SPC24;NEK2;KIF2C;HJURP;SPAG5;SKA3;TTK;CENPN;CENPU;CENPA;BUB1B;SGO1;ERCC6L;CENPF;CENPH;BUB1;KNTC1;CENPI;CCNB1;SGO2;PLK1;KNL1;CENPQ;DSN1;SPDL1;ZWILCH;KIF22;KIF18A;CENPE
GO_NEGATIVE_REGULATION_OF_NUCLEAR_DIVISION	0.896862	2.04585	0	0	60	25	AURKB;MAD2L1;CDT1;CDC20;NDC80;TRIP13;TTK;BUB1B;FBXO5;PTTG1;CENPF;BUB1;CCNB1;CHEK1;PLK1;SPDL1;GEN1;XRCC3;MTBP;RAD1;MAD2L2;RAD21;CDK5RAP2;PRKAR1A;TOM1L2	AURKB;MAD2L1;CDT1;CDC20;NDC80;TRIP13;TTK;BUB1B;FBXO5;PTTG1;CENPF;BUB1;CCNB1;CHEK1;PLK1;SPDL1;GEN1;XRCC3;MTBP;RAD1;MAD2L2
GO_MITOTIC_SISTER_CHROMATID_SEGREGATION	0.896151	2.03953	0	0	161	77	NUSAP1;UBE2C;NCAPH;CENPK;CDCA5;CDC6;DSCC1;AURKB;MAD2L1;CDT1;CDC20;NDC80;NCAPG;NUF2;ZWINT;KIFC1;TACC3;NEK2;KIF2C;TRIP13;DLGAP5;SPAG5;TTK;KIF4A;BUB1B;PSRC1;FBXO5;CDCA8;PRC1;SGO1;PTTG1;CENPF;KIF23;BUB1;KIF18B;HASPIN;CCNB1;SGO2;PLK1;NCAPG2;RACGAP1;SMC4;KIF14;DSN1;SPDL1;KIF22;KIF18A;GEN1;CENPE;SLF1;XRCC3;NCAPH2;NCAPD3;MAD2L2;ESPL1;KNSTRN;SMC2;TUBG1;MIS12;NCAPD2;PINX1;SLF2;ANAPC11;RAD21;CDK5RAP2;PHF13;…	NUSAP1;UBE2C;NCAPH;CENPK;CDCA5;CDC6;DSCC1;AURKB;MAD2L1;CDT1;CDC20;NDC80;NCAPG;NUF2;ZWINT;KIFC1;TACC3;NEK2;KIF2C;TRIP13;DLGAP5;SPAG5;TTK;KIF4A;BUB1B;PSRC1;FBXO5;CDCA8;PRC1;SGO1;PTTG1;CENPF;KIF23;BUB1;KIF18B;HASPIN;CCNB1;SGO2;PLK1;NCAPG2;RACGAP1;SMC4;KIF14;DSN1;SPDL1;KIF22;KIF18A;GEN1;CENPE;SLF1;XRCC3;NCAPH2;NCAPD3
GO_REGULATION_OF_SISTER_CHROMATID_SEGREGATION	0.904416	2.0312	0	0	84	36	UBE2C;CDCA5;CDC6;AURKB;MAD2L1;CDT1;CDC20;NDC80;TACC3;TRIP13;DLGAP5;TTK;BUB1B;FBXO5;PTTG1;FEN1;CENPF;BUB1;CCNB1;PLK1;DDX11;SPDL1;RMI2;GEN1;CENPE;SLF1;XRCC3;MAD2L2;ESPL1;SLF2;ANAPC11;RAD21;CDK5RAP2;BECN1;NUMA1;CTNNB1	UBE2C;CDCA5;CDC6;AURKB;MAD2L1;CDT1;CDC20;NDC80;TACC3;TRIP13;DLGAP5;TTK;BUB1B;FBXO5;PTTG1;FEN1;CENPF;BUB1;CCNB1;PLK1;DDX11;SPDL1;RMI2;GEN1;CENPE;SLF1;XRCC3
GO_MITOTIC_SPINDLE_ORGANIZATION	0.877949	2.01995	0	0	118	57	MYBL2;BIRC5;AURKB;CDC20;NDC80;TPX2;NUF2;SPC25;KIFC1;TACC3;NEK2;DLGAP5;KIF11;TTK;KIF4A;PSRC1;PRC1;KIF23;CENPH;WDR62;AURKA;CCNB1;STMN1;STIL;PLK1;RACGAP1;POC1A;CENPE;CHEK2;GPSM2;MZT1;TUBG1;KIFC2;SMC3;PCNT;BORA;BCCIP;STAG1;RAN;RCC1;CEP192;MISP;GNAI1;PTPA;CHMP4B;KIF3B;VCP;DCTN1;NUMA1;CLTC;DYNC1H1;CLASP1;VPS4B;SUN2;RAB11A;GOLGA2;CHMP1B	MYBL2;BIRC5;AURKB;CDC20;NDC80;TPX2;NUF2;SPC25;KIFC1;TACC3;NEK2;DLGAP5;KIF11;TTK;KIF4A;PSRC1;PRC1;KIF23;CENPH;WDR62;AURKA;CCNB1;STMN1;STIL;PLK1;RACGAP1;POC1A;CENPE
GO_CHROMOSOME_SEGREGATION	0.868037	2.01704	0	0	334	148	NUSAP1;UBE2C;NCAPH;SKA1;CENPK;CDCA5;CDC6;DSCC1;BIRC5;AURKB;MAD2L1;CDT1;CDC20;NDC80;NCAPG;CCNE2;TOP2A;MKI67;CENPW;NUF2;ZWINT;SPC25;KIFC1;TACC3;NEK2;KIF2C;HJURP;TRIP13;DLGAP5;SPAG5;SKA3;TTK;CENPN;KIF4A;BUB1B;PSRC1;BRCA1;FBXO5;CDCA8;PRC1;CDCA2;SGO1;PTTG1;FEN1;CENPF;KIF23;CENPH;BUB1;KIF18B;ESCO2;FAM83D;OIP5;HASPIN;EME1;CCNB1;SGO2;PLK1;NCAPG2;RACGAP1;BRIP1;SMC4;DDX11;KNL1;KIF14;CENPQ;DSN1;MIS18A;SPDL1…	NUSAP1;UBE2C;NCAPH;SKA1;CENPK;CDCA5;CDC6;DSCC1;BIRC5;AURKB;MAD2L1;CDT1;CDC20;NDC80;NCAPG;CCNE2;TOP2A;MKI67;CENPW;NUF2;ZWINT;SPC25;KIFC1;TACC3;NEK2;KIF2C;HJURP;TRIP13;DLGAP5;SPAG5;SKA3;TTK;CENPN;KIF4A;BUB1B;PSRC1;BRCA1;FBXO5;CDCA8;PRC1;CDCA2;SGO1;PTTG1;FEN1;CENPF;KIF23;CENPH;BUB1;KIF18B;ESCO2;FAM83D;OIP5;HASPIN;EME1;CCNB1;SGO2;PLK1;NCAPG2;RACGAP1;BRIP1;SMC4;DDX11;KNL1;KIF14;CENPQ;DSN1;MIS18A;SPDL1…
GO_MITOTIC_NUCLEAR_DIVISION	0.874776	2.01503	0	0	277	117	NUSAP1;MYBL2;PKMYT1;UBE2C;NCAPH;CENPK;CDCA5;CDC6;DSCC1;BIRC5;AURKB;MAD2L1;CDT1;CDC20;NDC80;NCAPG;MKI67;TPX2;NUF2;ZWINT;KIFC1;ANLN;TACC3;NEK2;KIF2C;TRIP13;DLGAP5;SPAG5;KIF11;TTK;CDC25C;KIF4A;BUB1B;PSRC1;FBXO5;CDCA8;PRC1;SGO1;PTTG1;CENPF;KIF23;BUB1;KNTC1;KIF18B;UBE2S;HASPIN;AURKA;CCNB1;SGO2;CHEK1;PLK1;NCAPG2;RACGAP1;SMC4;KIF14;DSN1;SPDL1;KIF20B;KIF22;KIF18A;GEN1;CENPE;SLF1;XRCC3;NCAPH2;MTBP;NCAPD3;…	NUSAP1;MYBL2;PKMYT1;UBE2C;NCAPH;CENPK;CDCA5;CDC6;DSCC1;BIRC5;AURKB;MAD2L1;CDT1;CDC20;NDC80;NCAPG;MKI67;TPX2;NUF2;ZWINT;KIFC1;ANLN;TACC3;NEK2;KIF2C;TRIP13;DLGAP5;SPAG5;KIF11;TTK;CDC25C;KIF4A;BUB1B;PSRC1;FBXO5;CDCA8;PRC1;SGO1;PTTG1;CENPF;KIF23;BUB1;KNTC1;KIF18B;UBE2S;HASPIN;AURKA;CCNB1;SGO2;CHEK1;PLK1;NCAPG2;RACGAP1;SMC4;KIF14;DSN1;SPDL1;KIF20B;KIF22;KIF18A;GEN1;CENPE;SLF1;XRCC3;NCAPH2;MTBP;NCAPD3
GO_CONDENSED_CHROMOSOME	0.85204	2.01406	0	0	223	99	NCAPH;SKA1;CENPK;BIRC5;AURKB;MAD2L1;CDT1;CENPM;NDC80;NCAPG;RAD51;TOP2A;MKI67;CENPW;NUF2;ZWINT;SPC25;SPC24;NEK2;KIF2C;HJURP;SPAG5;SKA3;CENPN;CENPU;CENPA;BUB1B;BRCA1;SGO1;ERCC6L;CENPF;CENPH;BUB1;KNTC1;HMGB2;BLM;AURKA;CCNB1;SGO2;CHEK1;BRCA2;PLK1;NCAPG2;SMC4;DDX11;KNL1;H2AX;DSN1;SPDL1;ZWILCH;SUV39H1;CENPE;CDK2;NCAPH2;NCAPD3;RAD1;FANCD2;CENPO;ITGB3BP;CENPX;MIS18BP1;SMC6;KNSTRN;SMC2;TOPBP1;TUBG1;GPATCH…	NCAPH;SKA1;CENPK;BIRC5;AURKB;MAD2L1;CDT1;CENPM;NDC80;NCAPG;RAD51;TOP2A;MKI67;CENPW;NUF2;ZWINT;SPC25;SPC24;NEK2;KIF2C;HJURP;SPAG5;SKA3;CENPN;CENPU;CENPA;BUB1B;BRCA1;SGO1;ERCC6L;CENPF;CENPH;BUB1;KNTC1;HMGB2;BLM;AURKA;CCNB1;SGO2;CHEK1;BRCA2;PLK1;NCAPG2;SMC4;DDX11;KNL1;H2AX;DSN1;SPDL1;ZWILCH;SUV39H1;CENPE;CDK2
GO_REGULATION_OF_CYTOKINESIS	0.847033	2.0134	0	0	90	36	CDC6;AURKB;E2F8;PRC1;KIF23;KIF20A;AURKA;CIT;CDC25B;E2F7;BRCA2;PLK1;RACGAP1;KIF14;PLK4;KIF20B;MYO19;ECT2;CCP110;PDXP;CENPV;PIN1;ZFYVE19;CALM2;CETN2;KIF13A;ZFYVE26;BECN1;SH3GLB1;GIPC1;KIF3B;KLHL9;BCL2L1;CDC42;RAB11A;RAB11FIP4	CDC6;AURKB;E2F8;PRC1;KIF23;KIF20A;AURKA;CIT;CDC25B;E2F7;BRCA2;PLK1;RACGAP1;KIF14;PLK4;KIF20B;MYO19
GO_CHROMOSOME_LOCALIZATION	0.904425	2.00751	0	0	79	34	CDCA5;AURKB;CDT1;NDC80;NUF2;KIFC1;KIF2C;DLGAP5;SPAG5;PSRC1;CDCA8;CENPF;FAM83D;CCNB1;KIF14;CENPQ;SPDL1;KIF22;KIF18A;CENPE;MIS12;MLH1;PINX1;TTL;UBE2B;BECN1;ACTR2;CHMP4B;RRS1;NUMA1;DYNC1H1;VPS4B;RAB11A;CHMP1B	CDCA5;AURKB;CDT1;NDC80;NUF2;KIFC1;KIF2C;DLGAP5;SPAG5;PSRC1;CDCA8;CENPF;FAM83D;CCNB1;KIF14;CENPQ;SPDL1;KIF22;KIF18A;CENPE
GO_NUCLEAR_CHROMOSOME_SEGREGATION	0.871015	1.99551	0	0	272	111	NUSAP1;UBE2C;NCAPH;CENPK;CDCA5;CDC6;DSCC1;AURKB;MAD2L1;CDT1;CDC20;NDC80;NCAPG;CCNE2;TOP2A;NUF2;ZWINT;KIFC1;TACC3;NEK2;KIF2C;TRIP13;DLGAP5;SPAG5;TTK;KIF4A;BUB1B;PSRC1;FBXO5;CDCA8;PRC1;SGO1;PTTG1;FEN1;CENPF;KIF23;BUB1;KIF18B;ESCO2;FAM83D;HASPIN;EME1;CCNB1;SGO2;PLK1;NCAPG2;RACGAP1;BRIP1;SMC4;DDX11;KNL1;KIF14;CENPQ;DSN1;SPDL1;CCNE1;KIF22;KIF18A;RMI2;GEN1;CENPE;SLF1;XRCC3;NCAPH2;NCAPD3;MAD2L2;FANCD2;R…	NUSAP1;UBE2C;NCAPH;CENPK;CDCA5;CDC6;DSCC1;AURKB;MAD2L1;CDT1;CDC20;NDC80;NCAPG;CCNE2;TOP2A;NUF2;ZWINT;KIFC1;TACC3;NEK2;KIF2C;TRIP13;DLGAP5;SPAG5;TTK;KIF4A;BUB1B;PSRC1;FBXO5;CDCA8;PRC1;SGO1;PTTG1;FEN1;CENPF;KIF23;BUB1;KIF18B;ESCO2;FAM83D;HASPIN;EME1;CCNB1;SGO2;PLK1;NCAPG2;RACGAP1;BRIP1;SMC4;DDX11;KNL1;KIF14;CENPQ;DSN1;SPDL1;CCNE1;KIF22;KIF18A;RMI2;GEN1;CENPE;SLF1;XRCC3;NCAPH2
GO_REGULATION_OF_CHROMOSOME_SEGREGATION	0.886353	1.98143	0	0	107	50	UBE2C;CDCA5;CDC6;AURKB;MAD2L1;CDT1;CDC20;NDC80;MKI67;TACC3;NEK2;KIF2C;TRIP13;DLGAP5;SPAG5;TTK;BUB1B;FBXO5;PTTG1;FEN1;CENPF;BUB1;CCNB1;PLK1;RACGAP1;DDX11;SPDL1;RMI2;GEN1;CENPE;SLF1;XRCC3;MAD2L2;ECT2;SMC6;ESPL1;KNSTRN;SLF2;TTL;ANAPC11;RAD21;CDK5RAP2;RCC2;BECN1;PUM1;CSNK2A1;NUMA1;DYNC1H1;CDC42;CTNNB1	UBE2C;CDCA5;CDC6;AURKB;MAD2L1;CDT1;CDC20;NDC80;MKI67;TACC3;NEK2;KIF2C;TRIP13;DLGAP5;SPAG5;TTK;BUB1B;FBXO5;PTTG1;FEN1;CENPF;BUB1;CCNB1;PLK1;RACGAP1;DDX11;SPDL1;RMI2;GEN1;CENPE;SLF1;XRCC3
GO_CONDENSED_CHROMOSOME_CENTROMERIC_REGION	0.8746	1.977	0	0	122	65	SKA1;CENPK;BIRC5;AURKB;MAD2L1;CDT1;CENPM;NDC80;NCAPG;CENPW;NUF2;ZWINT;SPC25;SPC24;NEK2;KIF2C;HJURP;SPAG5;SKA3;CENPN;CENPU;CENPA;BUB1B;SGO1;ERCC6L;CENPF;CENPH;BUB1;KNTC1;AURKA;CCNB1;SGO2;PLK1;KNL1;DSN1;SPDL1;ZWILCH;CENPE;NCAPD3;CENPO;ITGB3BP;CENPX;MIS18BP1;KNSTRN;GPATCH11;NUP107;CENPS;CENPV;NUP37;MIS12;NCAPD2;NUP85;CBX3;CENPT;SKA2;PINX1;RAD21;NUP43;KMT5C;PMF1;NSL1;CSNK1A1;HSF1;BOD1L1;CLASP1	SKA1;CENPK;BIRC5;AURKB;MAD2L1;CDT1;CENPM;NDC80;NCAPG;CENPW;NUF2;ZWINT;SPC25;SPC24;NEK2;KIF2C;HJURP;SPAG5;SKA3;CENPN;CENPU;CENPA;BUB1B;SGO1;ERCC6L;CENPF;CENPH;BUB1;KNTC1;AURKA;CCNB1;SGO2;PLK1;KNL1;DSN1;SPDL1;ZWILCH;CENPE
GO_REGULATION_OF_CHROMOSOME_SEPARATION	0.905029	1.9762	0	0	66	29	UBE2C;CDC6;AURKB;MAD2L1;CDT1;CDC20;NDC80;TACC3;TRIP13;DLGAP5;TTK;BUB1B;FBXO5;PTTG1;CENPF;BUB1;CCNB1;PLK1;SPDL1;GEN1;CENPE;XRCC3;MAD2L2;ESPL1;ANAPC11;RAD21;CDK5RAP2;CSNK2A1;NUMA1	UBE2C;CDC6;AURKB;MAD2L1;CDT1;CDC20;NDC80;TACC3;TRIP13;DLGAP5;TTK;BUB1B;FBXO5;PTTG1;CENPF;BUB1;CCNB1;PLK1;SPDL1;GEN1;CENPE;XRCC3
GO_SPINDLE_ORGANIZATION	0.82651	1.97012	0	0	183	90	MYBL2;BIRC5;AURKB;CDC20;NDC80;CENPW;TPX2;NUF2;SPC25;KIFC1;TACC3;NEK2;DLGAP5;SPAG5;KIF11;TTK;KIF4A;PSRC1;FBXO5;PRC1;KIF23;CENPH;WDR62;AURKA;CCNB1;STMN1;STIL;PLK1;RACGAP1;ASPM;AUNIP;CENPJ;CEP72;POC1A;HAUS8;CENPE;HAUS1;CHEK2;GOLGA2P5;ESPL1;KNSTRN;HAUS7;HAUS2;GPSM2;MZT1;TUBGCP3;TUBG1;KIFC2;SAC3D1;GOLGA8A;HAUS5;SMC3;MLH1;HAUS4;PCNT;BORA;BCCIP;HAUS3;NTMT1;CEP120;STAG1;TUBGCP5;RAN;HAUS6;RCC1;CEP192;MISP…	MYBL2;BIRC5;AURKB;CDC20;NDC80;CENPW;TPX2;NUF2;SPC25;KIFC1;TACC3;NEK2;DLGAP5;SPAG5;KIF11;TTK;KIF4A;PSRC1;FBXO5;PRC1;KIF23;CENPH;WDR62;AURKA;CCNB1;STMN1;STIL;PLK1;RACGAP1;ASPM;AUNIP;CENPJ;CEP72;POC1A;HAUS8;CENPE
GO_DNA_GEOMETRIC_CHANGE	0.848249	1.96805	0	0	116	53	DSCC1;RAD51;TOP2A;GINS2;POLQ;GINS4;ERCC6L;CHTF18;HMGB2;BLM;RFC3;RFC4;MCM2;RECQL4;RAD54L;MCM8;RFC2;MCM5;MCM4;MCM6;BRIP1;DDX11;MCM3;MCM7;DNA2;RAD54B;RTEL1;RFC5;TREX1;PARP1;HMGB1;FANCM;DDX12P;RPA1;HNRNPA2B1;RBX1;GTF2H4;SUPV3L1;HMGA1;DDX1;CUL4A;CETN2;CHD3;SMARCAD1;ASCC3;ERCC6;SMARCA1;DQX1;CHD2;DDX3X;XPC;NAV2;DDB1	DSCC1;RAD51;TOP2A;GINS2;POLQ;GINS4;ERCC6L;CHTF18;HMGB2;BLM;RFC3;RFC4;MCM2;RECQL4;RAD54L;MCM8;RFC2;MCM5;MCM4;MCM6;BRIP1;DDX11;MCM3;MCM7;DNA2;RAD54B
GO_METAPHASE_ANAPHASE_TRANSITION_OF_CELL_CYCLE	0.906348	1.96046	0	0	60	26	UBE2C;CDC6;AURKB;MAD2L1;CDT1;CDC20;NDC80;TACC3;TRIP13;DLGAP5;TTK;BUB1B;FBXO5;CENPF;BUB1;CCNB1;PLK1;SPDL1;GEN1;CENPE;XRCC3;MAD2L2;ESPL1;ANAPC11;RAD21;CDK5RAP2	UBE2C;CDC6;AURKB;MAD2L1;CDT1;CDC20;NDC80;TACC3;TRIP13;DLGAP5;TTK;BUB1B;FBXO5;CENPF;BUB1;CCNB1;PLK1;SPDL1;GEN1;CENPE;XRCC3
GO_METAPHASE_PLATE_CONGRESSION	0.904743	1.95995	0	0	61	31	CDCA5;AURKB;CDT1;NDC80;NUF2;KIFC1;KIF2C;SPAG5;PSRC1;CDCA8;CENPF;FAM83D;CCNB1;KIF14;CENPQ;SPDL1;KIF22;KIF18A;CENPE;MIS12;MLH1;PINX1;TTL;BECN1;CHMP4B;RRS1;NUMA1;DYNC1H1;VPS4B;RAB11A;CHMP1B	CDCA5;AURKB;CDT1;NDC80;NUF2;KIFC1;KIF2C;SPAG5;PSRC1;CDCA8;CENPF;FAM83D;CCNB1;KIF14;CENPQ;SPDL1;KIF22;KIF18A;CENPE
GO_ORGANELLE_FISSION	0.856839	1.95118	0	0	467	173	NUSAP1;MYBL2;PKMYT1;UBE2C;NCAPH;CENPK;CDCA5;CDC6;DSCC1;BIRC5;AURKB;MAD2L1;CDT1;CDC20;NDC80;NCAPG;RAD51;CCNE2;TOP2A;MKI67;TPX2;NUF2;ZWINT;KIFC1;ANLN;TACC3;NEK2;KIF2C;TRIP13;MND1;DLGAP5;SPAG5;KIF11;TTK;CDC25C;KIF4A;BUB1B;PSRC1;FBXO5;CDCA8;PRC1;SGO1;PTTG1;PSMC3IP;CENPF;KIF23;BUB1;KNTC1;KIF18B;MTFR2;UBE2S;HASPIN;EME1;AURKA;CCNB1;SGO2;CDC25B;RAD54L;CHEK1;BRCA2;PLK1;NCAPG2;RACGAP1;BRIP1;SMC4;MASTL;CKS2…	NUSAP1;MYBL2;PKMYT1;UBE2C;NCAPH;CENPK;CDCA5;CDC6;DSCC1;BIRC5;AURKB;MAD2L1;CDT1;CDC20;NDC80;NCAPG;RAD51;CCNE2;TOP2A;MKI67;TPX2;NUF2;ZWINT;KIFC1;ANLN;TACC3;NEK2;KIF2C;TRIP13;MND1;DLGAP5;SPAG5;KIF11;TTK;CDC25C;KIF4A;BUB1B;PSRC1;FBXO5;CDCA8;PRC1;SGO1;PTTG1;PSMC3IP;CENPF;KIF23;BUB1;KNTC1;KIF18B;MTFR2;UBE2S;HASPIN;EME1;AURKA;CCNB1;SGO2;CDC25B;RAD54L;CHEK1;BRCA2;PLK1;NCAPG2;RACGAP1;BRIP1;SMC4;MASTL;CKS2…
GO_MITOTIC_CELL_CYCLE	0.824819	1.94729	0	0	1053	416	RRM2;NUSAP1;CDK1;MYBL2;PKMYT1;UBE2C;PBK;NCAPH;SKA1;CENPK;CCNA2;CDCA5;CDC6;DSCC1;BIRC5;AURKB;MAD2L1;FOXM1;CDT1;CDC45;CDC20;NDC80;NCAPG;CDKN3;CCNB2;RAD51;CCNE2;TOP2A;MCM10;MKI67;CENPW;CEP55;TPX2;ORC6;NUF2;ZWINT;SPC25;KIFC1;ANLN;DTL;TACC3;NEK2;KIF2C;TRIP13;CLSPN;TYMS;DLGAP5;E2F1;MELK;SPAG5;SKA3;CDC25A;KIF11;TTK;CDC25C;CENPA;E2F8;KIF4A;BUB1B;PSRC1;BRCA1;FBXO5;GINS1;CDCA8;PRC1;SGO1;PTTG1;ORC1;CENPF;KI…	RRM2;NUSAP1;CDK1;MYBL2;PKMYT1;UBE2C;PBK;NCAPH;SKA1;CENPK;CCNA2;CDCA5;CDC6;DSCC1;BIRC5;AURKB;MAD2L1;FOXM1;CDT1;CDC45;CDC20;NDC80;NCAPG;CDKN3;CCNB2;RAD51;CCNE2;TOP2A;MCM10;MKI67;CENPW;CEP55;TPX2;ORC6;NUF2;ZWINT;SPC25;KIFC1;ANLN;DTL;TACC3;NEK2;KIF2C;TRIP13;CLSPN;TYMS;DLGAP5;E2F1;MELK;SPAG5;SKA3;CDC25A;KIF11;TTK;CDC25C;CENPA;E2F8;KIF4A;BUB1B;PSRC1;BRCA1;FBXO5;GINS1;CDCA8;PRC1;SGO1;PTTG1;ORC1;CENPF;KI…
GO_REGULATION_OF_NUCLEAR_DIVISION	0.870632	1.93872	0	0	188	66	NUSAP1;PKMYT1;UBE2C;CDCA5;CDC6;AURKB;MAD2L1;CDT1;CDC20;NDC80;MKI67;ANLN;TACC3;NEK2;TRIP13;DLGAP5;KIF11;TTK;CDC25C;BUB1B;FBXO5;PTTG1;CENPF;BUB1;KNTC1;AURKA;CCNB1;CHEK1;PLK1;SPDL1;KIF20B;GEN1;CENPE;SLF1;XRCC3;MTBP;GPR3;RAD1;CEP85;MAD2L2;RANBP1;ESPL1;PDXP;SLF2;BORA;ANAPC11;RAD21;ZNF711;CDK5RAP2;PIN1;RCC1;UBE2B;PHIP;BECN1;CHMP4B;NUMA1;CDC42;OBSL1;VPS4B;PRKAR1A;CUL7;CHMP1B;IL1B;MSX2;WNT5A;TOM1L2	NUSAP1;PKMYT1;UBE2C;CDCA5;CDC6;AURKB;MAD2L1;CDT1;CDC20;NDC80;MKI67;ANLN;TACC3;NEK2;TRIP13;DLGAP5;KIF11;TTK;CDC25C;BUB1B;FBXO5;PTTG1;CENPF;BUB1;KNTC1;AURKA;CCNB1;CHEK1;PLK1;SPDL1;KIF20B;GEN1;CENPE;SLF1;XRCC3;MTBP;GPR3;RAD1;CEP85;MAD2L2;RANBP1
GO_CHROMOSOME_CENTROMERIC_REGION	0.859467	1.93867	0	0	196	95	SKA1;CENPK;CDCA5;DSCC1;BIRC5;AURKB;MAD2L1;CDT1;CENPM;NDC80;NCAPG;CENPW;NUF2;ZWINT;SPC25;SPC24;NEK2;KIF2C;HJURP;SPAG5;SKA3;TTK;CENPN;CENPU;CENPA;BUB1B;CDCA8;SGO1;ERCC6L;CENPF;CENPH;BUB1;KNTC1;ESCO2;CENPI;OIP5;AURKA;CCNB1;HELLS;SGO2;PLK1;KNL1;CENPQ;DSN1;MIS18A;SPDL1;ZWILCH;SUV39H1;KIF22;KIF18A;CENPE;MTBP;NCAPD3;CENPL;SUV39H2;CENPO;ITGB3BP;CENPX;DNMT1;MIS18BP1;KNSTRN;CBX5;GPATCH11;NUP107;CENPS;CENPV…	SKA1;CENPK;CDCA5;DSCC1;BIRC5;AURKB;MAD2L1;CDT1;CENPM;NDC80;NCAPG;CENPW;NUF2;ZWINT;SPC25;SPC24;NEK2;KIF2C;HJURP;SPAG5;SKA3;TTK;CENPN;CENPU;CENPA;BUB1B;CDCA8;SGO1;ERCC6L;CENPF;CENPH;BUB1;KNTC1;ESCO2;CENPI;OIP5;AURKA;CCNB1;HELLS;SGO2;PLK1;KNL1;CENPQ;DSN1;MIS18A;SPDL1;ZWILCH;SUV39H1;KIF22;KIF18A;CENPE
GO_CELL_DIVISION	0.823771	1.93162	0	0	603	255	NUSAP1;CDK1;UBE2C;NCAPH;SKA1;CCNA2;CDCA5;CDC6;BIRC5;AURKB;MAD2L1;CDT1;CDC20;NDC80;NCAPG;CCNB2;CCNE2;TOP2A;CDCA3;PIMREG;CENPW;CEP55;TPX2;ORC6;NUF2;ZWINT;SPC25;SPC24;KIFC1;ANLN;TACC3;NEK2;KIF2C;SPAG5;SKA3;CDC25A;KIF11;CDC25C;CENPA;E2F8;KIF4A;BUB1B;PSRC1;FBXO5;CDCA8;PRC1;CDCA2;SGO1;PTTG1;ERCC6L;CENPF;KIF23;BUB1;KNTC1;KIF18B;FAM83D;BLM;UBE2S;KIF20A;OIP5;AURKA;CCNB1;HELLS;CIT;STMN1;SGO2;CDC25B;E2F7;BR…	NUSAP1;CDK1;UBE2C;NCAPH;SKA1;CCNA2;CDCA5;CDC6;BIRC5;AURKB;MAD2L1;CDT1;CDC20;NDC80;NCAPG;CCNB2;CCNE2;TOP2A;CDCA3;PIMREG;CENPW;CEP55;TPX2;ORC6;NUF2;ZWINT;SPC25;SPC24;KIFC1;ANLN;TACC3;NEK2;KIF2C;SPAG5;SKA3;CDC25A;KIF11;CDC25C;CENPA;E2F8;KIF4A;BUB1B;PSRC1;FBXO5;CDCA8;PRC1;CDCA2;SGO1;PTTG1;ERCC6L;CENPF;KIF23;BUB1;KNTC1;KIF18B;FAM83D;BLM;UBE2S;KIF20A;OIP5;AURKA;CCNB1;HELLS;CIT;STMN1;SGO2;CDC25B;E2F7;BR…
GO_MICROTUBULE_CYTOSKELETON_ORGANIZATION_INVOLVED_IN_MITOSIS	0.866445	1.92578	0	0	144	68	NUSAP1;MYBL2;BIRC5;AURKB;MAD2L1;CDC20;NDC80;TPX2;NUF2;SPC25;KIFC1;TACC3;NEK2;DLGAP5;KIF11;TTK;CENPA;KIF4A;PSRC1;PRC1;KIF23;CENPH;WDR62;AURKA;CCNB1;STMN1;STIL;PLK1;RACGAP1;SPDL1;POC1A;CENPE;SAPCD2;CHEK2;ESPL1;GPSM2;MZT1;TUBG1;KIFC2;SMC3;PCNT;BORA;BCCIP;STAG1;CDK5RAP2;RAN;RCC1;CEP192;MISP;GNAI1;PTPA;CHMP4B;FBXW11;KIF3B;VCP;DCTN1;NUMA1;ITGB1;CLTC;DYNC1H1;CLASP1;SPRY1;VPS4B;SUN2;RAB11A;GOLGA2;CHMP1B;…	NUSAP1;MYBL2;BIRC5;AURKB;MAD2L1;CDC20;NDC80;TPX2;NUF2;SPC25;KIFC1;TACC3;NEK2;DLGAP5;KIF11;TTK;CENPA;KIF4A;PSRC1;PRC1;KIF23;CENPH;WDR62;AURKA;CCNB1;STMN1;STIL;PLK1;RACGAP1;SPDL1;POC1A;CENPE
GO_POSITIVE_REGULATION_OF_CELL_CYCLE_PROCESS	0.815821	1.92095	0	0	302	116	NUSAP1;CDK1;UBE2C;CDCA5;CDC6;AURKB;MAD2L1;CDT1;CDC45;NDC80;DTL;DLGAP5;E2F1;SPAG5;CDC25A;CDC25C;E2F8;BRCA1;FBXO5;FEN1;KIF23;GTSE1;FAM83D;EZH2;AURKA;CCNB1;CIT;CDC25B;E2F7;RACGAP1;DDX11;KIF14;ATAD5;PLK4;CENPJ;MIR200B;CDC7;POC1A;KIF20B;GEN1;PCNA;CDK2;SLF1;XRCC3;MTBP;CEP295;DBF4B;RANBP1;RAD51C;CHEK2;ECT2;RHNO1;CDK4;ESPL1;GPSM2;DBF4;TFDP1;CENPV;SOX15;SLF2;ZBTB17;ANAPC11;RAD21;PAGR1;CEP120;E2F4;PIDD1;ZN…	NUSAP1;CDK1;UBE2C;CDCA5;CDC6;AURKB;MAD2L1;CDT1;CDC45;NDC80;DTL;DLGAP5;E2F1;SPAG5;CDC25A;CDC25C;E2F8;BRCA1;FBXO5;FEN1;KIF23;GTSE1;FAM83D;EZH2;AURKA;CCNB1;CIT;CDC25B;E2F7;RACGAP1;DDX11;KIF14;ATAD5;PLK4;CENPJ;MIR200B;CDC7;POC1A;KIF20B;GEN1;PCNA;CDK2;SLF1;XRCC3;MTBP;CEP295;DBF4B
GO_POSITIVE_REGULATION_OF_MITOTIC_CELL_CYCLE	0.848628	1.91798	0	0	168	62	NUSAP1;CDK1;UBE2C;CDCA5;CDC6;AURKB;MAD2L1;CDT1;CDC45;NDC80;DTL;DLGAP5;CDC25A;CDC25C;FBXO5;AURKA;CCNB1;CDC25B;BRCA2;CDC7;KIF20B;GEN1;SLF1;XRCC3;MTBP;DBF4B;RANBP1;RAD51C;ASNS;CDK4;ESPL1;TFDP1;SLF2;EIF4EBP1;TTL;ANAPC11;PHIP;POLDIP2;HES1;ANKRD17;CUL4A;HSF1;DUSP3;RCC2;ADAM17;BECN1;UBE2E2;USP22;APEX1;RPTOR;NUMA1;MDM2;PRKCA;CCND1;DDX3X;VPS4B;PBX1;RAB11A;EGFR;IL1B;APP;CCND2	NUSAP1;CDK1;UBE2C;CDCA5;CDC6;AURKB;MAD2L1;CDT1;CDC45;NDC80;DTL;DLGAP5;CDC25A;CDC25C;FBXO5;AURKA;CCNB1;CDC25B;BRCA2;CDC7;KIF20B;GEN1;SLF1;XRCC3;MTBP;DBF4B;RANBP1;RAD51C;ASNS
GO_MITOTIC_SPINDLE	0.840323	1.91577	0	3.6215e-05	133	58	NUSAP1;CDK1;SKA1;AURKB;MAD2L1;TPX2;KIFC1;TACC3;SPAG5;SKA3;KIF11;CKAP2L;PRC1;KIF23;KIF18B;FAM83D;AURKA;RACGAP1;ASPM;CDC7;KIF20B;KIF22;KIF18A;CENPE;CEP295;ECT2;FAM161A;ESPL1;KNSTRN;GPSM2;KIFC2;SMC3;DCDC2;KATNA1;IQCB1;BCCIP;HAUS3;STAG1;CDK5RAP2;KAT2A;NGRN;MISP;CTTN;HSF1;RCC2;CAPG;EML2;YPEL5;DCTN1;NUMA1;CLTC;CLASP1;PKD2;CDC42;GOLGA2;TBCK;EPB41;LIMK2	NUSAP1;CDK1;SKA1;AURKB;MAD2L1;TPX2;KIFC1;TACC3;SPAG5;SKA3;KIF11;CKAP2L;PRC1;KIF23;KIF18B;FAM83D;AURKA;RACGAP1;ASPM;CDC7;KIF20B;KIF22;KIF18A;CENPE
GO_MITOTIC_SPINDLE_ASSEMBLY	0.887664	1.91538	0	3.6054e-05	65	29	MYBL2;BIRC5;AURKB;CDC20;TPX2;KIFC1;NEK2;KIF11;KIF4A;PRC1;KIF23;PLK1;RACGAP1;CHEK2;MZT1;KIFC2;SMC3;BCCIP;STAG1;RCC1;CEP192;MISP;CHMP4B;KIF3B;CLASP1;VPS4B;RAB11A;GOLGA2;CHMP1B	MYBL2;BIRC5;AURKB;CDC20;TPX2;KIFC1;NEK2;KIF11;KIF4A;PRC1;KIF23;PLK1;RACGAP1
GO_MEIOTIC_CELL_CYCLE_PROCESS	0.840206	1.91331	0	3.58945e-05	193	69	NCAPH;CDC20;RAD51;CCNE2;TOP2A;NUF2;TRIP13;MND1;CDC25A;TTK;CDC25C;BUB1B;FBXO5;SGO1;PTTG1;PSMC3IP;BUB1;EME1;AURKA;SGO2;CDC25B;RAD54L;BRCA2;PLK1;BRIP1;SMC4;MASTL;CKS2;ASPM;MYBL1;FIGNL1;CCNE1;KIF18A;FANCA;RAD54B;NCAPH2;NCAPD3;GPR3;RAD1;FANCD2;RAD51D;RAD51C;CENPX;ESPL1;SMC2;TUBG1;CENPS;RMI1;NDC1;MSH6;NCAPD2;MLH1;FANCM;RAD21;ZNF711;ING2;UBE2B;TOP2B;HSF1;ACTR2;PPP2R1A;MYH9;PRKAR1A;WASHC5;GOLGA2;MARF1;UB…	NCAPH;CDC20;RAD51;CCNE2;TOP2A;NUF2;TRIP13;MND1;CDC25A;TTK;CDC25C;BUB1B;FBXO5;SGO1;PTTG1;PSMC3IP;BUB1;EME1;AURKA;SGO2;CDC25B;RAD54L;BRCA2;PLK1;BRIP1;SMC4;MASTL;CKS2;ASPM;MYBL1;FIGNL1;CCNE1;KIF18A;FANCA;RAD54B;NCAPH2;NCAPD3;GPR3;RAD1;FANCD2;RAD51D;RAD51C
GO_CHROMOSOME_SEPARATION	0.873984	1.91245	0	3.57364e-05	94	44	UBE2C;NCAPH;CDC6;AURKB;MAD2L1;CDT1;CDC20;NDC80;TOP2A;TACC3;TRIP13;DLGAP5;TTK;BUB1B;FBXO5;PTTG1;CENPF;BUB1;EME1;CCNB1;PLK1;SPDL1;GEN1;CENPE;XRCC3;NCAPH2;NCAPD3;MAD2L2;CENPX;ESPL1;CENPS;RMI1;NCAPD2;MLH1;FANCM;TOP3A;ANAPC11;RAD21;CDK5RAP2;TOP2B;SMARCAD1;PPP2R1A;CSNK2A1;NUMA1	UBE2C;NCAPH;CDC6;AURKB;MAD2L1;CDT1;CDC20;NDC80;TOP2A;TACC3;TRIP13;DLGAP5;TTK;BUB1B;FBXO5;PTTG1;CENPF;BUB1;EME1;CCNB1;PLK1;SPDL1;GEN1;CENPE;XRCC3;NCAPH2;NCAPD3
GO_ANAPHASE_PROMOTING_COMPLEX_DEPENDENT_CATABOLIC_PROCESS	0.887049	1.91085	0	3.55796e-05	83	31	CDK1;UBE2C;AURKB;MAD2L1;CDC20;BUB1B;FBXO5;PTTG1;UBE2S;AURKA;CCNB1;PLK1;CDK2;ANAPC10;PSMC3;ANAPC11;PSME2;PSMA4;PSMB3;PSMA3;PSMD14;PSMA6;PSMA2;PSMC6;PSMD8;PSMA5;PSMA7;PSMB10;UBE2D1;FBXO31;PSME3	CDK1;UBE2C;AURKB;MAD2L1;CDC20;BUB1B;FBXO5;PTTG1;UBE2S;AURKA;CCNB1;PLK1
GO_SPINDLE_MICROTUBULE	0.86575	1.90861	0	3.54243e-05	66	34	NUSAP1;CDK1;SKA1;BIRC5;AURKB;SKA3;KIF11;KIF4A;PSRC1;PRC1;KNTC1;KIF18B;AURKA;PLK1;KIF18A;CENPE;CEP295;FAM161A;HAUS2;TUBGCP3;TUBG1;SKA2;CALM2;POLB;MISP;BOD1L1;KIFAP3;PARP4;CSNK1D;KIF3B;NUMA1;CLTC;CLASP1;RAB11A	NUSAP1;CDK1;SKA1;BIRC5;AURKB;SKA3;KIF11;KIF4A;PSRC1;PRC1;KNTC1;KIF18B;AURKA;PLK1;KIF18A;CENPE
GO_MITOTIC_METAPHASE_PLATE_CONGRESSION	0.911771	1.90445	0	3.52702e-05	47	23	CDCA5;AURKB;CDT1;NDC80;NUF2;KIFC1;KIF2C;PSRC1;CDCA8;CCNB1;KIF14;SPDL1;KIF22;KIF18A;CENPE;MIS12;PINX1;BECN1;CHMP4B;RRS1;VPS4B;RAB11A;CHMP1B	CDCA5;AURKB;CDT1;NDC80;NUF2;KIFC1;KIF2C;PSRC1;CDCA8;CCNB1;KIF14;SPDL1;KIF22;KIF18A;CENPE
GO_NEGATIVE_REGULATION_OF_CHROMOSOME_ORGANIZATION	0.828092	1.90275	0	7.02351e-05	148	53	AURKB;MAD2L1;CDT1;CDC20;NDC80;TOP2A;TRIP13;TTK;BUB1B;BRCA1;FBXO5;PTTG1;CENPF;BUB1;MCM2;ATAD2;CCNB1;PLK1;SPDL1;GEN1;XRCC3;RTEL1;MAD2L2;DNMT1;ESPL1;PARP1;SDR16C5;XRCC1;ACD;PINX1;PIH1D1;TINF2;RAD21;CDK5RAP2;HMGA1;KDM4D;UBE2B;TERF2IP;H3-3A;OTUB1;TET1;TAF7;TRIP12;SUPT6H;UBR5;SRC;KDM1A;GNL3L;TNKS2;JARID2;OTUB2;STN1;H1-2	AURKB;MAD2L1;CDT1;CDC20;NDC80;TOP2A;TRIP13;TTK;BUB1B;BRCA1;FBXO5;PTTG1;CENPF;BUB1;MCM2;ATAD2;CCNB1;PLK1;SPDL1;GEN1;XRCC3;RTEL1;MAD2L2
GO_HELICASE_ACTIVITY	0.841304	1.89874	0	6.99324e-05	160	56	DSCC1;RAD51;GINS2;POLQ;GINS4;ERCC6L;CHTF18;BLM;RFC3;RFC4;MCM2;RECQL4;HELLS;RAD54L;MCM8;RFC2;MCM5;MCM4;MCM6;BRIP1;DDX11;MCM3;MCM7;DNA2;RAD54B;DDX39A;SLFN11;RTEL1;RFC5;DDX58;TTF2;DDX39B;FANCM;DDX12P;DDX59;SUPV3L1;DDX55;DDX1;DHX29;DDX42;SMARCA4;DDX41;CHD3;SMARCAD1;ASCC3;UPF1;SMARCA1;DHX40;ACTR8;EIF4A2;DQX1;CHD2;DHX32;DDX3X;DDX6;NAV2	DSCC1;RAD51;GINS2;POLQ;GINS4;ERCC6L;CHTF18;BLM;RFC3;RFC4;MCM2;RECQL4;HELLS;RAD54L;MCM8;RFC2;MCM5;MCM4;MCM6;BRIP1;DDX11;MCM3;MCM7;DNA2;RAD54B;DDX39A;SLFN11;RTEL1
GO_SPINDLE_MIDZONE	0.886847	1.89815	0	6.96322e-05	36	22	CDC6;AURKB;CDCA8;PRC1;KIF18B;AURKA;PLK1;RACGAP1;KIF14;KIF20B;KIF18A;CENPE;CENPV;RIF1;ARL8A;CTTN;RCC2;CTDP1;NUMA1;ARL8B;CDC42;APP	CDC6;AURKB;CDCA8;PRC1;KIF18B;AURKA;PLK1;RACGAP1;KIF14;KIF20B;KIF18A;CENPE
GO_NEGATIVE_REGULATION_OF_CHROMOSOME_SEGREGATION	0.900681	1.89754	0	6.93347e-05	45	21	AURKB;MAD2L1;CDT1;CDC20;NDC80;TRIP13;TTK;BUB1B;FBXO5;PTTG1;CENPF;BUB1;CCNB1;PLK1;SPDL1;GEN1;XRCC3;MAD2L2;ESPL1;RAD21;CDK5RAP2	AURKB;MAD2L1;CDT1;CDC20;NDC80;TRIP13;TTK;BUB1B;FBXO5;PTTG1;CENPF;BUB1;CCNB1;PLK1;SPDL1;GEN1;XRCC3
GO_DNA_REPLICATION	0.834327	1.89686	0	6.90396e-05	273	140	RRM2;CDK1;CCNA2;CDC6;DSCC1;CDT1;CDC45;RAD51;CCNE2;MCM10;ORC6;PCLAF;FAM111B;DTL;EXO1;GINS2;CLSPN;POLQ;GINS4;E2F8;BRCA1;FBXO5;GINS1;ORC1;FEN1;CHTF18;ESCO2;BLM;RFC3;RFC4;MCM2;EME1;RECQL4;RNASEH2A;DONSON;CHEK1;MCM8;RFC2;MCM5;E2F7;BRCA2;WDHD1;TIPIN;MCM4;MCM6;BRIP1;CHAF1B;DDX11;MCM3;POLE2;ATAD5;CHAF1A;BARD1;CDC7;GINS3;TICRR;TONSL;CCNE1;TIMELESS;RRM1;MCM7;RMI2;GEN1;DNA2;PCNA;POLA2;POLE;CDK2;POLE4;PRIM1;…	RRM2;CDK1;CCNA2;CDC6;DSCC1;CDT1;CDC45;RAD51;CCNE2;MCM10;ORC6;PCLAF;FAM111B;DTL;EXO1;GINS2;CLSPN;POLQ;GINS4;E2F8;BRCA1;FBXO5;GINS1;ORC1;FEN1;CHTF18;ESCO2;BLM;RFC3;RFC4;MCM2;EME1;RECQL4;RNASEH2A;DONSON;CHEK1;MCM8;RFC2;MCM5;E2F7;BRCA2;WDHD1;TIPIN;MCM4;MCM6;BRIP1;CHAF1B;DDX11;MCM3;POLE2;ATAD5;CHAF1A;BARD1;CDC7;GINS3;TICRR;TONSL;CCNE1;TIMELESS;RRM1;MCM7;RMI2;GEN1;DNA2;PCNA;POLA2;POLE;CDK2;POLE4;PRIM1;…
GO_REGULATION_OF_DNA_REPLICATION	0.834366	1.89571	0	6.87471e-05	112	47	CDK1;CCNA2;CDC6;DSCC1;CDT1;E2F8;FBXO5;CHTF18;ESCO2;BLM;RFC3;RFC4;DONSON;RFC2;E2F7;BRCA2;TIPIN;ATAD5;CDC7;TICRR;TIMELESS;DNA2;PCNA;CDK2;DBF4B;SLFN11;RFC5;CHEK2;USP37;GMNN;DBF4;TSPYL2;CACYBP;SMC3;STOML2;HRAS;TTF1;ANKRD17;S100A11;ZMPSTE24;PPP2R1A;WIZ;CDC42;ZBTB38;EGFR;BCL6;STN1	CDK1;CCNA2;CDC6;DSCC1;CDT1;E2F8;FBXO5;CHTF18;ESCO2;BLM;RFC3;RFC4;DONSON;RFC2;E2F7;BRCA2;TIPIN;ATAD5;CDC7;TICRR;TIMELESS;DNA2;PCNA;CDK2;DBF4B;SLFN11
GO_CHROMOSOME_CONDENSATION	0.887221	1.89524	0	6.8457e-05	47	17	NUSAP1;CDK1;NCAPH;CDCA5;NCAPG;TOP2A;CCNB1;NCAPG2;SMC4;NCAPH2;NCAPD3;SMC2;NCAPD2;PHF13;H3-3A;HMGA2;H1-2	NUSAP1;CDK1;NCAPH;CDCA5;NCAPG;TOP2A;CCNB1;NCAPG2;SMC4;NCAPH2;NCAPD3
GO_MITOTIC_CELL_CYCLE_CHECKPOINT	0.841766	1.89497	0	6.81694e-05	166	78	CDK1;CDC6;AURKB;MAD2L1;CDT1;CDC20;NDC80;TOP2A;ZWINT;TRIP13;CLSPN;E2F1;TTK;CDC25C;E2F8;BUB1B;BRCA1;ORC1;CENPF;BUB1;GTSE1;KNTC1;BLM;EME1;AURKA;CCNB1;DONSON;E2F7;PLK1;TIPIN;SPDL1;ZWILCH;TICRR;GEN1;PCNA;CDK2;XRCC3;DCLRE1B;MAD2L2;FANCD2;RFWD3;CHEK2;MSH2;TOPBP1;MDC1;TFDP1;NABP2;MAP3K20;RPA2;HRAS;E2F4;PIDD1;CDK5RAP2;ZFYVE19;NAE1;TOP2B;GADD45A;PCBP4;DLG1;BAX;CARM1;CNOT6;SYF2;EP300;MDM2;FBXO31;CCND1;BCL2L…	CDK1;CDC6;AURKB;MAD2L1;CDT1;CDC20;NDC80;TOP2A;ZWINT;TRIP13;CLSPN;E2F1;TTK;CDC25C;E2F8;BUB1B;BRCA1;ORC1;CENPF;BUB1;GTSE1;KNTC1;BLM;EME1;AURKA;CCNB1;DONSON;E2F7;PLK1;TIPIN;SPDL1;ZWILCH;TICRR;GEN1;PCNA;CDK2;XRCC3;DCLRE1B
GO_CHROMOSOMAL_REGION	0.828678	1.89352	0	6.78842e-05	356	155	CDK1;SKA1;CENPK;CDCA5;DSCC1;BIRC5;AURKB;MAD2L1;CDT1;CENPM;NDC80;NCAPG;RAD51;CENPW;NUF2;ZWINT;SPC25;SPC24;NEK2;KIF2C;HJURP;SPAG5;SKA3;TTK;CENPN;CENPU;CENPA;BUB1B;CDCA8;SGO1;ORC1;FEN1;ERCC6L;CENPF;CENPH;BUB1;KNTC1;ESCO2;BLM;EZH2;MCM2;CENPI;OIP5;RECQL4;AURKA;CCNB1;HELLS;SGO2;CHEK1;MCM5;BRCA2;PLK1;MCM4;MCM6;KNL1;MCM3;H2AX;CENPQ;DSN1;MIS18A;SPDL1;ZWILCH;SUV39H1;KIF22;KIF18A;MCM7;CENPE;DNA2;PCNA;CDK2;X…	CDK1;SKA1;CENPK;CDCA5;DSCC1;BIRC5;AURKB;MAD2L1;CDT1;CENPM;NDC80;NCAPG;RAD51;CENPW;NUF2;ZWINT;SPC25;SPC24;NEK2;KIF2C;HJURP;SPAG5;SKA3;TTK;CENPN;CENPU;CENPA;BUB1B;CDCA8;SGO1;ORC1;FEN1;ERCC6L;CENPF;CENPH;BUB1;KNTC1;ESCO2;BLM;EZH2;MCM2;CENPI;OIP5;RECQL4;AURKA;CCNB1;HELLS;SGO2;CHEK1;MCM5;BRCA2;PLK1;MCM4;MCM6;KNL1;MCM3;H2AX;CENPQ;DSN1;MIS18A;SPDL1;ZWILCH;SUV39H1;KIF22;KIF18A;MCM7;CENPE;DNA2;PCNA;CDK2;X…
GO_MIDBODY	0.822124	1.88838	0	0.000101402	182	78	CDK1;BIRC5;AURKB;CEP55;SHCBP1;ANLN;NEK2;SPAG5;KIF4A;PSRC1;CDCA8;PRC1;CENPF;KIF23;KIF20A;AURKA;PLK1;RACGAP1;DDX11;ASPM;KIF14;KIF20B;CENPE;ECT2;MITD1;PDXP;CENPV;KATNA1;CLIC4;EXOC6;ERH;BCL3;RAN;PIN1;CIAO2B;ZFYVE19;GNAI1;SCCPDH;ARL8A;GNAI2;RCC2;C6orf89;KIF13A;LZTS2;ZFYVE26;USP8;SH3GLB1;CAPG;CTDP1;YPEL5;VPS37B;EXOC7;CHMP4B;KIF3B;KLHL9;RACK1;WIZ;EXOC1;ARL8B;MTCL1;ANXA11;UHMK1;PTCH1;CDC42;VPS4B;TTC28;DN…	CDK1;BIRC5;AURKB;CEP55;SHCBP1;ANLN;NEK2;SPAG5;KIF4A;PSRC1;CDCA8;PRC1;CENPF;KIF23;KIF20A;AURKA;PLK1;RACGAP1;DDX11;ASPM;KIF14;KIF20B;CENPE
HP_BICORNUATE_UTERUS	0.840152	1.88589	0	0.000134642	43	21	RAD51;BRCA1;ESCO2;FANCI;UBE2T;BRCA2;BRIP1;XRCC2;FANCG;FANCA;FANCL;MAD2L2;FANCD2;RAD51C;RFWD3;FANCC;FANCE;FANCM;PALB2;RARB;FRAS1	RAD51;BRCA1;ESCO2;FANCI;UBE2T;BRCA2;BRIP1;XRCC2;FANCG;FANCA;FANCL;MAD2L2;FANCD2;RAD51C;RFWD3
GO_CELL_CYCLE_PHASE_TRANSITION	0.81171	1.88306	0	0.000134085	647	246	RRM2;CDK1;PKMYT1;UBE2C;CCNA2;CDCA5;CDC6;AURKB;MAD2L1;FOXM1;CDT1;CDC45;CDC20;NDC80;CDKN3;CCNB2;CCNE2;MCM10;TPX2;ORC6;ANLN;DTL;TACC3;NEK2;TRIP13;CLSPN;TYMS;DLGAP5;E2F1;MELK;CDC25A;TTK;CDC25C;E2F8;BUB1B;BRCA1;FBXO5;ORC1;CENPF;HMMR;BUB1;GTSE1;KNTC1;FAM83D;BLM;UBE2S;IQGAP3;EZH2;MCM2;AURKA;CCNB1;DONSON;CDC25B;CHEK1;MCM8;MCM5;E2F7;PLK1;TIPIN;MCM4;MCM6;MASTL;DHFR;MCM3;CKS2;POLE2;KIF14;ATAD5;PLK4;CDKN2C;C…	RRM2;CDK1;PKMYT1;UBE2C;CCNA2;CDCA5;CDC6;AURKB;MAD2L1;FOXM1;CDT1;CDC45;CDC20;NDC80;CDKN3;CCNB2;CCNE2;MCM10;TPX2;ORC6;ANLN;DTL;TACC3;NEK2;TRIP13;CLSPN;TYMS;DLGAP5;E2F1;MELK;CDC25A;TTK;CDC25C;E2F8;BUB1B;BRCA1;FBXO5;ORC1;CENPF;HMMR;BUB1;GTSE1;KNTC1;FAM83D;BLM;UBE2S;IQGAP3;EZH2;MCM2;AURKA;CCNB1;DONSON;CDC25B;CHEK1;MCM8;MCM5;E2F7;PLK1;TIPIN;MCM4;MCM6;MASTL;DHFR;MCM3;CKS2;POLE2;KIF14;ATAD5;PLK4;CDKN2C;C…
GO_DNA_DEPENDENT_ATPASE_ACTIVITY	0.854576	1.87978	0	0.000133533	108	49	DSCC1;RAD51;TOP2A;GINS2;POLQ;GINS4;ERCC6L;CHTF18;BLM;RFC3;RFC4;MCM2;RECQL4;RAD54L;MCM8;RFC2;MCM5;MCM4;MCM6;BRIP1;DDX11;XRCC2;MCM3;MCM7;DNA2;RAD54B;XRCC3;RTEL1;RAD51D;RAD51C;RFC5;MSH2;TTF2;MSH6;FANCM;DDX12P;SUPV3L1;TOP2B;SMARCA4;CHD3;SMARCAD1;ASCC3;ERCC6;SMARCA1;ACTR8;DQX1;CHD2;DDX3X;NAV2	DSCC1;RAD51;TOP2A;GINS2;POLQ;GINS4;ERCC6L;CHTF18;BLM;RFC3;RFC4;MCM2;RECQL4;RAD54L;MCM8;RFC2;MCM5;MCM4;MCM6;BRIP1;DDX11;XRCC2;MCM3;MCM7;DNA2;RAD54B;XRCC3;RTEL1;RAD51D;RAD51C;RFC5
GO_CELL_CYCLE_DNA_REPLICATION	0.844297	1.87823	0	0.000132986	65	49	CDT1;CDC45;RAD51;E2F8;FBXO5;GINS1;FEN1;RFC3;RFC4;MCM2;DONSON;RFC2;MCM5;E2F7;BRCA2;TIPIN;MCM4;MCM6;MCM3;POLE2;ATAD5;CDC7;MCM7;DNA2;PCNA;POLA2;POLE;POLE4;PRIM1;DBF4B;LIG1;RPA3;RTEL1;POLD1;RFC5;CHEK2;POLD3;GMNN;PRIM2;DBF4;POLE3;POLA1;RPA2;RPA1;POLD2;ZMPSTE24;UPF1;WIZ;BCL6	CDT1;CDC45;RAD51;E2F8;FBXO5;GINS1;FEN1;RFC3;RFC4;MCM2;DONSON;RFC2;MCM5;E2F7;BRCA2;TIPIN;MCM4;MCM6;MCM3;POLE2;ATAD5;CDC7;MCM7;DNA2;PCNA;POLA2;POLE;POLE4;PRIM1;DBF4B;LIG1;RPA3;RTEL1;POLD1;RFC5;CHEK2;POLD3;GMNN;PRIM2;DBF4;POLE3
HP_APLASIA_HYPOPLASIA_OF_THE_UVULA	0.844075	1.87822	0	0.000132443	25	19	RAD51;BRCA1;FANCI;UBE2T;BRCA2;BRIP1;XRCC2;FANCG;FANCA;FANCL;MAD2L2;FANCD2;RAD51C;RFWD3;FANCC;FANCE;FANCM;PALB2;NXN	RAD51;BRCA1;FANCI;UBE2T;BRCA2;BRIP1;XRCC2;FANCG;FANCA;FANCL;MAD2L2;FANCD2;RAD51C;RFWD3
GO_SISTER_CHROMATID_COHESION	0.854398	1.87729	0	0.000131905	63	25	CDCA5;DSCC1;CDC20;BUB1B;SGO1;FEN1;BUB1;ESCO2;HASPIN;SGO2;PLK1;DDX11;KIF22;SLF1;RAD51C;ESPL1;MCMBP;SMC3;SLF2;DDX12P;RAD21;STAG1;PPP2R1A;PDS5B;CTNNB1	CDCA5;DSCC1;CDC20;BUB1B;SGO1;FEN1;BUB1;ESCO2;HASPIN;SGO2;PLK1;DDX11;KIF22;SLF1
GO_MICROTUBULE_BINDING	0.789057	1.8766	0	0.000131371	265	93	NUSAP1;SKA1;BIRC5;TPX2;KIFC1;KIF2C;DLGAP5;SPAG5;KIF11;KIF4A;PSRC1;PRC1;CENPF;KIF23;GTSE1;KIF18B;FAM83D;KIF15;KIF20A;PLK1;RACGAP1;GAS2L3;KIF14;KIF20B;KIF22;KIF18A;HAUS8;KIF24;CENPE;CEP295;FAM161A;KNSTRN;HAUS7;CEP57;CCDC88B;TUBGCP3;KIFC2;MDM1;MAST2;KATNA1;SKA2;HAUS4;MX1;CCDC181;MX2;CETN3;CEP57L1;CDK5RAP2;S100A9;PPP5C;TUBGCP5;UXT;POLB;VAPA;REEP3;SNPH;CETN2;RCC2;KIF13A;REEP4;KIF5B;GABARAP;DST;EML2;KI…	NUSAP1;SKA1;BIRC5;TPX2;KIFC1;KIF2C;DLGAP5;SPAG5;KIF11;KIF4A;PSRC1;PRC1;CENPF;KIF23;GTSE1;KIF18B;FAM83D;KIF15;KIF20A;PLK1;RACGAP1;GAS2L3;KIF14;KIF20B;KIF22;KIF18A;HAUS8;KIF24;CENPE
GO_REGULATION_OF_TRANSCRIPTION_INVOLVED_IN_G1_S_TRANSITION_OF_MITOTIC_CELL_CYCLE	0.912095	1.8742	0	0.000130841	35	17	RRM2;CDC6;CDT1;CDC45;TYMS;E2F1;FBXO5;ORC1;E2F7;DHFR;CCNE1;PCNA;TFDP1;POLA1;E2F4;CDK18;CDK5	RRM2;CDC6;CDT1;CDC45;TYMS;E2F1;FBXO5;ORC1;E2F7;DHFR;CCNE1;PCNA
GO_CELL_CYCLE_CHECKPOINT	0.827426	1.87403	0	0.000130316	219	97	CDK1;CDC6;AURKB;MAD2L1;CDT1;CDC45;CDC20;NDC80;TOP2A;ZWINT;DTL;TRIP13;CLSPN;E2F1;TTK;CDC25C;WDR76;E2F8;BUB1B;BRCA1;ORC1;CENPF;BUB1;GTSE1;KNTC1;BLM;EME1;AURKA;CCNB1;DONSON;CHEK1;E2F7;PLK1;TIPIN;BRIP1;H2AX;SPDL1;ZWILCH;TICRR;TIMELESS;GEN1;DNA2;PCNA;CDK2;XRCC3;DCLRE1B;RAD1;MAD2L2;FANCD2;RFWD3;CHEK2;RHNO1;MSH2;INTS7;TOPBP1;TREX1;MDC1;THOC1;TFDP1;RNASEH2B;NABP2;MAP3K20;RPA2;CRY1;DDX39B;HRAS;E2F4;PIDD1;…	CDK1;CDC6;AURKB;MAD2L1;CDT1;CDC45;CDC20;NDC80;TOP2A;ZWINT;DTL;TRIP13;CLSPN;E2F1;TTK;CDC25C;WDR76;E2F8;BUB1B;BRCA1;ORC1;CENPF;BUB1;GTSE1;KNTC1;BLM;EME1;AURKA;CCNB1;DONSON;CHEK1;E2F7;PLK1;TIPIN;BRIP1;H2AX;SPDL1;ZWILCH;TICRR;TIMELESS;GEN1;DNA2;PCNA;CDK2;XRCC3;DCLRE1B
GO_POSITIVE_REGULATION_OF_CELL_CYCLE	0.792318	1.87288	0	0.000129795	396	148	NUSAP1;CDK1;UBE2C;CDCA5;CDC6;AURKB;MAD2L1;CDT1;CDC45;NDC80;DTL;DLGAP5;E2F1;SPAG5;CDC25A;CDC25C;E2F8;PSRC1;BRCA1;FBXO5;FEN1;KIF23;GTSE1;FAM83D;EZH2;AURKA;CCNB1;CIT;CDC25B;CHEK1;E2F7;BRCA2;RACGAP1;DDX11;CKS2;KIF14;ATAD5;PLK4;CENPJ;MIR200B;CDC7;CKS1B;POC1A;KIF20B;GEN1;PCNA;CDK2;SLF1;XRCC3;MTBP;CEP295;DBF4B;RANBP1;RAD51C;ASNS;CHEK2;ECT2;RHNO1;CDK4;ESPL1;GPSM2;FOSL1;DBF4;THOC1;TFDP1;CENPV;SOX15;DDX39B…	NUSAP1;CDK1;UBE2C;CDCA5;CDC6;AURKB;MAD2L1;CDT1;CDC45;NDC80;DTL;DLGAP5;E2F1;SPAG5;CDC25A;CDC25C;E2F8;PSRC1;BRCA1;FBXO5;FEN1;KIF23;GTSE1;FAM83D;EZH2;AURKA;CCNB1;CIT;CDC25B;CHEK1;E2F7;BRCA2;RACGAP1;DDX11;CKS2;KIF14;ATAD5;PLK4;CENPJ;MIR200B;CDC7;CKS1B;POC1A;KIF20B;GEN1;PCNA;CDK2;SLF1;XRCC3;MTBP;CEP295;DBF4B
GO_POSITIVE_REGULATION_OF_NUCLEAR_DIVISION	0.853596	1.87257	0	0.000129277	71	20	NUSAP1;UBE2C;CDCA5;AURKB;CDT1;DLGAP5;AURKA;SLF1;RANBP1;ESPL1;SLF2;ANAPC11;ZNF711;UBE2B;PHIP;BECN1;NUMA1;IL1B;MSX2;WNT5A	NUSAP1;UBE2C;CDCA5;AURKB;CDT1;DLGAP5;AURKA
GO_CELL_CYCLE_G1_S_PHASE_TRANSITION	0.805142	1.87143	0	0.000128764	310	112	RRM2;CDK1;CCNA2;CDC6;CDT1;CDC45;CDKN3;CCNE2;MCM10;ORC6;TYMS;E2F1;CDC25A;CDC25C;E2F8;FBXO5;ORC1;GTSE1;FAM83D;IQGAP3;EZH2;MCM2;AURKA;CCNB1;MCM8;MCM5;E2F7;MCM4;MCM6;DHFR;MCM3;POLE2;KIF14;CDKN2C;CDC7;CCNE1;MCM7;PCNA;POLA2;POLE;CDK2;POLE4;PRIM1;MTBP;RBL1;SLFN11;NASP;RPA3;RFWD3;CHEK2;CDK4;USP37;GMNN;PRIM2;DBF4;POLE3;CDKN2D;TFDP1;TMEM14B;POLA1;PPAT;KANK2;RPA2;FHL1;RBBP8;EIF4EBP1;RPA1;PAGR1;E2F4;PIDD1;PS…	RRM2;CDK1;CCNA2;CDC6;CDT1;CDC45;CDKN3;CCNE2;MCM10;ORC6;TYMS;E2F1;CDC25A;CDC25C;E2F8;FBXO5;ORC1;GTSE1;FAM83D;IQGAP3;EZH2;MCM2;AURKA;CCNB1;MCM8;MCM5;E2F7;MCM4;MCM6;DHFR;MCM3;POLE2;KIF14;CDKN2C;CDC7;CCNE1;MCM7;PCNA;POLA2;POLE;CDK2;POLE4;PRIM1;MTBP;RBL1;SLFN11;NASP;RPA3
GO_NEGATIVE_REGULATION_OF_CELL_CYCLE_G2_M_PHASE_TRANSITION	0.831277	1.86819	0	0.000128255	108	43	CDK1;CDC6;AURKB;DTL;CLSPN;BRCA1;ORC1;BLM;AURKA;DONSON;CHEK1;PLK1;TICRR;TOPBP1;FHL1;PINX1;PSMC3;RAD21;RBX1;MIIP;PSME2;PSMA4;PSMB3;PSMA3;PSMD14;PSMA6;ZFYVE19;NAE1;PSMA2;PSMC6;PSMD8;PSMA5;PSMA7;SKP1;PSMB10;USP47;SYF2;PSME3;HMGA2;CDKN1A;TAOK1;FOXO4;NOP53	CDK1;CDC6;AURKB;DTL;CLSPN;BRCA1;ORC1;BLM;AURKA;DONSON;CHEK1;PLK1;TICRR
GO_MEIOTIC_CELL_CYCLE	0.833229	1.86544	0	0.000127751	254	87	PKMYT1;NCAPH;CDC20;RAD51;CCNE2;TOP2A;NUF2;EXO1;NEK2;TRIP13;MND1;CDC25A;TTK;CDC25C;BUB1B;FBXO5;SGO1;PTTG1;PSMC3IP;BUB1;EME1;AURKA;SGO2;CDC25B;RAD54L;BRCA2;PLK1;BRIP1;SMC4;MASTL;XRCC2;CKS2;ASPM;H2AX;MYBL1;FIGNL1;CCNE1;KIF18A;CDK2;FANCA;RAD54B;NCAPH2;MNS1;NCAPD3;GPR3;RAD1;FANCD2;RAD51D;RAD51C;CENPX;ESPL1;SMC2;TUBGCP3;TUBG1;CENPS;RMI1;NDC1;MSH6;SMC3;NCAPD2;MLH1;FANCM;RBBP8;RPA1;TOP3A;RAD21;ZNF711;ING…	PKMYT1;NCAPH;CDC20;RAD51;CCNE2;TOP2A;NUF2;EXO1;NEK2;TRIP13;MND1;CDC25A;TTK;CDC25C;BUB1B;FBXO5;SGO1;PTTG1;PSMC3IP;BUB1;EME1;AURKA;SGO2;CDC25B;RAD54L;BRCA2;PLK1;BRIP1;SMC4;MASTL;XRCC2;CKS2;ASPM;H2AX;MYBL1;FIGNL1;CCNE1;KIF18A;CDK2;FANCA;RAD54B;NCAPH2;MNS1;NCAPD3;GPR3;RAD1;FANCD2;RAD51D;RAD51C
GO_SIGNAL_TRANSDUCTION_INVOLVED_IN_CELL_CYCLE_CHECKPOINT	0.847399	1.86538	0	0.00012725	74	30	CDK1;DTL;E2F1;CDC25C;E2F8;BRCA1;GTSE1;AURKA;CCNB1;CHEK1;E2F7;PLK1;PCNA;CDK2;CHEK2;TREX1;TFDP1;E2F4;PIDD1;GADD45A;PCBP4;BAX;CARM1;CNOT6;EP300;MDM2;CDKN1A;SOX4;ZNF385A;BTG2	CDK1;DTL;E2F1;CDC25C;E2F8;BRCA1;GTSE1;AURKA;CCNB1;CHEK1;E2F7;PLK1;PCNA;CDK2
GO_FEMALE_MEIOTIC_NUCLEAR_DIVISION	0.875925	1.86504	0	0.000126752	31	17	NCAPH;TOP2A;TRIP13;TTK;FBXO5;AURKA;CDC25B;PLK1;MASTL;NCAPH2;RAD51C;MLH1;HSF1;PPP2R1A;PRKAR1A;WASHC5;MARF1	NCAPH;TOP2A;TRIP13;TTK;FBXO5;AURKA;CDC25B;PLK1;MASTL;NCAPH2;RAD51C
HP_ABNORMAL_SIZE_OF_THE_CLITORIS	0.879678	1.86314	0	0.000126259	60	18	CDC6;CDT1;CDC45;ORC6;ORC1;ESCO2;TRAIP;GMNN;TOE1;COX7B;TALDO1;KAT6B;FIG4;PEX5;POR;FRAS1;FGFR2;PEX19	CDC6;CDT1;CDC45;ORC6;ORC1;ESCO2;TRAIP
GO_DNA_STRAND_ELONGATION	0.858142	1.85951	0.0111111	0.000157212	26	18	GINS2;GINS4;GINS1;RFC3;RFC4;MCM4;MCM3;GINS3;MCM7;DNA2;PCNA;POLE;DCLRE1B;LIG1;POLD3;POLE3;POLA1;POLD2	GINS2;GINS4;GINS1;RFC3;RFC4;MCM4;MCM3;GINS3;MCM7;DNA2;PCNA;POLE;DCLRE1B;LIG1
GO_DNA_PACKAGING	0.821097	1.8588	0	0.000156605	240	69	NUSAP1;CDK1;NCAPH;CENPK;ASF1B;CDCA5;CENPM;NCAPG;TOP2A;CENPW;HJURP;CENPN;CENPU;CENPA;CENPH;HMGB2;MCM2;CENPI;OIP5;CCNB1;HELLS;NCAPG2;CHAF1B;SMC4;KNL1;CHAF1A;H2AX;CENPQ;MIS18A;SUV39H1;NCAPH2;NCAPD3;CENPL;NASP;CENPO;ITGB3BP;CENPX;DNMT1;MIS18BP1;SMC2;HAT1;POLE3;TSPYL2;CENPS;CENPV;CENPP;RBBP7;NCAPD2;CENPT;ANP32B;PAF1;PHF13;HMGA1;H3-3A;TSPYL4;TET1;BAHD1;KAT6B;TSPYL1;FAM172A;H2BC21;TSPYL5;ZNFX1;HMGA2;H1-…	NUSAP1;CDK1;NCAPH;CENPK;ASF1B;CDCA5;CENPM;NCAPG;TOP2A;CENPW;HJURP;CENPN;CENPU;CENPA;CENPH;HMGB2;MCM2;CENPI;OIP5;CCNB1;HELLS;NCAPG2;CHAF1B;SMC4;KNL1;CHAF1A;H2AX;CENPQ;MIS18A;SUV39H1;NCAPH2;NCAPD3;CENPL;NASP;CENPO;ITGB3BP;CENPX;DNMT1;MIS18BP1
GO_RECOMBINATIONAL_REPAIR	0.822913	1.85877	0	0.000156003	140	70	RAD51AP1;CDC45;RAD51;GINS2;POLQ;GINS4;BRCA1;FEN1;BLM;HROB;MCM2;RECQL4;RAD54L;CHEK1;MCM8;MCM5;BRCA2;CGAS;MCM4;MCM6;XRCC2;MCM3;AUNIP;H2AX;PARPBP;FIGNL1;CDC7;TONSL;TIMELESS;MCM7;RMI2;GEN1;RAD54B;XRCC3;MMS22L;RPA3;RTEL1;MAD2L2;RAD51D;RAD51C;RFWD3;RHNO1;SFR1;RMI1;NABP2;PARP1;RIF1;XRCC1;RPA2;RNF138;KLHL15;FANCM;RBBP8;SHLD3;FUS;RPA1;RAD21;RADX;PALB2;KDM4D;PSMD14;TERF2IP;MORF4L1;MMS19;ZFYVE26;ACTR2;ERCC6…	RAD51AP1;CDC45;RAD51;GINS2;POLQ;GINS4;BRCA1;FEN1;BLM;HROB;MCM2;RECQL4;RAD54L;CHEK1;MCM8;MCM5;BRCA2;CGAS;MCM4;MCM6;XRCC2;MCM3;AUNIP;H2AX;PARPBP;FIGNL1;CDC7;TONSL;TIMELESS;MCM7;RMI2;GEN1;RAD54B;XRCC3;MMS22L;RPA3;RTEL1;MAD2L2;RAD51D;RAD51C;RFWD3;RHNO1
GO_MEIOTIC_CHROMOSOME_SEGREGATION	0.843299	1.85849	0	0.000155405	93	32	NCAPH;CCNE2;TOP2A;NUF2;TRIP13;TTK;BUB1B;SGO1;PTTG1;BUB1;EME1;SGO2;PLK1;BRIP1;SMC4;CCNE1;NCAPH2;FANCD2;RAD51C;CENPX;ESPL1;SMC2;CENPS;RMI1;NDC1;MLH1;FANCM;RAD21;UBE2B;TOP2B;ACTR2;PPP2R1A	NCAPH;CCNE2;TOP2A;NUF2;TRIP13;TTK;BUB1B;SGO1;PTTG1;BUB1;EME1;SGO2;PLK1;BRIP1;SMC4;CCNE1;NCAPH2;FANCD2;RAD51C;CENPX;ESPL1;SMC2
GO_DNA_DEPENDENT_DNA_REPLICATION	0.841257	1.85826	0	0.000154812	151	91	CDC6;DSCC1;CDT1;CDC45;RAD51;CCNE2;MCM10;ORC6;GINS2;POLQ;GINS4;E2F8;FBXO5;GINS1;ORC1;FEN1;CHTF18;BLM;RFC3;RFC4;MCM2;EME1;RECQL4;DONSON;RFC2;MCM5;E2F7;BRCA2;WDHD1;TIPIN;MCM4;MCM6;DDX11;MCM3;POLE2;ATAD5;CDC7;GINS3;TICRR;TONSL;CCNE1;TIMELESS;MCM7;GEN1;DNA2;PCNA;POLA2;POLE;CDK2;POLE4;PRIM1;DBF4B;LIG1;MMS22L;SLFN11;RPA3;RTEL1;POLD1;PRIMPOL;RFWD3;CENPX;RFC5;CHEK2;ALYREF;ZGRF1;TOPBP1;POLD3;GMNN;PRIM2;DBF…	CDC6;DSCC1;CDT1;CDC45;RAD51;CCNE2;MCM10;ORC6;GINS2;POLQ;GINS4;E2F8;FBXO5;GINS1;ORC1;FEN1;CHTF18;BLM;RFC3;RFC4;MCM2;EME1;RECQL4;DONSON;RFC2;MCM5;E2F7;BRCA2;WDHD1;TIPIN;MCM4;MCM6;DDX11;MCM3;POLE2;ATAD5;CDC7;GINS3;TICRR;TONSL;CCNE1;TIMELESS;MCM7;GEN1;DNA2;PCNA;POLA2;POLE;CDK2;POLE4;PRIM1;DBF4B;LIG1;MMS22L;SLFN11;RPA3;RTEL1;POLD1;PRIMPOL;RFWD3;CENPX;RFC5;CHEK2;ALYREF;ZGRF1;TOPBP1;POLD3;GMNN;PRIM2;DBF4
GO_PROTEIN_LOCALIZATION_TO_CHROMOSOME	0.844361	1.85801	0	0.000154224	85	37	CDK1;CDCA5;AURKB;CDT1;NDC80;TTK;CENPA;ESCO2;EZH2;HASPIN;MCM8;BRCA2;PLK1;KNL1;CENPQ;SPDL1;SLF1;MTBP;MSH2;NABP2;RPA2;ACD;MIS12;CENPT;PINX1;SLF2;PIH1D1;TINF2;RPA1;RAD21;DKC1;TERF2IP;RCC2;CARM1;GNL3L;TNKS2;TPP1	CDK1;CDCA5;AURKB;CDT1;NDC80;TTK;CENPA;ESCO2;EZH2;HASPIN;MCM8;BRCA2;PLK1;KNL1;CENPQ;SPDL1;SLF1;MTBP
GO_MITOTIC_G2_M_TRANSITION_CHECKPOINT	0.874324	1.85785	0	0.000153639	32	16	CDK1;CDC6;CLSPN;BRCA1;ORC1;BLM;DONSON;TICRR;TOPBP1;NAE1;SYF2;HMGA2;CDKN1A;TAOK1;FOXO4;NOP53	CDK1;CDC6;CLSPN;BRCA1;ORC1;BLM;DONSON;TICRR
GO_DNA_CONFORMATION_CHANGE	0.823457	1.85637	0	0.000183671	355	122	NUSAP1;CDK1;NCAPH;CENPK;ASF1B;CDCA5;DSCC1;CENPM;NCAPG;RAD51;TOP2A;CENPW;GINS2;HJURP;CENPN;POLQ;CENPU;GINS4;CENPA;ERCC6L;CENPH;CHTF18;HMGB2;BLM;RFC3;RFC4;MCM2;CENPI;OIP5;RECQL4;CCNB1;HELLS;RAD54L;MCM8;RFC2;MCM5;MCM4;NCAPG2;MCM6;BRIP1;CHAF1B;SMC4;DDX11;KNL1;MCM3;CHAF1A;H2AX;CENPQ;MIS18A;SUV39H1;MCM7;DNA2;RAD54B;NCAPH2;NCAPD3;CENPL;NASP;RTEL1;CENPO;ITGB3BP;CENPX;RFC5;DNMT1;MIS18BP1;SMC2;TREX1;HAT1;P…	NUSAP1;CDK1;NCAPH;CENPK;ASF1B;CDCA5;DSCC1;CENPM;NCAPG;RAD51;TOP2A;CENPW;GINS2;HJURP;CENPN;POLQ;CENPU;GINS4;CENPA;ERCC6L;CENPH;CHTF18;HMGB2;BLM;RFC3;RFC4;MCM2;CENPI;OIP5;RECQL4;CCNB1;HELLS;RAD54L;MCM8;RFC2;MCM5;MCM4;NCAPG2;MCM6;BRIP1;CHAF1B;SMC4;DDX11;KNL1;MCM3;CHAF1A;H2AX;CENPQ;MIS18A;SUV39H1;MCM7;DNA2;RAD54B;NCAPH2;NCAPD3;CENPL;NASP;RTEL1;CENPO;ITGB3BP;CENPX;RFC5;DNMT1;MIS18BP1
GO_NEGATIVE_REGULATION_OF_METAPHASE_ANAPHASE_TRANSITION_OF_CELL_CYCLE	0.910324	1.85592	0	0.000182981	37	19	AURKB;MAD2L1;CDT1;CDC20;NDC80;TRIP13;TTK;BUB1B;FBXO5;CENPF;BUB1;CCNB1;PLK1;SPDL1;GEN1;XRCC3;MAD2L2;RAD21;CDK5RAP2	AURKB;MAD2L1;CDT1;CDC20;NDC80;TRIP13;TTK;BUB1B;FBXO5;CENPF;BUB1;CCNB1;PLK1;SPDL1;GEN1;XRCC3
GO_DNA_INTEGRITY_CHECKPOINT	0.805673	1.85574	0	0.000182296	161	73	CDK1;CDC6;CDT1;CDC45;TOP2A;DTL;CLSPN;E2F1;CDC25C;WDR76;E2F8;BRCA1;ORC1;GTSE1;BLM;EME1;AURKA;CCNB1;DONSON;CHEK1;E2F7;PLK1;TIPIN;BRIP1;H2AX;TICRR;TIMELESS;DNA2;PCNA;CDK2;RAD1;FANCD2;RFWD3;CHEK2;RHNO1;MSH2;INTS7;TOPBP1;TREX1;MDC1;THOC1;TFDP1;RNASEH2B;MAP3K20;RPA2;CRY1;DDX39B;E2F4;PIDD1;NAE1;TOP2B;GADD45A;CUL4A;MAPK14;PCBP4;BAX;CARM1;CNOT6;ERCC6;SYF2;EP300;MDM2;FBXO31;CCND1;XPC;HMGA2;CDKN1A;SOX4;TAOK…	CDK1;CDC6;CDT1;CDC45;TOP2A;DTL;CLSPN;E2F1;CDC25C;WDR76;E2F8;BRCA1;ORC1;GTSE1;BLM;EME1;AURKA;CCNB1;DONSON;CHEK1;E2F7;PLK1;TIPIN;BRIP1;H2AX;TICRR;TIMELESS;DNA2;PCNA;CDK2;RAD1;FANCD2;RFWD3;CHEK2;RHNO1;MSH2;INTS7;TOPBP1;TREX1;MDC1
GO_CONDENSED_NUCLEAR_CHROMOSOME	0.852975	1.85539	0	0.000181615	103	42	NCAPH;CENPK;AURKB;NDC80;RAD51;NUF2;NEK2;CENPA;BUB1B;BRCA1;SGO1;BUB1;BLM;AURKA;CCNB1;SGO2;CHEK1;BRCA2;PLK1;SMC4;H2AX;DSN1;SUV39H1;NCAPD3;RAD1;CENPO;MIS18BP1;TOPBP1;TUBG1;MIS12;SMC3;NCAPD2;MLH1;CENPT;RAD21;KMT5C;PMF1;RCC1;KIFAP3;RRS1;SUN2;RSPH1	NCAPH;CENPK;AURKB;NDC80;RAD51;NUF2;NEK2;CENPA;BUB1B;BRCA1;SGO1;BUB1;BLM;AURKA;CCNB1;SGO2;CHEK1;BRCA2;PLK1;SMC4;H2AX;DSN1;SUV39H1
GO_SPINDLE	0.794239	1.85532	0	0.00018094	367	161	NUSAP1;CDK1;SKA1;CDC6;BIRC5;AURKB;MAD2L1;CDC20;TPX2;SHCBP1;KIFC1;TACC3;NEK2;KIF2C;DLGAP5;SPAG5;SKA3;KIF11;TTK;CKAP2L;KIF4A;BUB1B;PSRC1;FBXO5;CDCA8;PRC1;SGO1;CENPF;KIF23;KNTC1;KIF18B;FAM83D;KIF15;KIF20A;WDR62;HASPIN;AURKA;CCNB1;CDC25B;PLK1;RACGAP1;DDX11;ASPM;KIF14;AUNIP;PLK4;DSN1;SPDL1;CDC7;POC1A;KIF20B;KIF22;KIF18A;HAUS8;CENPE;HAUS1;VRK1;CEP295;CEP85;MAD2L2;CKAP2;RASSF1;ECT2;FAM161A;ESPL1;KNSTRN;…	NUSAP1;CDK1;SKA1;CDC6;BIRC5;AURKB;MAD2L1;CDC20;TPX2;SHCBP1;KIFC1;TACC3;NEK2;KIF2C;DLGAP5;SPAG5;SKA3;KIF11;TTK;CKAP2L;KIF4A;BUB1B;PSRC1;FBXO5;CDCA8;PRC1;SGO1;CENPF;KIF23;KNTC1;KIF18B;FAM83D;KIF15;KIF20A;WDR62;HASPIN;AURKA;CCNB1;CDC25B;PLK1;RACGAP1;DDX11;ASPM;KIF14;AUNIP;PLK4;DSN1;SPDL1;CDC7;POC1A;KIF20B;KIF22;KIF18A;HAUS8;CENPE
GO_REPLICATION_FORK	0.831906	1.8546	0	0.000210315	71	44	CDC45;MCM10;GINS2;GINS4;UHRF1;BLM;RFC3;RFC4;DONSON;RFC2;WDHD1;TIPIN;XRCC2;MCM3;H2AX;TONSL;TIMELESS;PCNA;POLA2;PRIM1;XRCC3;MMS22L;RPA3;POLD1;PRIMPOL;RAD51D;RAD51C;RFC5;DNMT1;POLD3;TREX1;PRIM2;POLA1;RPA2;RPA1;HMCES;RADX;POLD2;BCAS2;UBE2B;TOP1;ERCC5;SMARCAD1;BCL6	CDC45;MCM10;GINS2;GINS4;UHRF1;BLM;RFC3;RFC4;DONSON;RFC2;WDHD1;TIPIN;XRCC2;MCM3;H2AX;TONSL;TIMELESS;PCNA;POLA2;PRIM1;XRCC3;MMS22L;RPA3;POLD1;PRIMPOL;RAD51D;RAD51C;RFC5;DNMT1;POLD3;TREX1;PRIM2
GO_REGULATION_OF_CHROMOSOME_ORGANIZATION	0.813599	1.85291	0	0.000209539	356	108	UBE2C;CDCA5;CDC6;AURKB;MAD2L1;CDT1;CDC45;CDC20;NDC80;TOP2A;MKI67;TACC3;NEK2;PHF19;TRIP13;DLGAP5;TTK;BUB1B;BRCA1;FBXO5;PTTG1;FEN1;CENPF;BUB1;MCM2;ATAD2;CCNB1;CHEK1;PLK1;DDX11;SPDL1;RMI2;GEN1;CENPE;SLF1;XRCC3;RTEL1;MAD2L2;DNMT1;ESPL1;CENPV;NABP2;PARP1;PAXIP1;RIF1;SDR16C5;XRCC1;ACD;PNKP;NELFE;SSRP1;PINX1;SLF2;PIH1D1;TINF2;ANAPC11;HNRNPA2B1;RAD21;DKC1;CDK5RAP2;EED;PAF1;ING2;HMGA1;KDM4D;CHTOP;KAT2A;UB…	UBE2C;CDCA5;CDC6;AURKB;MAD2L1;CDT1;CDC45;CDC20;NDC80;TOP2A;MKI67;TACC3;NEK2;PHF19;TRIP13;DLGAP5;TTK;BUB1B;BRCA1;FBXO5;PTTG1;FEN1;CENPF;BUB1;MCM2;ATAD2;CCNB1;CHEK1;PLK1;DDX11;SPDL1;RMI2;GEN1;CENPE;SLF1;XRCC3
GO_REGULATION_OF_DNA_DEPENDENT_DNA_REPLICATION	0.86019	1.85117	0	0.000208769	52	28	DSCC1;CDT1;E2F8;FBXO5;CHTF18;BLM;RFC3;RFC4;DONSON;RFC2;E2F7;BRCA2;TIPIN;CDC7;TICRR;TIMELESS;PCNA;CDK2;DBF4B;SLFN11;RFC5;CHEK2;GMNN;DBF4;STOML2;ZMPSTE24;WIZ;BCL6	DSCC1;CDT1;E2F8;FBXO5;CHTF18;BLM;RFC3;RFC4;DONSON;RFC2;E2F7;BRCA2;TIPIN;CDC7;TICRR;TIMELESS;PCNA;CDK2;DBF4B;SLFN11;RFC5;CHEK2
GO_REGULATION_OF_CYCLIN_DEPENDENT_PROTEIN_KINASE_ACTIVITY	0.845739	1.84847	0	0.000237719	106	39	PKMYT1;CCNA2;CDC6;CDKN3;CCNB2;CCNE2;CDC25A;CDC25C;PSRC1;BLM;CCNB1;PLK1;CKS2;CDKN2C;CKS1B;CCNE1;CCNF;CDK4;HERC5;CDKN2D;BCCIP;HHEX;GADD45A;HSP90AB1;ADAM17;SRC;CCNJL;FBXO7;HEXIM1;CCND1;PKD2;NR2F2;CDKN1A;EGFR;CAMK2N1;CCNG2;CCND2;CDKN2B;CDKN1C	PKMYT1;CCNA2;CDC6;CDKN3;CCNB2;CCNE2;CDC25A;CDC25C;PSRC1;BLM;CCNB1;PLK1;CKS2;CDKN2C;CKS1B;CCNE1
HP_APLASIA_HYPOPLASIA_OF_THE_PATELLA	0.931625	1.84793	0	0.000236851	36	16	CDC6;CDT1;CDC45;ORC6;ORC1;ESCO2;RECQL4;DONSON;GMNN;SMARCE1;SMARCA4;ARID1A;KAT6B;STXBP1;ARID1B;SOX4	CDC6;CDT1;CDC45;ORC6;ORC1;ESCO2;RECQL4;DONSON
GO_POSITIVE_REGULATION_OF_CELL_CYCLE_PHASE_TRANSITION	0.848245	1.84679	0	0.00023599	110	42	CDK1;UBE2C;CDCA5;CDC6;CDT1;CDC45;DTL;DLGAP5;CDC25A;CDC25C;FBXO5;FAM83D;EZH2;CCNB1;CDC25B;ATAD5;CDC7;MTBP;DBF4B;RAD51C;CDK4;ESPL1;TFDP1;ANAPC11;PAGR1;PAF1;ANKRD17;CUL4A;RCC2;ADAM17;UBE2E2;APEX1;RPTOR;MDM2;CCND1;DDX3X;VPS4B;PBX1;RAB11A;EGFR;APP;CCND2	CDK1;UBE2C;CDCA5;CDC6;CDT1;CDC45;DTL;DLGAP5;CDC25A;CDC25C;FBXO5;FAM83D;EZH2;CCNB1;CDC25B;ATAD5;CDC7;MTBP;DBF4B
GO_G2_DNA_DAMAGE_CHECKPOINT	0.876271	1.8451	0	0.000264527	36	16	CDK1;DTL;CLSPN;BRCA1;BLM;DONSON;CHEK1;PLK1;TICRR;TOPBP1;SYF2;HMGA2;CDKN1A;TAOK1;FOXO4;NOP53	CDK1;DTL;CLSPN;BRCA1;BLM;DONSON;CHEK1;PLK1;TICRR
GO_MICROTUBULE_MOTOR_ACTIVITY	0.850952	1.84444	0	0.000263572	77	29	KIFC1;KIF2C;KIF11;KIF4A;KIF23;KIF18B;KIF15;KIF20A;KIF14;KIF20B;KIF22;KIF18A;KIF24;CENPE;KIFC2;SMC3;DNAH14;KIF13A;KIF5B;DYNC1LI2;KIF26B;KIF3B;DYNC1I2;KIF1C;DYNC1H1;KLC4;KIF5C;KIF3C;KIF13B	KIFC1;KIF2C;KIF11;KIF4A;KIF23;KIF18B;KIF15;KIF20A;KIF14;KIF20B;KIF22;KIF18A;KIF24;CENPE
GO_DNA_REPLICATION_INITIATION	0.897449	1.84319	0	0.000262624	39	25	CDC6;CDT1;CDC45;CCNE2;MCM10;ORC6;ORC1;MCM2;MCM5;MCM4;MCM6;MCM3;POLE2;TICRR;CCNE1;MCM7;POLA2;POLE;CDK2;POLE4;PRIM1;TOPBP1;PRIM2;POLE3;POLA1	CDC6;CDT1;CDC45;CCNE2;MCM10;ORC6;ORC1;MCM2;MCM5;MCM4;MCM6;MCM3;POLE2;TICRR;CCNE1;MCM7;POLA2;POLE;CDK2;POLE4;PRIM1
GO_REGULATION_OF_CELL_DIVISION	0.805626	1.84044	0	0.000290758	171	54	CDC6;AURKB;ORC6;E2F8;PRC1;KIF23;KIF18B;BLM;KIF20A;AURKA;CIT;CDC25B;E2F7;BRCA2;PLK1;RACGAP1;ASPM;KIF14;PLK4;KIF20B;MYO19;RBL1;ECT2;CCP110;PDXP;CENPV;PIN1;ZFYVE19;CALM2;CETN2;KIF13A;ZFYVE26;BECN1;SH3GLB1;CIB1;GIPC1;TP63;KIF3B;KLHL9;RACK1;MYC;BCL2L1;PTCH1;CDC42;RAB11A;NCOA3;FGFR2;RAB11FIP4;TGFB2;IL1B;PDGFD;CAT;LBH;PGF	CDC6;AURKB;ORC6;E2F8;PRC1;KIF23;KIF18B;BLM;KIF20A;AURKA;CIT;CDC25B;E2F7;BRCA2;PLK1;RACGAP1;ASPM;KIF14;PLK4;KIF20B;MYO19;RBL1
GO_DOUBLE_STRAND_BREAK_REPAIR	0.783848	1.8338	0	0.000318692	262	117	RAD51AP1;CDCA5;FOXM1;CDC45;RAD51;GINS2;TRIP13;POLQ;GINS4;BRCA1;FEN1;ESCO2;BLM;MCM2;EME1;RECQL4;RAD54L;CHEK1;MCM8;MCM5;BRCA2;CGAS;MCM4;MCM6;BRIP1;DDX11;XRCC2;MCM3;AUNIP;H2AX;BARD1;PARPBP;FIGNL1;CDC7;TONSL;TIMELESS;MCM7;RMI2;GEN1;DNA2;DEK;RAD54B;SLF1;XRCC3;DCLRE1B;PARP2;MMS22L;ATP23;RPA3;RTEL1;MAD2L2;FANCD2;RAD51D;RAD51C;RFWD3;CHEK2;NSD2;MSH2;SFR1;MDC1;POLA1;RMI1;NABP2;PARP1;PAXX;XRCC4;PAXIP1;RIF1;…	RAD51AP1;CDCA5;FOXM1;CDC45;RAD51;GINS2;TRIP13;POLQ;GINS4;BRCA1;FEN1;ESCO2;BLM;MCM2;EME1;RECQL4;RAD54L;CHEK1;MCM8;MCM5;BRCA2;CGAS;MCM4;MCM6;BRIP1;DDX11;XRCC2;MCM3;AUNIP;H2AX;BARD1;PARPBP;FIGNL1;CDC7;TONSL;TIMELESS;MCM7;RMI2;GEN1;DNA2;DEK;RAD54B;SLF1;XRCC3;DCLRE1B;PARP2;MMS22L;ATP23;RPA3;RTEL1;MAD2L2;FANCD2;RAD51D;RAD51C;RFWD3;CHEK2;NSD2
GO_NEGATIVE_REGULATION_OF_CELL_CYCLE_PHASE_TRANSITION	0.8043	1.82913	0	0.000346427	270	100	CDK1;CDC6;AURKB;MAD2L1;CDT1;CDC20;NDC80;DTL;TRIP13;CLSPN;E2F1;TTK;CDC25C;E2F8;BUB1B;BRCA1;FBXO5;ORC1;CENPF;BUB1;GTSE1;BLM;EZH2;AURKA;CCNB1;DONSON;CHEK1;E2F7;PLK1;CDKN2C;SPDL1;TICRR;GEN1;PCNA;CDK2;XRCC3;RBL1;SLFN11;MAD2L2;RFWD3;CHEK2;CDK4;TOPBP1;CDKN2D;TFDP1;KANK2;RPA2;FHL1;PINX1;PSMC3;RAD21;RBX1;E2F4;PIDD1;MIIP;CDK5RAP2;PSME2;PSMA4;PSMB3;PSMA3;PSMD14;PSMA6;ZFYVE19;NAE1;PSMA2;PSMC6;PSMD8;PSMA5;PSM…	CDK1;CDC6;AURKB;MAD2L1;CDT1;CDC20;NDC80;DTL;TRIP13;CLSPN;E2F1;TTK;CDC25C;E2F8;BUB1B;BRCA1;FBXO5;ORC1;CENPF;BUB1;GTSE1;BLM;EZH2;AURKA;CCNB1;DONSON;CHEK1;E2F7;PLK1;CDKN2C;SPDL1;TICRR;GEN1;PCNA;CDK2;XRCC3;RBL1;SLFN11;MAD2L2
GO_HOMOLOGOUS_RECOMBINATION	0.825698	1.82849	0	0.000345198	56	22	RAD51;TOP2A;TRIP13;MND1;PSMC3IP;EME1;RAD54L;BRIP1;RAD54B;FANCD2;RAD51D;RAD51C;CENPX;CENPS;RMI1;MLH1;FANCM;RAD21;ZNF711;UBE2B;TOP2B;UBR2	RAD51;TOP2A;TRIP13;MND1;PSMC3IP;EME1;RAD54L;BRIP1;RAD54B;FANCD2;RAD51D;RAD51C;CENPX
GO_REGULATION_OF_MICROTUBULE_CYTOSKELETON_ORGANIZATION	0.807843	1.82757	0	0.000343978	190	58	SKA1;TPX2;TACC3;NEK2;SPAG5;SKA3;KIF11;PSRC1;BRCA1;AURKA;STMN1;CHEK1;STIL;PLK1;PLK4;CENPJ;POC1A;KIF18A;GEN1;XRCC3;CCNF;CEP295;CEP85;CKAP2;RANBP1;RASSF1;GPSM2;CCP110;MDM1;SKA2;TRIM37;BORA;CEP120;CDK5RAP2;RCC1;KAT2A;GNAI1;MARK2;CIB1;BICD2;EML2;CHMP4B;DCTN1;NUMA1;CHMP3;CLTC;PHLDB2;MID1;DYNC1H1;CLASP1;VPS4B;MET;TAOK1;PDCD6IP;MARK4;CHMP1B;CTNNB1;MAP6	SKA1;TPX2;TACC3;NEK2;SPAG5;SKA3;KIF11;PSRC1;BRCA1;AURKA;STMN1;CHEK1;STIL;PLK1;PLK4;CENPJ;POC1A;KIF18A;GEN1;XRCC3;CCNF;CEP295;CEP85;CKAP2;RANBP1;RASSF1
HP_ABSENT_TESTIS	0.844704	1.8265	0	0.000342767	24	19	RAD51;BRCA1;FANCI;UBE2T;BRCA2;BRIP1;XRCC2;FANCG;FANCA;FANCL;MAD2L2;FANCD2;RAD51C;RFWD3;FANCC;FANCE;FANCM;PALB2;TCTN3	RAD51;BRCA1;FANCI;UBE2T;BRCA2;BRIP1;XRCC2;FANCG;FANCA;FANCL;MAD2L2;FANCD2;RAD51C;RFWD3
GO_CHROMATIN_REMODELING_AT_CENTROMERE	0.828903	1.82463	0	0.000341565	47	28	CENPK;CENPM;CENPW;HJURP;CENPN;CENPU;CENPA;CENPH;CENPI;OIP5;HELLS;KNL1;CENPQ;MIS18A;CENPL;NASP;CENPO;ITGB3BP;CENPX;MIS18BP1;CENPS;CENPV;CENPP;RBBP7;CENPT;H3-3A;H4C9;H4C8	CENPK;CENPM;CENPW;HJURP;CENPN;CENPU;CENPA;CENPH;CENPI;OIP5;HELLS;KNL1;CENPQ;MIS18A;CENPL;NASP;CENPO;ITGB3BP;CENPX;MIS18BP1
GO_CENTROMERE_COMPLEX_ASSEMBLY	0.832379	1.82154	0	0.00034037	56	32	CENPK;CENPM;CENPW;HJURP;DLGAP5;CENPN;CENPU;CENPA;CENPF;CENPH;CENPI;OIP5;HELLS;KNL1;CENPQ;MIS18A;CENPE;CENPL;NASP;CENPO;ITGB3BP;CENPX;MIS18BP1;CENPS;CENPV;CENPP;MIS12;RBBP7;CENPT;H3-3A;H4C9;H4C8	CENPK;CENPM;CENPW;HJURP;DLGAP5;CENPN;CENPU;CENPA;CENPF;CENPH;CENPI;OIP5;HELLS;KNL1;CENPQ;MIS18A;CENPE;CENPL;NASP;CENPO;ITGB3BP;CENPX;MIS18BP1
GO_REGULATION_OF_MEIOTIC_CELL_CYCLE	0.859939	1.82145	0	0.000339184	52	18	CDC20;TRIP13;CDC25A;TTK;CDC25C;FBXO5;CDC25B;ASPM;GPR3;RAD1;ZNF711;UBE2B;METTL3;PPP2R1A;PRKAR1A;LFNG;MSX2;WNT5A	CDC20;TRIP13;CDC25A;TTK;CDC25C;FBXO5;CDC25B;ASPM;GPR3;RAD1
GO_FEMALE_GAMETE_GENERATION	0.815876	1.82076	0	0.000338007	142	38	NCAPH;TOP2A;TRIP13;TTK;FBXO5;HROB;AURKA;CCNB1;CDC25B;MCM8;BRCA2;PLK1;MASTL;PABPC1L;ASPM;NCAPH2;RAD51C;FOSL1;YBX2;MLH1;ZGLP1;AMH;BCL2;H3-3A;HSF1;PPP2R1A;SRC;TUT7;FOXO3;PRKAR1A;USP9X;WASHC5;MARF1;PAQR7;HPGD;CTNNB1;ZMIZ1;ANG	NCAPH;TOP2A;TRIP13;TTK;FBXO5;HROB;AURKA;CCNB1;CDC25B;MCM8;BRCA2;PLK1;MASTL;PABPC1L;ASPM
GO_DNA_HELICASE_ACTIVITY	0.882819	1.82028	0	0.000364907	78	36	DSCC1;RAD51;GINS2;POLQ;GINS4;ERCC6L;CHTF18;BLM;RFC3;RFC4;MCM2;RECQL4;MCM8;RFC2;MCM5;MCM4;MCM6;BRIP1;DDX11;MCM3;MCM7;DNA2;RAD54B;RTEL1;RFC5;FANCM;DDX12P;SUPV3L1;CHD3;SMARCAD1;ASCC3;ACTR8;DQX1;CHD2;DDX3X;NAV2	DSCC1;RAD51;GINS2;POLQ;GINS4;ERCC6L;CHTF18;BLM;RFC3;RFC4;MCM2;RECQL4;MCM8;RFC2;MCM5;MCM4;MCM6;BRIP1;DDX11;MCM3;MCM7;DNA2;RAD54B
GO_CONDENSED_NUCLEAR_CHROMOSOME_CENTROMERIC_REGION	0.890504	1.82003	0	0.000363648	32	20	CENPK;AURKB;NDC80;NUF2;CENPA;BUB1B;SGO1;BUB1;AURKA;CCNB1;SGO2;PLK1;DSN1;CENPO;MIS18BP1;MIS12;CENPT;RAD21;KMT5C;PMF1	CENPK;AURKB;NDC80;NUF2;CENPA;BUB1B;SGO1;BUB1;AURKA;CCNB1;SGO2;PLK1;DSN1
GO_MICROTUBULE_CYTOSKELETON_ORGANIZATION	0.782121	1.81982	0	0.000390276	591	193	NUSAP1;CDK1;MYBL2;SKA1;BIRC5;AURKB;MAD2L1;CDC20;NDC80;CENPW;TPX2;PCLAF;NUF2;SPC25;KIFC1;TACC3;NEK2;KIF2C;DLGAP5;SPAG5;SKA3;KIF11;TTK;CENPA;KIF4A;PSRC1;BRCA1;FBXO5;PRC1;SGO1;KIF23;CENPH;KIF18B;KIF20A;WDR62;AURKA;CCNB1;STMN1;CHEK1;STIL;BRCA2;PLK1;RACGAP1;XRCC2;GAS2L3;ASPM;AUNIP;PLK4;CENPJ;FIGNL1;CEP72;SPDL1;POC1A;KIF18A;HAUS8;GEN1;KIF24;CENPE;CDK2;XRCC3;HAUS1;SAPCD2;TUBA1B;CCNF;CEP295;CEP85;CKAP2;R…	NUSAP1;CDK1;MYBL2;SKA1;BIRC5;AURKB;MAD2L1;CDC20;NDC80;CENPW;TPX2;PCLAF;NUF2;SPC25;KIFC1;TACC3;NEK2;KIF2C;DLGAP5;SPAG5;SKA3;KIF11;TTK;CENPA;KIF4A;PSRC1;BRCA1;FBXO5;PRC1;SGO1;KIF23;CENPH;KIF18B;KIF20A;WDR62;AURKA;CCNB1;STMN1;CHEK1;STIL;BRCA2;PLK1;RACGAP1;XRCC2;GAS2L3;ASPM;AUNIP;PLK4;CENPJ;FIGNL1;CEP72;SPDL1;POC1A;KIF18A;HAUS8;GEN1;KIF24;CENPE;CDK2;XRCC3;HAUS1;SAPCD2;TUBA1B;CCNF;CEP295;CEP85;CKAP2;R…
GO_CELL_CYCLE_G2_M_PHASE_TRANSITION	0.780666	1.81961	0	0.000388939	273	118	CDK1;PKMYT1;CCNA2;CDC6;AURKB;FOXM1;CCNB2;TPX2;DTL;NEK2;CLSPN;MELK;CDC25A;CDC25C;BRCA1;FBXO5;ORC1;CENPF;HMMR;GTSE1;BLM;AURKA;CCNB1;DONSON;CDC25B;CHEK1;PLK1;MASTL;KIF14;ATAD5;PLK4;CENPJ;CEP72;CDC7;TICRR;HAUS8;CDK2;HAUS1;DBF4B;CEP78;RAD51C;CHEK2;CDK4;HAUS7;HAUS2;CCP110;TOPBP1;CEP57;TUBG1;PKIA;RNASEH2B;PAXIP1;HAUS5;CEP135;FHL1;NEDD1;HAUS4;PINX1;PSMC3;CEP290;PCNT;BORA;SFI1;RAD21;HAUS3;RBX1;MIIP;CEP43;…	CDK1;PKMYT1;CCNA2;CDC6;AURKB;FOXM1;CCNB2;TPX2;DTL;NEK2;CLSPN;MELK;CDC25A;CDC25C;BRCA1;FBXO5;ORC1;CENPF;HMMR;GTSE1;BLM;AURKA;CCNB1;DONSON;CDC25B;CHEK1;PLK1;MASTL;KIF14;ATAD5;PLK4;CENPJ;CEP72;CDC7;TICRR;HAUS8;CDK2
GO_CATALYTIC_ACTIVITY_ACTING_ON_DNA	0.806092	1.81957	0	0.000387612	204	87	DSCC1;RAD51;TOP2A;EXO1;GINS2;POLQ;GINS4;FEN1;ERCC6L;CHTF18;NEIL3;BLM;RFC3;RFC4;MCM2;RECQL4;RAD54L;MCM8;RFC2;MCM5;MCM4;MCM6;BRIP1;DDX11;MCM3;POLE2;MCM7;GEN1;DNA2;PCNA;POLE;RAD54B;POLE4;XRCC3;DCLRE1B;LIG1;RAD1;RTEL1;POLD1;PRIMPOL;RAD51C;RFC5;DNMT1;ISG20;ZGRF1;POLD3;TREX1;POLE3;POLA1;XRCC1;DCLRE1A;MGME1;FANCM;RBBP8;UNG;APEX2;EXOG;DDX12P;TOP3A;NME1;DKC1;SUPV3L1;MBD4;ALKBH1;HMGA1;POLB;TOP2B;DDX1;TOP1;…	DSCC1;RAD51;TOP2A;EXO1;GINS2;POLQ;GINS4;FEN1;ERCC6L;CHTF18;NEIL3;BLM;RFC3;RFC4;MCM2;RECQL4;RAD54L;MCM8;RFC2;MCM5;MCM4;MCM6;BRIP1;DDX11;MCM3;POLE2;MCM7;GEN1;DNA2;PCNA;POLE;RAD54B;POLE4;XRCC3;DCLRE1B;LIG1;RAD1;RTEL1;POLD1;PRIMPOL;RAD51C;RFC5;DNMT1;ISG20;ZGRF1;POLD3;TREX1
GO_REGULATION_OF_CELL_CYCLE_PHASE_TRANSITION	0.77854	1.81957	0	0.000386293	486	179	CDK1;UBE2C;CDCA5;CDC6;AURKB;MAD2L1;CDT1;CDC45;CDC20;NDC80;TPX2;ANLN;DTL;NEK2;TRIP13;CLSPN;DLGAP5;E2F1;CDC25A;TTK;CDC25C;E2F8;BUB1B;BRCA1;FBXO5;ORC1;CENPF;HMMR;BUB1;GTSE1;KNTC1;FAM83D;BLM;EZH2;AURKA;CCNB1;DONSON;CDC25B;CHEK1;E2F7;PLK1;KIF14;ATAD5;PLK4;CDKN2C;CENPJ;CEP72;SPDL1;CDC7;TICRR;HAUS8;GEN1;CENPE;PCNA;CDK2;XRCC3;HAUS1;MTBP;DBF4B;RBL1;SLFN11;CEP78;MAD2L2;RAD51C;RFWD3;CHEK2;CDK4;ESPL1;HAUS7;H…	CDK1;UBE2C;CDCA5;CDC6;AURKB;MAD2L1;CDT1;CDC45;CDC20;NDC80;TPX2;ANLN;DTL;NEK2;TRIP13;CLSPN;DLGAP5;E2F1;CDC25A;TTK;CDC25C;E2F8;BUB1B;BRCA1;FBXO5;ORC1;CENPF;HMMR;BUB1;GTSE1;KNTC1;FAM83D;BLM;EZH2;AURKA;CCNB1;DONSON;CDC25B;CHEK1;E2F7;PLK1;KIF14;ATAD5;PLK4;CDKN2C;CENPJ;CEP72;SPDL1;CDC7;TICRR;HAUS8;GEN1;CENPE;PCNA;CDK2;XRCC3;HAUS1;MTBP;DBF4B;RBL1;SLFN11;CEP78;MAD2L2
HP_CLUBBING_OF_TOES	0.83378	1.81877	0	0.000412483	29	20	RAD51;BRCA1;FANCI;UBE2T;BRCA2;BRIP1;XRCC2;FANCG;FANCA;FANCL;MAD2L2;FANCD2;RAD51C;RFWD3;FANCC;FANCE;FANCM;PALB2;RHBDF2;HPGD	RAD51;BRCA1;FANCI;UBE2T;BRCA2;BRIP1;XRCC2;FANCG;FANCA;FANCL;MAD2L2;FANCD2;RAD51C;RFWD3
GO_MEIOSIS_I_CELL_CYCLE_PROCESS	0.844296	1.81735	0	0.000411089	124	40	RAD51;CCNE2;TOP2A;TRIP13;MND1;CDC25A;CDC25C;FBXO5;SGO1;PTTG1;PSMC3IP;EME1;AURKA;SGO2;CDC25B;RAD54L;BRCA2;PLK1;BRIP1;CKS2;MYBL1;CCNE1;RAD54B;FANCD2;RAD51D;RAD51C;CENPX;ESPL1;CENPS;RMI1;NDC1;MSH6;MLH1;FANCM;RAD21;ZNF711;ING2;UBE2B;TOP2B;UBR2	RAD51;CCNE2;TOP2A;TRIP13;MND1;CDC25A;CDC25C;FBXO5;SGO1;PTTG1;PSMC3IP;EME1;AURKA;SGO2;CDC25B;RAD54L;BRCA2;PLK1;BRIP1;CKS2;MYBL1;CCNE1;RAD54B;FANCD2;RAD51D;RAD51C;CENPX
HP_APLASIA_HYPOPLASIA_OF_THE_BREASTS	0.836428	1.81722	0	0.000409705	67	20	CDC6;CDT1;CDC45;ORC6;PSMC3IP;ORC1;POC1A;GMNN;NUP107;TP63;KCTD1;NSMF;USP9X;TBX3;ANTXR1;PROKR2;HS6ST1;ANOS1;MAF;FLRT3	CDC6;CDT1;CDC45;ORC6;PSMC3IP;ORC1;POC1A
GO_SPINDLE_ASSEMBLY	0.80238	1.81526	0	0.00040833	115	54	MYBL2;BIRC5;AURKB;CDC20;CENPW;TPX2;KIFC1;NEK2;SPAG5;KIF11;KIF4A;FBXO5;PRC1;KIF23;AURKA;PLK1;RACGAP1;ASPM;HAUS8;HAUS1;CHEK2;GOLGA2P5;HAUS7;HAUS2;GPSM2;MZT1;TUBGCP3;KIFC2;SAC3D1;GOLGA8A;HAUS5;SMC3;MLH1;HAUS4;BCCIP;HAUS3;STAG1;TUBGCP5;HAUS6;RCC1;CEP192;MISP;LZTS2;CHMP4B;CSNK1D;KIF3B;NUMA1;DYNC1H1;CLASP1;VPS4B;RAB11A;WASHC5;GOLGA2;CHMP1B	MYBL2;BIRC5;AURKB;CDC20;CENPW;TPX2;KIFC1;NEK2;SPAG5;KIF11;KIF4A;FBXO5;PRC1;KIF23;AURKA;PLK1;RACGAP1;ASPM;HAUS8;HAUS1
GO_REGULATION_OF_MITOTIC_CELL_CYCLE	0.778099	1.81357	0	0.000406964	666	250	NUSAP1;CDK1;PKMYT1;UBE2C;CDCA5;CDC6;AURKB;MAD2L1;CDT1;CDC45;CDC20;NDC80;TOP2A;MKI67;TPX2;ZWINT;ANLN;DTL;TACC3;NEK2;TRIP13;CLSPN;DLGAP5;E2F1;CDC25A;KIF11;TTK;CDC25C;E2F8;BUB1B;PSRC1;BRCA1;FBXO5;PTTG1;ORC1;CENPF;HMMR;BUB1;GTSE1;KNTC1;BLM;EZH2;EME1;AURKA;CCNB1;DONSON;CDC25B;CHEK1;DDIAS;E2F7;BRCA2;PLK1;TIPIN;CKS2;KIF14;ATAD5;PLK4;CDKN2C;CENPJ;CEP72;SPDL1;CDC7;CKS1B;ZWILCH;TICRR;KIF20B;HAUS8;GEN1;CENP…	NUSAP1;CDK1;PKMYT1;UBE2C;CDCA5;CDC6;AURKB;MAD2L1;CDT1;CDC45;CDC20;NDC80;TOP2A;MKI67;TPX2;ZWINT;ANLN;DTL;TACC3;NEK2;TRIP13;CLSPN;DLGAP5;E2F1;CDC25A;KIF11;TTK;CDC25C;E2F8;BUB1B;PSRC1;BRCA1;FBXO5;PTTG1;ORC1;CENPF;HMMR;BUB1;GTSE1;KNTC1;BLM;EZH2;EME1;AURKA;CCNB1;DONSON;CDC25B;CHEK1;DDIAS;E2F7;BRCA2;PLK1;TIPIN;CKS2;KIF14;ATAD5;PLK4;CDKN2C;CENPJ;CEP72;SPDL1;CDC7;CKS1B;ZWILCH;TICRR;KIF20B;HAUS8;GEN1;CENP…
GO_POSITIVE_REGULATION_OF_CELL_CYCLE_ARREST	0.813222	1.8119	0	0.000405608	81	34	CDK1;E2F1;CDC25C;E2F8;BRCA1;GTSE1;AURKA;CCNB1;E2F7;MIR200B;PCNA;CDK2;CHEK2;TFDP1;ZBTB17;E2F4;PIDD1;UHRF2;GADD45A;PCBP4;RPL23;BAX;CARM1;CNOT6;EP300;MDM2;DAB2IP;PKD2;HMGA2;CDKN1A;SOX4;ZNF385A;FOXO4;BTG2	CDK1;E2F1;CDC25C;E2F8;BRCA1;GTSE1;AURKA;CCNB1;E2F7;MIR200B;PCNA;CDK2
GO_NEGATIVE_REGULATION_OF_MITOTIC_CELL_CYCLE	0.78046	1.81155	0	0.00040426	341	133	CDK1;CDC6;AURKB;MAD2L1;CDT1;CDC20;NDC80;TOP2A;ZWINT;TRIP13;CLSPN;E2F1;TTK;CDC25C;E2F8;BUB1B;BRCA1;FBXO5;PTTG1;ORC1;CENPF;BUB1;GTSE1;KNTC1;BLM;EZH2;EME1;AURKA;CCNB1;DONSON;CHEK1;DDIAS;E2F7;PLK1;TIPIN;CDKN2C;SPDL1;ZWILCH;TICRR;GEN1;PCNA;CDK2;XRCC3;DCLRE1B;MTBP;RBL1;SLFN11;MAD2L2;BTG3;FANCD2;RFWD3;CHEK2;CDK4;MSH2;TOPBP1;MDC1;CDKN2D;TFDP1;NABP2;PNPT1;MAP3K20;KANK2;RPA2;FHL1;TNF;PINX1;PSMC3;HRAS;GADD4…	CDK1;CDC6;AURKB;MAD2L1;CDT1;CDC20;NDC80;TOP2A;ZWINT;TRIP13;CLSPN;E2F1;TTK;CDC25C;E2F8;BUB1B;BRCA1;FBXO5;PTTG1;ORC1;CENPF;BUB1;GTSE1;KNTC1;BLM;EZH2;EME1;AURKA;CCNB1;DONSON;CHEK1;DDIAS;E2F7;PLK1;TIPIN;CDKN2C;SPDL1;ZWILCH;TICRR;GEN1;PCNA;CDK2;XRCC3;DCLRE1B;MTBP;RBL1;SLFN11;MAD2L2;BTG3;FANCD2
GO_REGULATION_OF_MICROTUBULE_POLYMERIZATION_OR_DEPOLYMERIZATION	0.859711	1.8108	0	0.000402922	85	16	SKA1;TPX2;SKA3;PSRC1;STMN1;CKAP2;SKA2;CDK5RAP2;CIB1;EML2;DCTN1;NUMA1;MID1;CLASP1;MET;TAOK1	SKA1;TPX2;SKA3;PSRC1;STMN1
GO_MICROTUBULE_ASSOCIATED_COMPLEX	0.785061	1.80896	0	0.000428365	159	55	BIRC5;AURKB;KIFC1;KIF2C;KIF11;CDCA8;KIF23;KIF18B;KIF15;KIF20A;AURKA;KIF14;KIF20B;KIF22;KIF18A;HAUS8;HAUS1;HAUS7;HAUS2;KIFC2;SHTN1;TCTEX1D2;HAUS5;DNAH14;LRP8;HAUS4;HAUS3;HAUS6;TCTE3;STAU1;KIF13A;KIF5B;GABARAP;MAP7;PXN;RABGAP1;DYNC1LI2;EML2;KIF26B;KIFAP3;FBXW11;KIF3B;NUDCD3;DCTN1;ACTL10;SNX4;DYNC1I2;MID1;KIF1C;DYNC1H1;KLC4;CLIP2;KIF5C;KIF3C;KIF13B	BIRC5;AURKB;KIFC1;KIF2C;KIF11;CDCA8;KIF23;KIF18B;KIF15;KIF20A;AURKA;KIF14;KIF20B;KIF22;KIF18A;HAUS8;HAUS1
GO_MITOTIC_DNA_INTEGRITY_CHECKPOINT	0.800574	1.80846	0	0.000426956	108	50	CDK1;CDC6;TOP2A;CLSPN;E2F1;CDC25C;E2F8;ORC1;GTSE1;BLM;EME1;AURKA;CCNB1;DONSON;E2F7;TIPIN;TICRR;PCNA;CDK2;FANCD2;RFWD3;CHEK2;MSH2;TOPBP1;MDC1;TFDP1;RPA2;E2F4;PIDD1;NAE1;TOP2B;GADD45A;PCBP4;BAX;CARM1;CNOT6;SYF2;EP300;MDM2;FBXO31;CCND1;XPC;HMGA2;CDKN1A;SOX4;TAOK1;ZNF385A;FOXO4;NOP53;BTG2	CDK1;CDC6;TOP2A;CLSPN;E2F1;CDC25C;E2F8;ORC1;GTSE1;BLM;EME1;AURKA;CCNB1;DONSON;E2F7;TIPIN;TICRR;PCNA;CDK2
GO_INTERCELLULAR_BRIDGE	0.832535	1.80644	0	0.00047875	71	23	CEP55;TPX2;CDCA8;PRC1;KIF23;FAM83D;KIF20A;CDC7;KIF20B;NCAPH2;SNRNP25;IQCB1;HAUS3;MSRA;NGRN;AAMP;DCTN1;KCTD1;QSOX1;EHD2;OLFM4;EPB41;KLHDC8B	CEP55;TPX2;CDCA8;PRC1;KIF23;FAM83D;KIF20A;CDC7;KIF20B;NCAPH2
GO_NUCLEOSOME_ORGANIZATION	0.780002	1.80432	0	0.000530206	183	54	CENPK;ASF1B;CENPM;CENPW;HJURP;CENPN;CENPU;CENPA;CENPH;HMGB2;MCM2;CENPI;OIP5;CHAF1B;KNL1;CHAF1A;H2AX;CENPQ;MIS18A;CENPL;NASP;CENPO;ITGB3BP;CENPX;MIS18BP1;HAT1;POLE3;ANP32E;TSPYL2;CENPS;CENPP;RBBP7;CENPT;ANP32B;PAF1;HMGA1;SMARCE1;H3-3A;TSPYL4;SMARCA4;ARID1A;SMARCD2;KAT6B;SMARCC1;SUPT6H;TSPYL1;H2BC21;TSPYL5;H2AW;H1-2;H2BC5;H4C9;H2BC12;H4C8	CENPK;ASF1B;CENPM;CENPW;HJURP;CENPN;CENPU;CENPA;CENPH;HMGB2;MCM2;CENPI;OIP5;CHAF1B;KNL1;CHAF1A;H2AX;CENPQ;MIS18A;CENPL;NASP;CENPO;ITGB3BP;CENPX;MIS18BP1
GO_PROTEIN_KINASE_COMPLEX	0.788252	1.80216	0	0.000581327	104	36	CDK1;CCNA2;CCNB2;CCNE2;CCNB1;CKS2;CKS1B;CCNE1;PCNA;CDK2;CCNF;CDK4;CDKN2D;BCCIP;GTF2H4;CHUK;CAB39;PRKAG1;MMS19;CDK5;CCNJL;SMCR8;RB1CC1;PHKA1;CCND1;MAP3K5;ZBTB7A;PRKAR1A;PHKB;CDKN1A;ACVR2A;CCNG2;TGFBR1;IRS1;ATG13;CCND2	CDK1;CCNA2;CCNB2;CCNE2;CCNB1;CKS2;CKS1B;CCNE1;PCNA;CDK2;CCNF
GO_REGULATION_OF_CELL_CYCLE_PROCESS	0.775893	1.80101	0	0.00057944	791	287	RRM2;NUSAP1;CDK1;PKMYT1;UBE2C;CDCA5;CDC6;AURKB;MAD2L1;FOXM1;CDT1;CDC45;CDC20;NDC80;RAD51;MKI67;TPX2;ANLN;DTL;TACC3;NEK2;TRIP13;CLSPN;DLGAP5;E2F1;SPAG5;CDC25A;KIF11;TTK;CDC25C;E2F8;BUB1B;PSRC1;BRCA1;FBXO5;PRC1;PTTG1;ORC1;FEN1;CENPF;KIF23;HMMR;BUB1;GTSE1;KNTC1;FAM83D;BLM;KIF20A;EZH2;AURKA;CCNB1;DONSON;CIT;CDC25B;CHEK1;STIL;E2F7;BRCA2;PLK1;TIPIN;RACGAP1;DDX11;KIF14;ATAD5;PLK4;CDKN2C;CENPJ;CEP72;MIR2…	RRM2;NUSAP1;CDK1;PKMYT1;UBE2C;CDCA5;CDC6;AURKB;MAD2L1;FOXM1;CDT1;CDC45;CDC20;NDC80;RAD51;MKI67;TPX2;ANLN;DTL;TACC3;NEK2;TRIP13;CLSPN;DLGAP5;E2F1;SPAG5;CDC25A;KIF11;TTK;CDC25C;E2F8;BUB1B;PSRC1;BRCA1;FBXO5;PRC1;PTTG1;ORC1;FEN1;CENPF;KIF23;HMMR;BUB1;GTSE1;KNTC1;FAM83D;BLM;KIF20A;EZH2;AURKA;CCNB1;DONSON;CIT;CDC25B;CHEK1;STIL;E2F7;BRCA2;PLK1;TIPIN;RACGAP1;DDX11;KIF14;ATAD5;PLK4;CDKN2C;CENPJ;CEP72;MIR2…
HP_SLOPING_FOREHEAD	0.78039	1.80034	0	0.000603818	155	66	NCAPH;RAD51;CEP55;TRIP13;KIF11;BUB1B;BRCA1;BUB1;FANCI;UBE2T;WDR62;CIT;STIL;BRCA2;BRIP1;DDX11;XRCC2;KNL1;ASPM;KIF14;FANCG;PLK4;CENPJ;CENPE;FANCA;NCAPD3;FANCL;MAD2L2;FANCD2;RAD51C;ASNS;SASS6;SLC25A19;RFWD3;FANCC;CEP57;PHGDH;PSAT1;OSGEP;NUP107;TSEN54;XRCC4;FANCE;CEP135;PNKP;NCAPD2;FANCM;TTI2;CEP290;PCNT;PALB2;CDK5RAP2;STAMBP;KAT6B;NFIX;ERCC6;STXBP1;SC5D;DYNC1I2;COPB2;TRIM8;CPT2;TBCK;QARS1;SUFU;CTSD	NCAPH;RAD51;CEP55;TRIP13;KIF11;BUB1B;BRCA1;BUB1;FANCI;UBE2T;WDR62;CIT;STIL;BRCA2;BRIP1;DDX11;XRCC2;KNL1;ASPM;KIF14;FANCG;PLK4;CENPJ;CENPE;FANCA;NCAPD3;FANCL;MAD2L2;FANCD2;RAD51C;ASNS;SASS6;SLC25A19;RFWD3
GO_KINESIN_COMPLEX	0.864775	1.79913	0	0.000628038	51	22	KIFC1;KIF2C;KIF11;KIF23;KIF18B;KIF15;KIF20A;KIF14;KIF20B;KIF22;KIF18A;KIFC2;KIF13A;KIF5B;KIF26B;KIFAP3;KIF3B;KIF1C;KLC4;KIF5C;KIF3C;KIF13B	KIFC1;KIF2C;KIF11;KIF23;KIF18B;KIF15;KIF20A;KIF14;KIF20B;KIF22;KIF18A
HP_TRIPHALANGEAL_THUMB	0.798929	1.79641	0	0.000678187	47	23	RAD51;BRCA1;FANCI;UBE2T;BRCA2;BRIP1;XRCC2;FANCG;FANCA;FANCL;MAD2L2;FANCD2;RAD51C;RFWD3;FANCC;FANCE;FANCM;PALB2;TP63;DACT1;FGFR2;MSX2;SUFU	RAD51;BRCA1;FANCI;UBE2T;BRCA2;BRIP1;XRCC2;FANCG;FANCA;FANCL;MAD2L2;FANCD2;RAD51C;RFWD3
HP_ABNORMALITY_OF_THE_DUODENUM	0.815569	1.79412	0	0.000702014	67	35	CDC45;RAD51;TRIP13;BUB1B;BRCA1;CENPF;BUB1;FANCI;UBE2T;BRCA2;BRIP1;XRCC2;FANCG;FANCA;FANCL;MAD2L2;FANCD2;RAD51C;RFWD3;FANCC;CEP57;FANCE;FANCM;DISP1;RAD21;PALB2;RFX6;CHST14;PORCN;RARB;TGIF1;ARID1B;PTCH1;PLA2G4A;SUFU	CDC45;RAD51;TRIP13;BUB1B;BRCA1;CENPF;BUB1;FANCI;UBE2T;BRCA2;BRIP1;XRCC2;FANCG;FANCA;FANCL;MAD2L2;FANCD2;RAD51C;RFWD3
GO_CHROMOSOME_ORGANIZATION	0.785685	1.79294	0	0.000699771	1253	390	NUSAP1;CDK1;UBE2C;NCAPH;CENPK;ASF1B;CCNA2;CDCA5;CDC6;DSCC1;AURKB;MAD2L1;CDT1;CDC45;CDC20;CENPM;NDC80;NCAPG;RAD51;CCNE2;TOP2A;MKI67;CENPW;NUF2;ZWINT;KIFC1;EXO1;GINS2;TACC3;NEK2;KIF2C;HJURP;PHF19;TRIP13;DLGAP5;SPAG5;TTK;CENPN;POLQ;CENPU;GINS4;CENPA;UHRF1;KIF4A;BUB1B;PSRC1;BRCA1;FBXO5;CDCA8;PRC1;SGO1;PTTG1;FEN1;ERCC6L;CENPF;KIF23;CENPH;CHTF18;BUB1;KIF18B;ESCO2;HMGB2;BLM;RFC3;RFC4;EZH2;MCM2;CENPI;OIP…	NUSAP1;CDK1;UBE2C;NCAPH;CENPK;ASF1B;CCNA2;CDCA5;CDC6;DSCC1;AURKB;MAD2L1;CDT1;CDC45;CDC20;CENPM;NDC80;NCAPG;RAD51;CCNE2;TOP2A;MKI67;CENPW;NUF2;ZWINT;KIFC1;EXO1;GINS2;TACC3;NEK2;KIF2C;HJURP;PHF19;TRIP13;DLGAP5;SPAG5;TTK;CENPN;POLQ;CENPU;GINS4;CENPA;UHRF1;KIF4A;BUB1B;PSRC1;BRCA1;FBXO5;CDCA8;PRC1;SGO1;PTTG1;FEN1;ERCC6L;CENPF;KIF23;CENPH;CHTF18;BUB1;KIF18B;ESCO2;HMGB2;BLM;RFC3;RFC4;EZH2;MCM2;CENPI;OIP…
GO_DNA_STRAND_ELONGATION_INVOLVED_IN_DNA_REPLICATION	0.855447	1.79157	0	0.000697542	19	17	GINS2;GINS4;GINS1;RFC3;RFC4;MCM4;MCM3;GINS3;MCM7;DNA2;PCNA;POLE;LIG1;POLD3;POLE3;POLA1;POLD2	GINS2;GINS4;GINS1;RFC3;RFC4;MCM4;MCM3;GINS3;MCM7;DNA2;PCNA;POLE;LIG1
GO_REGULATION_OF_CELL_CYCLE_ARREST	0.795786	1.79076	0	0.000721081	106	44	CDK1;FOXM1;E2F1;CDC25C;E2F8;BRCA1;GTSE1;AURKA;CCNB1;E2F7;MIR200B;PCNA;CDK2;CHEK2;CDK4;TFDP1;HMGN5;ZBTB17;E2F4;PIDD1;UHRF2;SLC25A33;BIN1;FZD9;GADD45A;PCBP4;HSP90AB1;AKT2;RPL23;CDK5;BAX;CARM1;CNOT6;EP300;MDM2;DAB2IP;CCND1;PKD2;HMGA2;CDKN1A;SOX4;ZNF385A;FOXO4;BTG2	CDK1;FOXM1;E2F1;CDC25C;E2F8;BRCA1;GTSE1;AURKA;CCNB1;E2F7;MIR200B;PCNA;CDK2
GO_CYTOKINESIS	0.801139	1.79046	0	0.000718799	172	67	NUSAP1;CDC6;AURKB;CEP55;ANLN;CENPA;E2F8;KIF4A;PRC1;KIF23;KIF20A;AURKA;CIT;STMN1;CDC25B;E2F7;BRCA2;PLK1;RACGAP1;KIF14;PLK4;KIF20B;MYO19;CKAP2;ECT2;ESPL1;CCP110;MITD1;PDXP;CENPV;PIN1;ZFYVE19;CALM2;ARF1;STAMBP;CETN2;KIF13A;LZTS2;ZFYVE26;USP8;BECN1;ACTR2;SH3GLB1;GIPC1;MYH9;CHMP4B;KIF3B;KLHL9;CHMP3;ANXA11;SNX18;BCL2L1;CDC42;VPS4B;RAB11A;WASHC5;IST1;RAB11FIP4;PDCD6IP;SEPTIN8;SPTBN1;CUL7;CHMP1B;RASA1;SN…	NUSAP1;CDC6;AURKB;CEP55;ANLN;CENPA;E2F8;KIF4A;PRC1;KIF23;KIF20A;AURKA;CIT;STMN1;CDC25B;E2F7;BRCA2;PLK1;RACGAP1;KIF14;PLK4;KIF20B;MYO19
HP_MULTIPLE_CAFE_AU_LAIT_SPOTS	0.815917	1.78952	0	0.000716531	59	32	RAD51;TRIP13;BUB1B;BRCA1;BUB1;FANCI;UBE2T;BRCA2;BRIP1;XRCC2;FANCG;FANCA;FANCL;MAD2L2;FANCD2;RAD51C;RFWD3;FANCC;CEP57;FANCE;ARL6IP6;FANCM;PCNT;PALB2;KRAS;SDHC;GNAS;CIB1;KDM5C;TP63;TMC6;MAN1B1	RAD51;TRIP13;BUB1B;BRCA1;BUB1;FANCI;UBE2T;BRCA2;BRIP1;XRCC2;FANCG;FANCA;FANCL;MAD2L2;FANCD2;RAD51C;RFWD3
GO_DNA_REPLICATION_INDEPENDENT_NUCLEOSOME_ORGANIZATION	0.831235	1.78939	0	0.000714278	54	28	CENPK;ASF1B;CENPM;CENPW;HJURP;CENPN;CENPU;CENPA;CENPH;CENPI;OIP5;KNL1;CENPQ;MIS18A;CENPL;NASP;CENPO;ITGB3BP;CENPX;MIS18BP1;HAT1;CENPS;CENPP;RBBP7;CENPT;H3-3A;H4C9;H4C8	CENPK;ASF1B;CENPM;CENPW;HJURP;CENPN;CENPU;CENPA;CENPH;CENPI;OIP5;KNL1;CENPQ;MIS18A;CENPL;NASP;CENPO;ITGB3BP;CENPX;MIS18BP1
GO_HISTONE_EXCHANGE	0.824321	1.78868	0	0.000712039	59	26	CENPK;CENPM;CENPW;HJURP;CENPN;CENPU;CENPA;CENPH;CENPI;OIP5;KNL1;CENPQ;MIS18A;CENPL;NASP;CENPO;ITGB3BP;CENPX;MIS18BP1;ANP32E;CENPS;CENPP;RBBP7;CENPT;H4C9;H4C8	CENPK;CENPM;CENPW;HJURP;CENPN;CENPU;CENPA;CENPH;CENPI;OIP5;KNL1;CENPQ;MIS18A;CENPL;NASP;CENPO;ITGB3BP;CENPX;MIS18BP1
GO_ATP_DEPENDENT_CHROMATIN_REMODELING	0.806169	1.7874	0	0.000735164	90	39	CENPK;CENPM;CENPW;HJURP;CENPN;CENPU;CENPA;CENPH;CENPI;OIP5;KNL1;CENPQ;MIS18A;CENPL;NASP;CENPO;ITGB3BP;CENPX;MIS18BP1;ANP32E;CENPS;CENPP;RBBP7;CENPT;ACTL6A;SMARCE1;SMARCA4;ARID1A;SMARCD2;CHD3;SMARCAD1;SMARCC1;ERCC6;SMARCA1;ACTR8;INO80B;ARID1B;H4C9;H4C8	CENPK;CENPM;CENPW;HJURP;CENPN;CENPU;CENPA;CENPH;CENPI;OIP5;KNL1;CENPQ;MIS18A;CENPL;NASP;CENPO;ITGB3BP;CENPX;MIS18BP1
GO_DNA_METABOLIC_PROCESS	0.754538	1.7856	0	0.000783417	943	353	CDK1;RAD51AP1;TK1;CDCA5;CDC6;DSCC1;AURKB;FOXM1;CDT1;CDC45;RAD51;CCNE2;TOP2A;MCM10;ORC6;PCLAF;DTL;EXO1;GINS2;NEK2;TRIP13;CLSPN;MND1;TYMS;POLQ;GINS4;UHRF1;BRCA1;GINS1;PTTG1;PSMC3IP;ORC1;FEN1;CENPF;CHTF18;ESCO2;HMGB2;NEIL3;FANCI;BLM;HROB;RFC3;RFC4;EZH2;UBE2T;MCM2;EME1;RECQL4;RNASEH2A;HELLS;DONSON;RAD54L;CHEK1;MCM8;RFC2;APOBEC3B;MCM5;BRCA2;CGAS;WDHD1;TIPIN;MCM4;MCM6;BRIP1;CHAF1B;DDX11;XRCC2;MCM3;POLE…	CDK1;RAD51AP1;TK1;CDCA5;CDC6;DSCC1;AURKB;FOXM1;CDT1;CDC45;RAD51;CCNE2;TOP2A;MCM10;ORC6;PCLAF;DTL;EXO1;GINS2;NEK2;TRIP13;CLSPN;MND1;TYMS;POLQ;GINS4;UHRF1;BRCA1;GINS1;PTTG1;PSMC3IP;ORC1;FEN1;CENPF;CHTF18;ESCO2;HMGB2;NEIL3;FANCI;BLM;HROB;RFC3;RFC4;EZH2;UBE2T;MCM2;EME1;RECQL4;RNASEH2A;HELLS;DONSON;RAD54L;CHEK1;MCM8;RFC2;APOBEC3B;MCM5;BRCA2;CGAS;WDHD1;TIPIN;MCM4;MCM6;BRIP1;CHAF1B;DDX11;XRCC2;MCM3;POLE…
GO_ATPASE_ACTIVITY	0.772712	1.78203	0	0.000780984	423	134	DSCC1;RAD51;TOP2A;KIFC1;GINS2;KIF2C;KIF11;POLQ;GINS4;ERCC6L;KIF23;CHTF18;KIF18B;KIF15;BLM;KIF20A;RFC3;RFC4;MCM2;ATAD2;RECQL4;HELLS;RAD54L;MCM8;RFC2;MCM5;MCM4;MCM6;BRIP1;DDX11;XRCC2;MCM3;KIF14;ATAD5;FIGNL1;KIF20B;KIF22;KIF18A;MCM7;DNA2;RAD54B;DDX39A;XRCC3;MYO19;SLFN11;RTEL1;RAD51D;RAD51C;RFC5;MSH2;DDX58;KIFC2;TTF2;HSPA14;MSH6;DNAH14;AK6;DDX39B;MLH1;FANCM;KATNA1;PSMC3;DDX12P;MYO15A;DDX59;TOR3A;OLA1…	DSCC1;RAD51;TOP2A;KIFC1;GINS2;KIF2C;KIF11;POLQ;GINS4;ERCC6L;KIF23;CHTF18;KIF18B;KIF15;BLM;KIF20A;RFC3;RFC4;MCM2;ATAD2;RECQL4;HELLS;RAD54L;MCM8;RFC2;MCM5;MCM4;MCM6;BRIP1;DDX11;XRCC2;MCM3;KIF14;ATAD5;FIGNL1;KIF20B;KIF22;KIF18A;MCM7;DNA2;RAD54B;DDX39A;XRCC3;MYO19;SLFN11;RTEL1;RAD51D;RAD51C
GO_REGULATION_OF_CELL_CYCLE	0.755874	1.78136	0	0.000778566	1226	431	RRM2;NUSAP1;CDK1;MYBL2;PKMYT1;UBE2C;CCNA2;CDCA5;CDC6;AURKB;MAD2L1;FOXM1;CDT1;CDC45;CDC20;NDC80;CDKN3;CCNB2;RAD51;CCNE2;TOP2A;MKI67;TPX2;PCLAF;ZWINT;ANLN;DTL;TACC3;NEK2;TRIP13;CLSPN;DLGAP5;E2F1;SPAG5;CDC25A;KIF11;TTK;CDC25C;WDR76;E2F8;BUB1B;PSRC1;BRCA1;FBXO5;PRR11;PRC1;PTTG1;ORC1;FEN1;CENPF;KIF23;HMMR;BUB1;GTSE1;KNTC1;FAM83D;BLM;KIF20A;EZH2;E2F2;EME1;AURKA;CCNB1;DONSON;CIT;CDC25B;CHEK1;STIL;DDIAS;…	RRM2;NUSAP1;CDK1;MYBL2;PKMYT1;UBE2C;CCNA2;CDCA5;CDC6;AURKB;MAD2L1;FOXM1;CDT1;CDC45;CDC20;NDC80;CDKN3;CCNB2;RAD51;CCNE2;TOP2A;MKI67;TPX2;PCLAF;ZWINT;ANLN;DTL;TACC3;NEK2;TRIP13;CLSPN;DLGAP5;E2F1;SPAG5;CDC25A;KIF11;TTK;CDC25C;WDR76;E2F8;BUB1B;PSRC1;BRCA1;FBXO5;PRR11;PRC1;PTTG1;ORC1;FEN1;CENPF;KIF23;HMMR;BUB1;GTSE1;KNTC1;FAM83D;BLM;KIF20A;EZH2;E2F2;EME1;AURKA;CCNB1;DONSON;CIT;CDC25B;CHEK1;STIL;DDIAS;…
GO_DNA_SYNTHESIS_INVOLVED_IN_DNA_REPAIR	0.806995	1.77934	0	0.000801201	53	25	PCLAF;DTL;HROB;RFC3;RFC4;RFC2;POLE2;PCNA;POLE;ISG15;RPA3;MAD2L2;POLD1;PRIMPOL;RFC5;POLD3;TREX1;CDKN2D;POLA1;RPA2;RPA1;POLD2;POLDIP2;VCP;POLI	PCLAF;DTL;HROB;RFC3;RFC4;RFC2;POLE2;PCNA;POLE;ISG15;RPA3;MAD2L2;POLD1;PRIMPOL;RFC5;POLD3;TREX1
HP_APLASIA_HYPOPLASIA_OF_THE_EAR	0.790224	1.77875	0	0.000798735	117	34	CDC6;CDT1;CDC45;ORC6;ORC1;KIF15;MCM5;DDX11;CENPJ;POC1A;POLE;FANCL;NSD2;GMNN;TCOF1;POLA1;PCNT;CHUK;TFAP2A;ADNP;TCTN3;NELFA;TTC37;PLEC;NFIX;TP63;KCTD1;FAT4;PBX1;DACT1;FGFR2;LMBRD1;MAF;MSX2	CDC6;CDT1;CDC45;ORC6;ORC1;KIF15;MCM5;DDX11;CENPJ;POC1A;POLE
GO_HISTONE_PHOSPHORYLATION	0.889349	1.7783	0	0.000796285	40	17	CDK1;CCNA2;AURKB;HASPIN;AURKA;CCNB1;CHEK1;CDK2;VRK1;UBE2B;ZMPSTE24;MAPK3;CDK5;PRKCA;HMGA2;PRKCD;IL1B	CDK1;CCNA2;AURKB;HASPIN;AURKA;CCNB1;CHEK1;CDK2;VRK1
GO_CYTOSKELETON_DEPENDENT_CYTOKINESIS	0.815787	1.77293	0	0.000868274	100	39	NUSAP1;AURKB;CEP55;ANLN;CENPA;KIF4A;PRC1;KIF23;KIF20A;CIT;STMN1;PLK1;RACGAP1;KIF20B;CKAP2;ECT2;ESPL1;MITD1;ARF1;STAMBP;LZTS2;ZFYVE26;USP8;ACTR2;CHMP4B;CHMP3;SNX18;VPS4B;WASHC5;IST1;PDCD6IP;SEPTIN8;SPTBN1;CUL7;CHMP1B;RASA1;SNX33;KLHDC8B;ANK3	NUSAP1;AURKB;CEP55;ANLN;CENPA;KIF4A;PRC1;KIF23;KIF20A;CIT;STMN1;PLK1;RACGAP1;KIF20B
GO_SINGLE_STRANDED_DNA_BINDING	0.772819	1.77285	0	0.000865627	114	48	RAD51AP1;CDC45;RAD51;MCM10;HMGB2;NEIL3;BLM;HROB;MCM2;MCM8;MCM5;BRCA2;MCM4;MCM6;DDX11;MCM3;MCM7;RPA3;RAD51D;MSH2;SMC2;TREX1;NUP35;POLA1;NABP2;HMGB1;RPA2;RNF138;MLH1;RBBP8;RPA1;TOP3A;SUB1;HNRNPA2B1;HMCES;RADX;NME1;RAD23A;POLR2D;HSPD1;POLR2H;TERF2IP;HSF1;TOP1;ERCC5;TDP2;XPC;STN1	RAD51AP1;CDC45;RAD51;MCM10;HMGB2;NEIL3;BLM;HROB;MCM2;MCM8;MCM5;BRCA2;MCM4;MCM6;DDX11;MCM3;MCM7
GO_REGULATION_OF_MICROTUBULE_BASED_PROCESS	0.787162	1.77274	0	0.000862995	240	66	SKA1;TPX2;TACC3;NEK2;SPAG5;SKA3;KIF11;PSRC1;BRCA1;AURKA;STMN1;CHEK1;STIL;PLK1;CNIH2;PLK4;CENPJ;POC1A;KIF18A;GEN1;XRCC3;CCNF;CEP295;CEP85;CKAP2;RANBP1;RASSF1;GPSM2;CCP110;MDM1;TCTEX1D2;CFAP20;SKA2;TRIM37;BORA;CEP120;KLHL42;CDK5RAP2;MKKS;RCC1;KAT2A;GNAI1;MARK2;CIB1;BICD2;EML2;CHMP4B;DCTN1;NUMA1;CHMP3;CLTC;PHLDB2;MID1;DYNC1H1;CLASP1;LAMP1;IGBP1;VPS4B;MET;TAOK1;PDCD6IP;MARK4;CHMP1B;CTNNB1;ERBB2;MAP6	SKA1;TPX2;TACC3;NEK2;SPAG5;SKA3;KIF11;PSRC1;BRCA1;AURKA;STMN1;CHEK1;STIL;PLK1;CNIH2;PLK4;CENPJ;POC1A;KIF18A;GEN1;XRCC3;CCNF;CEP295;CEP85;CKAP2;RANBP1;RASSF1
GO_REGULATION_OF_DOUBLE_STRAND_BREAK_REPAIR	0.791477	1.77223	0	0.00086038	85	41	RAD51AP1;FOXM1;RAD51;POLQ;CHEK1;CGAS;DDX11;AUNIP;PARPBP;FIGNL1;TIMELESS;RMI2;DEK;SLF1;RTEL1;MAD2L2;NSD2;PARP1;RIF1;RPA2;PNKP;KLHL15;SLF2;SHLD3;FUS;RADX;KMT5C;KDM4D;TERF2IP;OTUB1;HSF1;MMS19;RNF169;ACTR2;TRIP12;UBR5;NUDT16;ERCC6;KDM1A;HMGA2;OTUB2	RAD51AP1;FOXM1;RAD51;POLQ;CHEK1;CGAS;DDX11;AUNIP;PARPBP;FIGNL1;TIMELESS;RMI2;DEK;SLF1;RTEL1;MAD2L2
GO_REPLICATION_FORK_PROCESSING	0.823931	1.77122	0	0.000882289	35	21	RAD51;BLM;EME1;BRCA2;DDX11;TONSL;GEN1;DNA2;PCNA;MMS22L;RTEL1;PRIMPOL;RFWD3;CENPX;ALYREF;ZGRF1;THOC1;CENPS;FANCM;BOD1L1;EXD2	RAD51;BLM;EME1;BRCA2;DDX11;TONSL;GEN1;DNA2;PCNA;MMS22L;RTEL1;PRIMPOL;RFWD3;CENPX;ALYREF;ZGRF1;THOC1
GO_INTERSTRAND_CROSS_LINK_REPAIR	0.794008	1.77081	0	0.000879631	55	29	RAD51AP1;RAD51;FANCI;HROB;UBE2T;EME1;MCM8;FANCG;FANCA;XRCC3;DCLRE1B;USP1;FANCL;RPA3;FANCD2;RAD51D;RFWD3;CENPX;FANCC;CENPS;MSH6;RPA2;FANCE;DCLRE1A;RNF168;FANCM;FAAP24;RPA1;WDR48	RAD51AP1;RAD51;FANCI;HROB;UBE2T;EME1;MCM8;FANCG;FANCA;XRCC3;DCLRE1B;USP1;FANCL;RPA3;FANCD2;RAD51D;RFWD3;CENPX
GO_SPINDLE_POLE	0.807495	1.76976	0	0.000901351	165	78	CDC6;AURKB;MAD2L1;CDC20;TPX2;TACC3;NEK2;DLGAP5;SPAG5;KIF11;CKAP2L;PSRC1;PRC1;SGO1;CENPF;KNTC1;FAM83D;WDR62;AURKA;CCNB1;CDC25B;PLK1;DDX11;ASPM;AUNIP;PLK4;DSN1;SPDL1;POC1A;KIF20B;HAUS8;HAUS1;CEP85;CKAP2;RASSF1;FAM161A;KNSTRN;GPSM2;TOPBP1;TUBGCP3;TUBG1;FBF1;CEP128;TCTEX1D2;NEDD1;SMC3;KATNA1;TMEM201;BCCIP;RAD21;STAG1;EMD;CDK5RAP2;CEP19;TUBGCP5;UXT;CALM2;MISP;HSF1;MAPK14;CEP104;BOD1L1;CTDP1;FAM110A;PL…	CDC6;AURKB;MAD2L1;CDC20;TPX2;TACC3;NEK2;DLGAP5;SPAG5;KIF11;CKAP2L;PSRC1;PRC1;SGO1;CENPF;KNTC1;FAM83D;WDR62;AURKA;CCNB1;CDC25B;PLK1;DDX11;ASPM;AUNIP;PLK4;DSN1;SPDL1;POC1A;KIF20B;HAUS8
GO_MITOTIC_CYTOKINESIS	0.813164	1.76804	0	0.000898652	72	34	NUSAP1;CEP55;ANLN;CENPA;KIF4A;PRC1;KIF23;KIF20A;CIT;STMN1;PLK1;RACGAP1;KIF20B;CKAP2;ECT2;ESPL1;MITD1;ARF1;STAMBP;LZTS2;ZFYVE26;USP8;CHMP4B;CHMP3;SNX18;VPS4B;PDCD6IP;SPTBN1;CUL7;CHMP1B;RASA1;SNX33;KLHDC8B;ANK3	NUSAP1;CEP55;ANLN;CENPA;KIF4A;PRC1;KIF23;KIF20A;CIT;STMN1;PLK1;RACGAP1;KIF20B
GO_POSITIVE_REGULATION_OF_MITOTIC_NUCLEAR_DIVISION	0.877875	1.76583	0	0.00101705	57	16	NUSAP1;UBE2C;CDCA5;AURKB;CDT1;DLGAP5;AURKA;SLF1;RANBP1;ESPL1;SLF2;ANAPC11;PHIP;BECN1;NUMA1;IL1B	NUSAP1;UBE2C;CDCA5;AURKB;CDT1;DLGAP5;AURKA
GO_DNA_SECONDARY_STRUCTURE_BINDING	0.793677	1.76482	0	0.00101402	34	19	CLSPN;HMGB2;NEIL3;BLM;RECQL4;XRCC2;GEN1;XRCC3;RAD51D;RAD51C;MSH2;HMGB1;MSH6;FANCM;RBBP8;HMGA1;ERCC5;XPC;HMGA2	CLSPN;HMGB2;NEIL3;BLM;RECQL4;XRCC2;GEN1;XRCC3;RAD51D;RAD51C;MSH2
HP_APLASIA_HYPOPLASIA_AFFECTING_THE_ANTERIOR_SEGMENT_OF_THE_EYE	0.776235	1.76433	0	0.00101101	119	46	RAD51;CEP55;TRIP13;BRCA1;FANCI;UBE2T;RFC2;BRCA2;BRIP1;XRCC2;FANCG;FANCA;FANCL;MAD2L2;FANCD2;RAD51C;FAM111A;RFWD3;NSD2;FANCC;FANCE;FANCM;CEP290;PALB2;VHL;SDHC;MDH2;SDHA;XYLT2;MAX;ERCC6;TP63;HHAT;PIK3R1;TRIM44;LTBP2;PORCN;FBN1;TBL2;GTF2I;CLIP2;TMEM127;BDNF;ITPR1;MITF;FOXC1	RAD51;CEP55;TRIP13;BRCA1;FANCI;UBE2T;RFC2;BRCA2;BRIP1;XRCC2;FANCG;FANCA;FANCL;MAD2L2;FANCD2;RAD51C;FAM111A;RFWD3;NSD2
GO_DNA_REPAIR	0.753361	1.76384	0	0.00103202	563	238	CDK1;RAD51AP1;CDCA5;FOXM1;CDC45;RAD51;PCLAF;DTL;EXO1;GINS2;TRIP13;CLSPN;POLQ;GINS4;UHRF1;BRCA1;PTTG1;FEN1;ESCO2;HMGB2;NEIL3;FANCI;BLM;HROB;RFC3;RFC4;UBE2T;MCM2;EME1;RECQL4;RNASEH2A;RAD54L;CHEK1;MCM8;RFC2;MCM5;BRCA2;CGAS;WDHD1;MCM4;MCM6;BRIP1;CHAF1B;DDX11;XRCC2;MCM3;POLE2;AUNIP;FANCG;CHAF1A;H2AX;BARD1;PARPBP;FIGNL1;CDC7;TICRR;TONSL;TIMELESS;KIF22;MCM7;RMI2;GEN1;DNA2;PCNA;POLE;CDK2;FANCA;DEK;ISG15;…	CDK1;RAD51AP1;CDCA5;FOXM1;CDC45;RAD51;PCLAF;DTL;EXO1;GINS2;TRIP13;CLSPN;POLQ;GINS4;UHRF1;BRCA1;PTTG1;FEN1;ESCO2;HMGB2;NEIL3;FANCI;BLM;HROB;RFC3;RFC4;UBE2T;MCM2;EME1;RECQL4;RNASEH2A;RAD54L;CHEK1;MCM8;RFC2;MCM5;BRCA2;CGAS;WDHD1;MCM4;MCM6;BRIP1;CHAF1B;DDX11;XRCC2;MCM3;POLE2;AUNIP;FANCG;CHAF1A;H2AX;BARD1;PARPBP;FIGNL1;CDC7;TICRR;TONSL;TIMELESS;KIF22;MCM7;RMI2;GEN1;DNA2;PCNA;POLE;CDK2;FANCA;DEK;ISG15;…
GO_POSITIVE_REGULATION_OF_DNA_REPLICATION	0.838976	1.76323	0	0.00102898	40	18	CDK1;CDT1;E2F8;E2F7;ATAD5;CDC7;DNA2;PCNA;CDK2;DBF4B;DBF4;CACYBP;STOML2;HRAS;WIZ;CDC42;EGFR;STN1	CDK1;CDT1;E2F8;E2F7;ATAD5;CDC7;DNA2;PCNA;CDK2;DBF4B
HP_ABNORMALITY_OF_FEMALE_EXTERNAL_GENITALIA	0.797359	1.76181	0	0.00102595	134	33	CDC6;CDT1;CDC45;ORC6;ORC1;ESCO2;TRAIP;POC1A;GMNN;SMC3;TOE1;PCNT;RAD21;COX7B;SLC25A24;TALDO1;SNRPN;TBC1D20;NXN;KAT6B;PMM2;FIG4;TP63;PEX5;POR;PORCN;PRKAR1A;FRAS1;FGFR2;PEX19;WNT5A;RIPK4;FZD2	CDC6;CDT1;CDC45;ORC6;ORC1;ESCO2;TRAIP;POC1A
HP_MYELODYSPLASIA	0.812988	1.76131	0	0.00102294	72	32	RAD51;TRIP13;BUB1B;BRCA1;GINS1;BUB1;FANCI;UBE2T;RECQL4;BRCA2;BRIP1;XRCC2;FANCG;FANCA;FANCL;MAD2L2;FANCD2;RAD51C;RFWD3;FANCC;CEP57;HAX1;FANCE;SRSF2;FANCM;TINF2;DKC1;PALB2;PIGA;SMARCD2;DDX41;GATA2	RAD51;TRIP13;BUB1B;BRCA1;GINS1;BUB1;FANCI;UBE2T;RECQL4;BRCA2;BRIP1;XRCC2;FANCG;FANCA;FANCL;MAD2L2;FANCD2;RAD51C;RFWD3
GO_REGULATION_OF_DNA_REPAIR	0.770846	1.76116	0	0.00101995	132	54	RAD51AP1;FOXM1;RAD51;POLQ;BRCA1;CHEK1;CGAS;DDX11;AUNIP;H2AX;PARPBP;FIGNL1;TIMELESS;RMI2;PCNA;DEK;SLF1;USP1;RTEL1;MAD2L2;NSD2;CEBPG;PARP1;HMGB1;RIF1;XRCC1;RPA2;RNF168;PNKP;KLHL15;SLF2;SHLD3;FUS;RADX;KMT5C;KDM4D;TERF2IP;OTUB1;CUL4A;HSF1;MMS19;FAM168A;RNF169;ACTR2;TRIP12;UBR5;NUDT16;ERCC6;NPAS2;KDM1A;HMGA2;GTF2I;EGFR;OTUB2	RAD51AP1;FOXM1;RAD51;POLQ;BRCA1;CHEK1;CGAS;DDX11;AUNIP;H2AX;PARPBP;FIGNL1;TIMELESS;RMI2;PCNA;DEK;SLF1;USP1;RTEL1;MAD2L2
GO_REGULATION_OF_SPINDLE_ORGANIZATION	0.854184	1.7609	0	0.00104063	38	16	TPX2;TACC3;SPAG5;PSRC1;PLK1;GPSM2;BORA;RCC1;GNAI1;CHMP4B;DCTN1;NUMA1;CLTC;DYNC1H1;VPS4B;CHMP1B	TPX2;TACC3;SPAG5;PSRC1;PLK1
GO_POSITIVE_REGULATION_OF_CELL_DIVISION	0.797066	1.76087	0	0.0010376	87	20	CDC6;AURKB;KIF23;CIT;CDC25B;RACGAP1;KIF14;KIF20B;ECT2;CENPV;GIPC1;KIF3B;CDC42;FGFR2;TGFB2;IL1B;PDGFD;CAT;LBH;PGF	CDC6;AURKB;KIF23;CIT;CDC25B;RACGAP1;KIF14;KIF20B
HP_ABNORMAL_SPERMATOGENESIS	0.785321	1.76087	0	0.00103459	124	31	RAD51;BRCA1;FANCI;BLM;UBE2T;MCM8;BRCA2;BRIP1;XRCC2;FANCG;POC1A;FANCA;FANCL;MAD2L2;FANCD2;RAD51C;RFWD3;FANCC;ZMYND15;FANCE;FANCM;PALB2;CEP19;SCP2;NSMF;ANTXR1;PROKR2;HS6ST1;ANOS1;STEAP3;SLC29A3	RAD51;BRCA1;FANCI;BLM;UBE2T;MCM8;BRCA2;BRIP1;XRCC2;FANCG;POC1A;FANCA;FANCL;MAD2L2;FANCD2;RAD51C;RFWD3
GO_PROTEIN_SERINE_THREONINE_TYROSINE_KINASE_ACTIVITY	0.892033	1.75927	0	0.00117228	45	15	PBK;AURKB;TTK;AURKA;MAPK14;MAPK3;MAPKAPK3;MAP3K9;MAP2K5;RPS6KA2;SGK1;MAPK10;DSTYK;DYRK2;DYRK1B	PBK;AURKB;TTK;AURKA
GO_NEGATIVE_REGULATION_OF_CELL_CYCLE_PROCESS	0.784253	1.75684	0	0.00123903	359	132	RRM2;CDK1;CDC6;AURKB;MAD2L1;CDT1;CDC20;NDC80;RAD51;DTL;NEK2;TRIP13;CLSPN;E2F1;TTK;CDC25C;E2F8;BUB1B;BRCA1;FBXO5;PTTG1;ORC1;CENPF;BUB1;GTSE1;BLM;EZH2;AURKA;CCNB1;DONSON;CHEK1;E2F7;PLK1;CDKN2C;SPDL1;CDC7;TICRR;GEN1;PCNA;CDK2;XRCC3;MTBP;CCNF;RBL1;RAD1;SLFN11;MAD2L2;RFWD3;CHEK2;CDK4;ESPL1;CCP110;TOPBP1;PCGF6;CBX5;CDKN2D;MDM1;TFDP1;KANK2;RPA2;FHL1;YAF2;RBBP7;CBX3;HMGN5;SUZ12;RBBP8;PINX1;PSMC3;TRIM37;R…	RRM2;CDK1;CDC6;AURKB;MAD2L1;CDT1;CDC20;NDC80;RAD51;DTL;NEK2;TRIP13;CLSPN;E2F1;TTK;CDC25C;E2F8;BUB1B;BRCA1;FBXO5;PTTG1;ORC1;CENPF;BUB1;GTSE1;BLM;EZH2;AURKA;CCNB1;DONSON;CHEK1;E2F7;PLK1;CDKN2C;SPDL1;CDC7;TICRR;GEN1;PCNA;CDK2;XRCC3;MTBP;CCNF;RBL1;RAD1;SLFN11;MAD2L2
GO_POSITIVE_REGULATION_OF_CHROMOSOME_SEGREGATION	0.858378	1.75372	0	0.0013054	33	16	CDC6;AURKB;CDT1;DLGAP5;FEN1;CCNB1;DDX11;SLF1;SMC6;ESPL1;SLF2;ANAPC11;RAD21;RCC2;BECN1;NUMA1	CDC6;AURKB;CDT1;DLGAP5;FEN1;CCNB1;DDX11;SLF1
HP_UPPER_LIMB_UNDERGROWTH	0.789738	1.75289	0	0.00130166	80	33	RAD51;BRCA1;ESCO2;FANCI;UBE2T;RECQL4;DONSON;BRCA2;BRIP1;XRCC2;FANCG;FANCA;FANCL;MAD2L2;FANCD2;RAD51C;RFWD3;FANCC;HYLS1;FANCE;FANCM;PALB2;DPM1;CHUK;AFF4;JAG1;OBSL1;PRKAR1A;TRIP11;FGFR2;TBX3;CUL7;EXOC6B	RAD51;BRCA1;ESCO2;FANCI;UBE2T;RECQL4;DONSON;BRCA2;BRIP1;XRCC2;FANCG;FANCA;FANCL;MAD2L2;FANCD2;RAD51C;RFWD3
HP_RESPIRATORY_DISTRESS	0.770779	1.752	0	0.00132112	208	37	CDC6;CDT1;CDC45;ORC6;ORC1;GMNN;COX7B;DPM1;TRMU;TACO1;SLC25A3;ADNP;SURF1;NDUFS2;TK2;EPHB4;PMM2;ALDH7A1;RSPH3;HLCS;AGRN;EP300;ITGA3;VPS33A;USP9X;TRIP11;XYLT1;FGFR2;RSPH1;ABCA3;SLC2A10;TRAK1;CPT2;ASAH1;LRRC6;COPA;PSAP	CDC6;CDT1;CDC45;ORC6;ORC1
HP_ABNORMAL_SHAPE_OF_THE_PALPEBRAL_FISSURE	0.846501	1.75058	0	0.00136358	42	21	RAD51;BRCA1;KIF15;FANCI;UBE2T;BRCA2;BRIP1;XRCC2;FANCG;FANCA;FANCL;MAD2L2;FANCD2;RAD51C;RFWD3;FANCC;FANCE;FANCM;PALB2;SNRPN;STXBP1	RAD51;BRCA1;KIF15;FANCI;UBE2T;BRCA2;BRIP1;XRCC2;FANCG;FANCA;FANCL;MAD2L2;FANCD2;RAD51C;RFWD3
HP_BREAST_CARCINOMA	0.786771	1.75053	0	0.00135971	60	27	RAD51;BRCA1;HMMR;RAD54L;BRCA2;BRIP1;BARD1;POLE;XRCC3;POLD1;RAD51D;RAD51C;CHEK2;MSH2;MSH6;IDH2;MLH1;PALB2;KRAS;SDHC;CDH1;MDM2;RB1CC1;IDH1;PRKN;FGFR2;CTNNB1	RAD51;BRCA1;HMMR;RAD54L;BRCA2;BRIP1;BARD1;POLE;XRCC3;POLD1;RAD51D;RAD51C;CHEK2;MSH2
HP_SIDEROBLASTIC_ANEMIA	0.829891	1.74987	0	0.00137884	33	20	RAD51;BRCA1;FANCI;UBE2T;BRCA2;BRIP1;XRCC2;FANCG;FANCA;FANCL;MAD2L2;FANCD2;RAD51C;RFWD3;FANCC;FANCE;FANCM;PALB2;ISCU;WFS1	RAD51;BRCA1;FANCI;UBE2T;BRCA2;BRIP1;XRCC2;FANCG;FANCA;FANCL;MAD2L2;FANCD2;RAD51C;RFWD3
GO_PROTEIN_DNA_COMPLEX_SUBUNIT_ORGANIZATION	0.773694	1.74922	0	0.00139786	282	92	CENPK;ASF1B;CDT1;CDC45;CENPM;RAD51;CENPW;HJURP;DLGAP5;CENPN;CENPU;CENPA;CENPF;CENPH;HMGB2;MCM2;CENPI;OIP5;HELLS;MCM5;MCM4;MCM6;CHAF1B;KNL1;MCM3;CHAF1A;H2AX;CENPQ;MIS18A;MCM7;CENPE;CENPL;NASP;RPA3;RAD51C;CENPO;ITGB3BP;CENPX;MIS18BP1;GMNN;HAT1;POLE3;ANP32E;TSPYL2;CENPS;CENPV;PARP1;CENPP;HMGB1;RPA2;MIS12;RBBP7;POLR1E;CENPT;ANP32B;PSMC3;PIH1D1;RPA1;RBX1;GTF2H4;PAF1;TBP;HMGA1;PSMC6;SMARCE1;H3-3A;TSPYL…	CENPK;ASF1B;CDT1;CDC45;CENPM;RAD51;CENPW;HJURP;DLGAP5;CENPN;CENPU;CENPA;CENPF;CENPH;HMGB2;MCM2;CENPI;OIP5;HELLS;MCM5;MCM4;MCM6;CHAF1B;KNL1;MCM3;CHAF1A;H2AX;CENPQ;MIS18A;MCM7;CENPE;CENPL;NASP;RPA3;RAD51C;CENPO;ITGB3BP;CENPX;MIS18BP1
GO_MICROTUBULE_BASED_PROCESS	0.749212	1.74649	0	0.00143962	852	254	NUSAP1;CDK1;MYBL2;SKA1;BIRC5;AURKB;MAD2L1;CDC20;NDC80;CENPW;TPX2;PCLAF;NUF2;SPC25;KIFC1;TACC3;NEK2;KIF2C;DLGAP5;SPAG5;SKA3;KIF11;TTK;CENPA;KIF4A;PSRC1;BRCA1;FBXO5;PRC1;SGO1;KIF23;CENPH;GTSE1;KIF18B;KIF15;KIF20A;WDR62;AURKA;CCNB1;STMN1;CHEK1;STIL;BRCA2;PLK1;CNIH2;RACGAP1;XRCC2;GAS2L3;ASPM;KIF14;AUNIP;PLK4;CENPJ;FIGNL1;CEP72;SPDL1;POC1A;KIF20B;KIF22;KIF18A;HAUS8;GEN1;KIF24;CENPE;CDK2;BICDL1;XRCC3;H…	NUSAP1;CDK1;MYBL2;SKA1;BIRC5;AURKB;MAD2L1;CDC20;NDC80;CENPW;TPX2;PCLAF;NUF2;SPC25;KIFC1;TACC3;NEK2;KIF2C;DLGAP5;SPAG5;SKA3;KIF11;TTK;CENPA;KIF4A;PSRC1;BRCA1;FBXO5;PRC1;SGO1;KIF23;CENPH;GTSE1;KIF18B;KIF15;KIF20A;WDR62;AURKA;CCNB1;STMN1;CHEK1;STIL;BRCA2;PLK1;CNIH2;RACGAP1;XRCC2;GAS2L3;ASPM;KIF14;AUNIP;PLK4;CENPJ;FIGNL1;CEP72;SPDL1;POC1A;KIF20B;KIF22;KIF18A;HAUS8;GEN1;KIF24;CENPE;CDK2;BICDL1;XRCC3;H…
GO_ATTACHMENT_OF_SPINDLE_MICROTUBULES_TO_KINETOCHORE	0.895327	1.74567	0	0.00148115	34	18	AURKB;CDT1;NDC80;NUF2;NEK2;KIF2C;SPAG5;SGO1;CCNB1;RACGAP1;KNL1;CENPE;ECT2;KNSTRN;MIS12;RCC2;BECN1;CDC42	AURKB;CDT1;NDC80;NUF2;NEK2;KIF2C;SPAG5;SGO1;CCNB1;RACGAP1;KNL1;CENPE
GO_POSITIVE_REGULATION_OF_CELL_CYCLE_G2_M_PHASE_TRANSITION	0.854047	1.74532	0	0.001477	30	18	CDK1;DTL;CDC25A;CDC25C;FBXO5;CCNB1;CDC25B;ATAD5;CDC7;DBF4B;RAD51C;CDK4;RCC2;CCND1;VPS4B;PBX1;RAB11A;APP	CDK1;DTL;CDC25A;CDC25C;FBXO5;CCNB1;CDC25B;ATAD5;CDC7;DBF4B;RAD51C;CDK4
HP_ABNORMAL_PATELLA_MORPHOLOGY	0.798169	1.74481	0	0.00149554	83	39	CDC6;CDT1;CDC45;ORC6;ORC1;ESCO2;RECQL4;DONSON;RFC2;KIF22;EBP;GMNN;RAB23;SMARCE1;ARF1;SMARCA4;ARID1A;KAT6B;BPNT2;COMT;RREB1;STXBP1;SEC24C;ERMARD;EP300;ARID1B;ARFGEF2;TBL2;USP9X;GTF2I;SOX4;CLIP2;XYLT1;NEDD4L;NOTCH2;CANT1;FLNB;EXOC6B;FZD2	CDC6;CDT1;CDC45;ORC6;ORC1;ESCO2;RECQL4;DONSON;RFC2;KIF22
GO_NUCLEAR_REPLICATION_FORK	0.824227	1.74317	0	0.00155916	41	26	CDC45;MCM10;GINS2;GINS4;WDHD1;TIPIN;MCM3;TONSL;TIMELESS;PCNA;POLA2;PRIM1;MMS22L;RPA3;POLD1;POLD3;TREX1;PRIM2;POLA1;RPA2;RPA1;POLD2;BCAS2;TOP1;ERCC5;SMARCAD1	CDC45;MCM10;GINS2;GINS4;WDHD1;TIPIN;MCM3;TONSL;TIMELESS;PCNA;POLA2;PRIM1;MMS22L;RPA3;POLD1;POLD3;TREX1;PRIM2
GO_KINETOCHORE_ORGANIZATION	0.88714	1.74216	0	0.0015999	22	17	CENPK;CDT1;NDC80;CENPW;NUF2;DLGAP5;CENPN;CENPA;CENPF;CENPH;SMC4;CENPE;CENPX;SMC2;CENPS;MIS12;CENPT	CENPK;CDT1;NDC80;CENPW;NUF2;DLGAP5;CENPN;CENPA;CENPF;CENPH;SMC4;CENPE
HP_ABNORMALITY_OF_CHROMOSOME_STABILITY	0.81949	1.74192	0	0.00159547	48	27	RAD51;BRCA1;CDCA7;FANCI;BLM;UBE2T;HELLS;BRCA2;BRIP1;XRCC2;FANCG;FANCA;FANCL;MAD2L2;FANCD2;RAD51C;RFWD3;FANCC;XRCC4;FANCE;RNF168;FANCM;PALB2;SMARCE1;ZBTB24;TRAF7;SUFU	RAD51;BRCA1;CDCA7;FANCI;BLM;UBE2T;HELLS;BRCA2;BRIP1;XRCC2;FANCG;FANCA;FANCL;MAD2L2;FANCD2;RAD51C;RFWD3
GO_MOTOR_ACTIVITY	0.781055	1.7415	0	0.00165829	132	45	KIFC1;KIF2C;KIF11;KIF4A;KIF23;KIF18B;KIF15;KIF20A;KIF14;KIF20B;KIF22;KIF18A;KIF24;CENPE;MYO19;KIFC2;SMC3;DNAH14;MYO15A;PIN1;TCTE3;MYO5B;KIF13A;KIF5B;DYNC1LI2;KIF26B;MYO1B;MYH9;KIF3B;DCTN1;DYNC1I2;MYO5A;KIF1C;DYNC1H1;KLC4;CGNL1;MYO10;KIF5C;MYO1C;MYH14;MYO3B;MYO1E;KIF3C;MYO6;KIF13B	KIFC1;KIF2C;KIF11;KIF4A;KIF23;KIF18B;KIF15;KIF20A;KIF14;KIF20B;KIF22;KIF18A;KIF24;CENPE;MYO19
GO_DNA_RECOMBINATION	0.761947	1.73919	0	0.00181015	294	127	RAD51AP1;CDC45;RAD51;TOP2A;EXO1;GINS2;TRIP13;MND1;POLQ;GINS4;BRCA1;PSMC3IP;FEN1;HMGB2;BLM;HROB;MCM2;EME1;RECQL4;RAD54L;CHEK1;MCM8;MCM5;BRCA2;CGAS;MCM4;MCM6;BRIP1;XRCC2;MCM3;AUNIP;ATAD5;H2AX;PARPBP;FIGNL1;CDC7;TONSL;TIMELESS;MCM7;RMI2;GEN1;RAD54B;XRCC3;MMS22L;RPA3;RTEL1;MAD2L2;FANCD2;RAD51D;RAD51C;KPNA2;RFWD3;CENPX;RHNO1;NSD2;SMC6;ALYREF;MSH2;SFR1;TREX1;TCF7;THOC1;CENPS;CLCF1;RMI1;NABP2;PARP1;HMGB…	RAD51AP1;CDC45;RAD51;TOP2A;EXO1;GINS2;TRIP13;MND1;POLQ;GINS4;BRCA1;PSMC3IP;FEN1;HMGB2;BLM;HROB;MCM2;EME1;RECQL4;RAD54L;CHEK1;MCM8;MCM5;BRCA2;CGAS;MCM4;MCM6;BRIP1;XRCC2;MCM3;AUNIP;ATAD5;H2AX;PARPBP;FIGNL1;CDC7;TONSL;TIMELESS;MCM7;RMI2;GEN1;RAD54B;XRCC3;MMS22L;RPA3;RTEL1;MAD2L2;FANCD2;RAD51D;RAD51C;KPNA2;RFWD3;CENPX;RHNO1;NSD2;SMC6;ALYREF;MSH2
GO_CHROMATIN_ASSEMBLY_OR_DISASSEMBLY	0.776696	1.73789	0	0.00182746	220	65	CENPK;ASF1B;CENPM;CENPW;HJURP;CENPN;CENPU;CENPA;CENPH;HMGB2;MCM2;CENPI;OIP5;HELLS;CHAF1B;KNL1;CHAF1A;H2AX;CENPQ;MIS18A;SUV39H1;CENPL;SUV39H2;NASP;CENPO;ITGB3BP;CENPX;DNMT1;MIS18BP1;HAT1;POLE3;HIRIP3;TSPYL2;CENPS;CENPV;CENPP;RBBP7;CENPT;ANP32B;PAF1;HMGA1;SMARCE1;H3-3A;TSPYL4;TET1;SMARCA4;ARID1A;BAHD1;SMARCD2;CHD3;KAT6B;SMARCC1;TSPYL1;FAM172A;PADI2;H2BC21;TSPYL5;ZNFX1;H2AW;HMGA2;H1-2;H2BC5;H4C9;H2B…	CENPK;ASF1B;CENPM;CENPW;HJURP;CENPN;CENPU;CENPA;CENPH;HMGB2;MCM2;CENPI;OIP5;HELLS;CHAF1B;KNL1;CHAF1A;H2AX;CENPQ;MIS18A;SUV39H1;CENPL;SUV39H2;NASP;CENPO;ITGB3BP;CENPX;DNMT1;MIS18BP1
GO_NUCLEOSOME_ASSEMBLY	0.804357	1.73674	0	0.00193358	145	43	CENPK;ASF1B;CENPM;CENPW;HJURP;CENPN;CENPU;CENPA;CENPH;HMGB2;MCM2;CENPI;OIP5;CHAF1B;KNL1;CHAF1A;H2AX;CENPQ;MIS18A;CENPL;NASP;CENPO;ITGB3BP;CENPX;MIS18BP1;HAT1;TSPYL2;CENPS;CENPP;RBBP7;CENPT;ANP32B;H3-3A;TSPYL4;KAT6B;TSPYL1;H2BC21;TSPYL5;H1-2;H2BC5;H4C9;H2BC12;H4C8	CENPK;ASF1B;CENPM;CENPW;HJURP;CENPN;CENPU;CENPA;CENPH;HMGB2;MCM2;CENPI;OIP5;CHAF1B;KNL1;CHAF1A;H2AX;CENPQ;MIS18A;CENPL;NASP;CENPO;ITGB3BP;CENPX;MIS18BP1
GO_POSITIVE_REGULATION_OF_CELL_CYCLE_G1_S_PHASE_TRANSITION	0.809449	1.73668	0	0.0019283	60	19	CDC6;CDC45;FAM83D;EZH2;MTBP;TFDP1;PAGR1;PAF1;ANKRD17;CUL4A;ADAM17;UBE2E2;APEX1;RPTOR;MDM2;CCND1;DDX3X;EGFR;CCND2	CDC6;CDC45;FAM83D;EZH2;MTBP
GO_RESPONSE_TO_IONIZING_RADIATION	0.754103	1.73456	0	0.00194515	144	54	RAD51AP1;CXCL10;RAD51;BRCA1;BLM;RAD54L;BRCA2;XRCC2;H2AX;FIGNL1;TICRR;RRM1;EGR1;RAD1;FANCD2;RFWD3;CHEK2;ECT2;RHNO1;MSH2;INTS7;TOPBP1;TREX1;INIP;NABP2;PARP1;MAP3K20;XRCC4;PAXIP1;RNF168;HRAS;KDM4D;POLB;BCL2;BAK1;GADD45A;HSF1;MAPK14;ZMPSTE24;BAX;NET1;ALAD;ERCC6;THBD;MDM2;CCND1;TSPYL5;MYC;KDM1A;BCL2L1;HMGA2;CDKN1A;DNM2;GATA3	RAD51AP1;CXCL10;RAD51;BRCA1;BLM;RAD54L;BRCA2;XRCC2;H2AX;FIGNL1;TICRR;RRM1;EGR1;RAD1;FANCD2;RFWD3;CHEK2;ECT2;RHNO1;MSH2;INTS7;TOPBP1;TREX1;INIP
GO_CYCLIN_DEPENDENT_PROTEIN_SERINE_THREONINE_KINASE_REGULATOR_ACTIVITY	0.80913	1.73326	0	0.00198395	50	19	CCNA2;CCNB2;CCNE2;CCNB1;CKS2;CDKN2C;CKS1B;CCNE1;CCNF;CDK4;CDKN2D;CCNJL;HEXIM1;CCND1;CDKN1A;CCNG2;CCND2;CDKN2B;CDKN1C	CCNA2;CCNB2;CCNE2;CCNB1;CKS2;CDKN2C;CKS1B;CCNE1;CCNF
HP_OLIGOHYDRAMNIOS	0.768829	1.73286	0	0.00200056	119	44	RAD51;CEP55;BUB1B;BRCA1;FANCI;UBE2T;DONSON;BRCA2;BRIP1;XRCC2;KIF14;FANCG;FANCA;FANCL;MAD2L2;FANCD2;RAD51C;RFWD3;EXOSC9;FANCC;COQ2;OSGEP;FANCE;FANCM;FARSB;CEP290;PALB2;TMEM70;C1QBP;SLC25A24;MBTPS2;TALDO1;TCTN3;POR;FBN1;PGAP3;PBX1;NALCN;GNPTAB;ERGIC1;SEC24D;CERT1;CPT2;TBCK	RAD51;CEP55;BUB1B;BRCA1;FANCI;UBE2T;DONSON;BRCA2;BRIP1;XRCC2;KIF14;FANCG;FANCA;FANCL;MAD2L2;FANCD2;RAD51C;RFWD3;EXOSC9
GO_MICROTUBULE	0.742059	1.73066	0	0.0021267	431	140	NUSAP1;CDK1;SKA1;BIRC5;AURKB;TPX2;KIFC1;NEK2;KIF2C;SPAG5;SKA3;KIF11;KIF4A;PSRC1;PRC1;KIF23;GTSE1;KNTC1;KIF18B;KIF15;KIF20A;AURKA;STMN1;PLK1;RACGAP1;GAS2L3;ASPM;KIF14;CENPJ;KIF20B;KIF22;KIF18A;HAUS8;KIF24;CENPE;HAUS1;TUBA1B;CEP295;CKAP2;RASSF1;BAG2;FAM161A;TTLL4;KNSTRN;HAUS7;HAUS2;CEP57;TUBGCP3;TUBG1;KIFC2;MDM1;SHTN1;SAA1;HAUS5;RUSC1;CFAP20;DNAH14;DCDC2;KATNA1;SKA2;HAUS4;CCDC181;PCNT;HAUS3;CEP57L1…	NUSAP1;CDK1;SKA1;BIRC5;AURKB;TPX2;KIFC1;NEK2;KIF2C;SPAG5;SKA3;KIF11;KIF4A;PSRC1;PRC1;KIF23;GTSE1;KNTC1;KIF18B;KIF15;KIF20A;AURKA;STMN1;PLK1;RACGAP1;GAS2L3;ASPM;KIF14;CENPJ;KIF20B;KIF22;KIF18A;HAUS8;KIF24;CENPE;HAUS1;TUBA1B;CEP295;CKAP2;RASSF1;BAG2;FAM161A;TTLL4;KNSTRN;HAUS7;HAUS2
GO_REGULATION_OF_CELL_CYCLE_G2_M_PHASE_TRANSITION	0.759957	1.73019	0	0.00212097	217	102	CDK1;CDC6;AURKB;TPX2;DTL;NEK2;CLSPN;CDC25A;CDC25C;BRCA1;FBXO5;ORC1;CENPF;HMMR;GTSE1;BLM;AURKA;CCNB1;DONSON;CDC25B;CHEK1;PLK1;KIF14;ATAD5;PLK4;CENPJ;CEP72;CDC7;TICRR;HAUS8;CDK2;HAUS1;DBF4B;CEP78;RAD51C;CDK4;HAUS7;HAUS2;CCP110;TOPBP1;CEP57;TUBG1;PKIA;RNASEH2B;PAXIP1;HAUS5;CEP135;FHL1;NEDD1;HAUS4;PINX1;PSMC3;CEP290;PCNT;SFI1;RAD21;HAUS3;RBX1;MIIP;CEP43;CDK5RAP2;PSME2;PSMA4;HAUS6;PSMB3;PSMA3;PSMD14;P…	CDK1;CDC6;AURKB;TPX2;DTL;NEK2;CLSPN;CDC25A;CDC25C;BRCA1;FBXO5;ORC1;CENPF;HMMR;GTSE1;BLM;AURKA;CCNB1;DONSON;CDC25B;CHEK1;PLK1;KIF14;ATAD5;PLK4;CENPJ;CEP72;CDC7;TICRR;HAUS8;CDK2;HAUS1;DBF4B;CEP78
GO_NEGATIVE_REGULATION_OF_STRESS_ACTIVATED_PROTEIN_KINASE_SIGNALING_CASCADE	0.802293	1.7292	0	0.00218069	51	19	PBK;FOXM1;GPS2;ZMYND11;DUSP3;DLG1;KLHL31;MYC;IGBP1;ITCH;DUSP10;PDCD4;PINK1;HIPK3;DACT1;PRKN;MECOM;SERPINB3;QARS1	PBK;FOXM1
GO_POSTREPLICATION_REPAIR	0.834971	1.72781	0	0.00221834	52	23	PCLAF;DTL;BRCA1;RFC3;RFC4;RFC2;POLE2;PCNA;ISG15;RPA3;MAD2L2;POLD1;PRIMPOL;RFC5;MSH2;POLD3;RPA2;RPA1;POLD2;UBE2B;POLDIP2;VCP;POLI	PCLAF;DTL;BRCA1;RFC3;RFC4;RFC2;POLE2;PCNA;ISG15;RPA3;MAD2L2;POLD1;PRIMPOL;RFC5;MSH2;POLD3
HP_UPPER_EXTREMITY_JOINT_DISLOCATION	0.775025	1.72698	0	0.00225579	85	33	CDC6;CDT1;CDC45;ORC6;ORC1;DONSON;KIF22;GMNN;SMC3;RAD21;SMARCE1;ARF1;SMARCA4;ARID1A;NXN;HSPG2;ERMARD;EP300;FBN1;ARID1B;ARFGEF2;B3GALT6;PRKAR1A;BMP1;SOX4;XYLT1;NEDD4L;NOTCH2;CANT1;FLNB;EXOC6B;WNT5A;FZD2	CDC6;CDT1;CDC45;ORC6;ORC1;DONSON;KIF22
GO_MICROTUBULE_ORGANIZING_CENTER_ORGANIZATION	0.774549	1.72577	0	0.0023363	136	67	CDK1;NDC80;PCLAF;NEK2;KIF11;BRCA1;SGO1;WDR62;AURKA;CHEK1;STIL;BRCA2;PLK1;XRCC2;PLK4;CENPJ;CEP72;POC1A;HAUS8;GEN1;CDK2;XRCC3;HAUS1;CCNF;CEP295;CEP85;RANBP1;SASS6;HAUS7;HAUS2;CCP110;CNTLN;MDM1;SAC3D1;HAUS5;PARD6A;CEP135;HAUS4;TRIM37;CETN3;HAUS3;CEP120;E2F4;CDK5RAP2;TUBE1;HAUS6;CEP192;UXT;KAT2A;GADD45A;CETN2;CHD3;CEP68;CHMP4B;FBXW11;KIF3B;DCTN1;NUMA1;CHMP3;CLASP1;PKD2;VPS4B;GOLGA2;PDCD6IP;MARK4;CHMP…	CDK1;NDC80;PCLAF;NEK2;KIF11;BRCA1;SGO1;WDR62;AURKA;CHEK1;STIL;BRCA2;PLK1;XRCC2;PLK4;CENPJ;CEP72;POC1A;HAUS8;GEN1;CDK2;XRCC3;HAUS1;CCNF;CEP295;CEP85;RANBP1;SASS6;HAUS7;HAUS2;CCP110;CNTLN
HP_APLASIA_HYPOPLASIA_OF_THE_RADIUS	0.813913	1.72481	0	0.00233009	82	29	RAD51;BRCA1;ESCO2;FANCI;UBE2T;RECQL4;DONSON;BRCA2;BRIP1;XRCC2;FANCG;FANCA;FANCL;MAD2L2;FANCD2;RAD51C;RFWD3;FANCC;FANCE;FANCM;PALB2;AFF4;PRKAR1A;TRIP11;NALCN;ERGIC1;FGFR2;TBX3;FLNB	RAD51;BRCA1;ESCO2;FANCI;UBE2T;RECQL4;DONSON;BRCA2;BRIP1;XRCC2;FANCG;FANCA;FANCL;MAD2L2;FANCD2;RAD51C;RFWD3
HP_ABNORMALITY_OF_THE_UVULA	0.779563	1.724	0	0.0024315	132	48	CDC6;CDT1;CDC45;RAD51;ORC6;BRCA1;ORC1;FANCI;UBE2T;RECQL4;BRCA2;BRIP1;XRCC2;KIF14;FANCG;FANCA;FANCL;MAD2L2;FANCD2;RAD51C;RFWD3;GMNN;FANCC;PHGDH;PSAT1;POLA1;HYLS1;FANCE;FANCM;DDX59;RXYLT1;PALB2;BIN1;TCTN3;NXN;KAT6B;TTC37;TP63;PGM1;B4GAT1;PGAP3;USP9X;XYLT1;FGFR2;TGFBR2;TGFBR1;TGFB2;GRHL3	CDC6;CDT1;CDC45;RAD51;ORC6;BRCA1;ORC1;FANCI;UBE2T;RECQL4;BRCA2;BRIP1;XRCC2;KIF14;FANCG;FANCA;FANCL;MAD2L2;FANCD2;RAD51C;RFWD3
HP_SEVERE_SHORT_STATURE	0.77764	1.72323	0	0.00248945	89	39	CDC6;CDT1;CDC45;ORC6;KIF11;CKAP2L;ORC1;POLE;FAM111A;GMNN;COX7B;MBTPS2;SDHA;TCTN3;RPL13;ALDH18A1;PNPLA6;ANTXR2;KAT6B;GLB1;LTBP3;ERCC6;HHAT;PIK3R1;FBN1;INPP5K;PEX7;B3GALT6;TRIP11;CTSA;XYLT1;COMP;ATP8B1;PCYT1A;CANT1;FLNB;IDS;WNT5A;FZD2	CDC6;CDT1;CDC45;ORC6;KIF11;CKAP2L;ORC1
GO_MICROTUBULE_POLYMERIZATION_OR_DEPOLYMERIZATION	0.813211	1.72319	0	0.00248288	117	30	SKA1;TPX2;KIF2C;SKA3;PSRC1;FBXO5;KIF18B;STMN1;CENPJ;KIF18A;KIF24;CKAP2;MZT1;TUBGCP3;TUBG1;SKA2;CDK5RAP2;TUBGCP5;CEP192;CIB1;EML2;CSNK1D;DCTN1;NUMA1;MID1;CLASP1;MET;TAOK1;GOLGA2;NCKAP5L	SKA1;TPX2;KIF2C;SKA3;PSRC1;FBXO5;KIF18B;STMN1;CENPJ;KIF18A;KIF24
GO_DNA_DAMAGE_RESPONSE_SIGNAL_TRANSDUCTION_BY_P53_CLASS_MEDIATOR	0.76523	1.72252	0	0.00251904	107	44	CDK1;FOXM1;E2F1;CDC25C;E2F8;BRCA1;GTSE1;AURKA;CCNB1;E2F7;BRCA2;PCNA;CDK2;PMAIP1;ANKRD1;CHEK2;TFDP1;PAXIP1;EEF1E1;E2F4;PIDD1;KMT5A;BCL3;GADD45A;ZMPSTE24;PCBP4;BAX;CARM1;CNOT6;FOXO3;PTTG1IP;EP300;MDM2;BATF;KDM1A;CDKN1A;SOX4;PLA2R1;HIPK2;MYO6;ZNF385A;NDRG1;BTG2;ACER2	CDK1;FOXM1;E2F1;CDC25C;E2F8;BRCA1;GTSE1;AURKA;CCNB1;E2F7;BRCA2;PCNA;CDK2;PMAIP1;ANKRD1;CHEK2
HP_ARTERIOVENOUS_MALFORMATION	0.772156	1.72008	0	0.00272534	52	28	RAD51;BRCA1;FANCI;UBE2T;BRCA2;BRIP1;XRCC2;FANCG;FANCA;FANCL;MAD2L2;FANCD2;RAD51C;RFWD3;FANCC;IL6;GLMN;FANCE;ARL6IP6;FANCM;PALB2;VHL;KRAS;EPHB4;GNAQ;FAT4;NOTCH1;RASA1	RAD51;BRCA1;FANCI;UBE2T;BRCA2;BRIP1;XRCC2;FANCG;FANCA;FANCL;MAD2L2;FANCD2;RAD51C;RFWD3
GO_SPINDLE_LOCALIZATION	0.815174	1.71811	0	0.00278192	50	24	NUSAP1;MAD2L1;NDC80;CENPA;PLK1;ASPM;SPDL1;SAPCD2;ESPL1;GPSM2;BCCIP;CDK5RAP2;WASL;MISP;ACTR2;MYH9;FBXW11;DCTN1;NUMA1;ITGB1;DYNC1H1;CLASP1;SPRY1;GJA1	NUSAP1;MAD2L1;NDC80;CENPA;PLK1;ASPM;SPDL1;SAPCD2
HP_CAFE_AU_LAIT_SPOT	0.757041	1.71702	0	0.00281702	106	50	RAD51;TRIP13;BUB1B;BRCA1;BUB1;ESCO2;FANCI;BLM;UBE2T;BRCA2;BRIP1;XRCC2;FANCG;FANCA;FANCL;MAD2L2;FANCD2;RAD51C;RFWD3;MSH2;FANCC;CEP57;MSH6;FANCE;ARL6IP6;MLH1;FANCM;RBBP8;PCNT;TOP3A;PALB2;VHL;KDM6A;PHIP;KRAS;SDHC;GNAS;CIB1;TTC37;MAX;KDM5C;TP63;KITLG;PPP1CB;EP300;TMC6;MAN1B1;PRKAR1A;TMEM127;STEAP3	RAD51;TRIP13;BUB1B;BRCA1;BUB1;ESCO2;FANCI;BLM;UBE2T;BRCA2;BRIP1;XRCC2;FANCG;FANCA;FANCL;MAD2L2;FANCD2;RAD51C;RFWD3;MSH2;FANCC;CEP57
GO_MICROTUBULE_CYTOSKELETON	0.728108	1.717	0	0.00280968	1256	403	NUSAP1;CDK1;SKA1;CDC6;BIRC5;AURKB;MAD2L1;CDC45;CDC20;NDC80;CCNB2;RAD51;CCNE2;TOP2A;CEP55;TPX2;PCLAF;SHCBP1;KIFC1;DTL;TACC3;NEK2;KIF2C;DLGAP5;E2F1;SPAG5;SKA3;KIF11;TTK;CKAP2L;CENPU;KIF4A;BUB1B;PSRC1;BRCA1;FBXO5;CDCA8;PRC1;TEDC2;SGO1;CENPF;KIF23;HMMR;GTSE1;KNTC1;KIF18B;FAM83D;KIF15;KIF20A;MCM2;WDR62;HASPIN;AURKA;CCNB1;STMN1;CDC25B;CHEK1;STIL;BRCA2;PLK1;RACGAP1;DDX11;MASTL;XRCC2;MCM3;GAS2L3;ASPM;KIF…	NUSAP1;CDK1;SKA1;CDC6;BIRC5;AURKB;MAD2L1;CDC45;CDC20;NDC80;CCNB2;RAD51;CCNE2;TOP2A;CEP55;TPX2;PCLAF;SHCBP1;KIFC1;DTL;TACC3;NEK2;KIF2C;DLGAP5;E2F1;SPAG5;SKA3;KIF11;TTK;CKAP2L;CENPU;KIF4A;BUB1B;PSRC1;BRCA1;FBXO5;CDCA8;PRC1;TEDC2;SGO1;CENPF;KIF23;HMMR;GTSE1;KNTC1;KIF18B;FAM83D;KIF15;KIF20A;MCM2;WDR62;HASPIN;AURKA;CCNB1;STMN1;CDC25B;CHEK1;STIL;BRCA2;PLK1;RACGAP1;DDX11;MASTL;XRCC2;MCM3;GAS2L3;ASPM;KIF…
GO_CHROMOSOME_ORGANIZATION_INVOLVED_IN_MEIOTIC_CELL_CYCLE	0.856921	1.71645	0	0.00282345	70	22	NCAPH;RAD51;CCNE2;TRIP13;BUB1B;SGO1;BUB1;SGO2;BRIP1;SMC4;CCNE1;NCAPH2;NCAPD3;FANCD2;RAD51C;SMC2;NDC1;NCAPD2;MLH1;RAD21;UBE2B;PPP2R1A	NCAPH;RAD51;CCNE2;TRIP13;BUB1B;SGO1;BUB1;SGO2;BRIP1;SMC4;CCNE1;NCAPH2;NCAPD3;FANCD2;RAD51C
GO_TUBULIN_BINDING	0.756041	1.71535	0	0.00283715	365	119	NUSAP1;SKA1;BIRC5;TPX2;KIFC1;KIF2C;DLGAP5;SPAG5;KIF11;KIF4A;PSRC1;BRCA1;PRC1;CENPF;KIF23;GTSE1;KIF18B;FAM83D;KIF15;KIF20A;STMN1;BRCA2;PLK1;RACGAP1;GAS2L3;KIF14;CENPJ;KIF20B;KIF22;KIF18A;HAUS8;KIF24;CENPE;CEP295;RAD51D;FAM161A;TTLL4;KNSTRN;HAUS7;CEP57;CCDC88B;TUBGCP3;KIFC2;MDM1;VBP1;CACYBP;SMC3;MAST2;KATNA1;SKA2;HAUS4;MX1;CCDC181;MX2;BCCIP;CETN3;NME1;CEP57L1;PDCD5;SLC6A2;EMD;CDK5RAP2;S100A9;PPP5C;…	NUSAP1;SKA1;BIRC5;TPX2;KIFC1;KIF2C;DLGAP5;SPAG5;KIF11;KIF4A;PSRC1;BRCA1;PRC1;CENPF;KIF23;GTSE1;KIF18B;FAM83D;KIF15;KIF20A;STMN1;BRCA2;PLK1;RACGAP1;GAS2L3;KIF14;CENPJ;KIF20B;KIF22;KIF18A;HAUS8;KIF24;CENPE
GO_CENTROSOME	0.739392	1.71206	0	0.00301848	583	213	CDK1;AURKB;CDC45;CDC20;NDC80;CCNB2;CCNE2;CEP55;PCLAF;DTL;TACC3;NEK2;KIF2C;DLGAP5;E2F1;SPAG5;SKA3;CKAP2L;CENPU;SGO1;CENPF;KIF23;HMMR;KIF15;WDR62;HASPIN;AURKA;CCNB1;CDC25B;CHEK1;STIL;BRCA2;PLK1;DDX11;MASTL;XRCC2;MCM3;ASPM;AUNIP;PLK4;H2AX;CENPJ;CEP72;POC1A;CCNE1;KIF20B;HAUS8;GEN1;PCNA;CDK2;BICDL1;SLF1;DCLRE1B;HAUS1;CCNF;CEP295;CCDC77;CEP78;CEP85;SLC1A4;CKAP2;CCDC15;RANBP1;RAD51D;RELB;LRRCC1;SASS6;SN…	CDK1;AURKB;CDC45;CDC20;NDC80;CCNB2;CCNE2;CEP55;PCLAF;DTL;TACC3;NEK2;KIF2C;DLGAP5;E2F1;SPAG5;SKA3;CKAP2L;CENPU;SGO1;CENPF;KIF23;HMMR;KIF15;WDR62;HASPIN;AURKA;CCNB1;CDC25B;CHEK1;STIL;BRCA2;PLK1;DDX11;MASTL;XRCC2;MCM3;ASPM;AUNIP;PLK4;H2AX;CENPJ;CEP72;POC1A;CCNE1;KIF20B;HAUS8;GEN1;PCNA;CDK2;BICDL1;SLF1;DCLRE1B;HAUS1;CCNF;CEP295;CCDC77;CEP78;CEP85;SLC1A4;CKAP2;CCDC15;RANBP1;RAD51D;RELB;LRRCC1;SASS6;SN…
HP_ABNORMALITY_OF_THE_LABIA_MAJORA	0.858774	1.70974	0	0.00315705	41	17	CDC6;CDT1;CDC45;ORC6;ORC1;GMNN;SMC3;RAD21;SLC25A24;PMM2;FIG4;TP63;POR;FGFR2;WNT5A;RIPK4;FZD2	CDC6;CDT1;CDC45;ORC6;ORC1
HP_HYDROURETER	0.78386	1.70964	0	0.00314894	61	26	RAD51;BRCA1;FANCI;UBE2T;BRCA2;BRIP1;XRCC2;FANCG;FANCA;FANCL;MAD2L2;FANCD2;RAD51C;RFWD3;FANCC;FANCE;SMC3;FANCM;RAB23;PALB2;MKKS;LMOD1;MBTPS2;TP63;WFS1;RIPK4	RAD51;BRCA1;FANCI;UBE2T;BRCA2;BRIP1;XRCC2;FANCG;FANCA;FANCL;MAD2L2;FANCD2;RAD51C;RFWD3
HP_ABNORMALITY_OF_THE_CLITORIS	0.840336	1.70943	0	0.00316166	84	25	CDC6;CDT1;CDC45;ORC6;ORC1;ESCO2;TRAIP;POC1A;GMNN;TOE1;COX7B;TALDO1;SNRPN;TBC1D20;KAT6B;FIG4;TP63;PEX5;POR;PORCN;FRAS1;FGFR2;PEX19;WNT5A;FZD2	CDC6;CDT1;CDC45;ORC6;ORC1;ESCO2;TRAIP;POC1A
GO_REGULATION_OF_DOUBLE_STRAND_BREAK_REPAIR_VIA_HOMOLOGOUS_RECOMBINATION	0.818913	1.70897	0	0.00321582	47	23	RAD51AP1;RAD51;POLQ;CHEK1;CGAS;PARPBP;FIGNL1;TIMELESS;RMI2;RTEL1;MAD2L2;PARP1;RIF1;RPA2;KLHL15;SHLD3;FUS;RADX;TERF2IP;MMS19;ACTR2;ERCC6;KDM1A	RAD51AP1;RAD51;POLQ;CHEK1;CGAS;PARPBP;FIGNL1;TIMELESS;RMI2;RTEL1;MAD2L2
HP_SUBMUCOUS_CLEFT_HARD_PALATE	0.859492	1.70856	0	0.00322831	56	18	CDC6;CDT1;CDC45;ORC6;ORC1;GMNN;PHGDH;PSAT1;HYLS1;DGCR8;RXYLT1;KRAS;TCTN3;ZMPSTE24;KAT6B;TP63;B4GAT1;DGCR2	CDC6;CDT1;CDC45;ORC6;ORC1
HP_HEMATOLOGICAL_NEOPLASM	0.752122	1.70831	0	0.00328202	237	74	RAD51;TRIP13;KIF11;BUB1B;BRCA1;GINS1;BUB1;FANCI;BLM;UBE2T;RECQL4;RNASEH2A;RAD54L;BRCA2;MCM4;BRIP1;XRCC2;FANCG;POLE;FANCA;RAD54B;FANCL;RTEL1;MAD2L2;BIRC3;FANCD2;RAD51C;RFWD3;CHEK2;MSH2;NFKB2;TREX1;FANCC;CEP57;RNASEH2B;HAX1;XRCC4;MSH6;FANCE;SRSF2;MLH1;FANCM;PNP;NFKB1;TINF2;DKC1;PALB2;PIGA;BCL2;KRAS;MYD88;SMARCD2;DDX41;CD81;STAT3;GNB1;RPL18;BAX;BCR;TP63;RARA;NUMA1;ADA;PIK3R1;EP300;MDM2;CCND1;MYC;PIC…	RAD51;TRIP13;KIF11;BUB1B;BRCA1;GINS1;BUB1;FANCI;BLM;UBE2T;RECQL4;RNASEH2A;RAD54L;BRCA2;MCM4;BRIP1;XRCC2;FANCG;POLE;FANCA;RAD54B;FANCL;RTEL1;MAD2L2;BIRC3;FANCD2;RAD51C;RFWD3;CHEK2;MSH2;NFKB2;TREX1;FANCC;CEP57
GO_SIGNAL_TRANSDUCTION_IN_RESPONSE_TO_DNA_DAMAGE	0.779668	1.70712	0	0.00335604	133	51	CDK1;FOXM1;DTL;E2F1;CDC25C;E2F8;BRCA1;GTSE1;AURKA;CCNB1;CHEK1;E2F7;BRCA2;PLK1;ATAD5;PCNA;CDK2;MAD2L2;PMAIP1;ANKRD1;CHEK2;TREX1;TFDP1;PAXIP1;EEF1E1;E2F4;PIDD1;KMT5A;BCL3;GADD45A;MAPK14;ZMPSTE24;PCBP4;BAX;CARM1;CNOT6;FOXO3;PTTG1IP;EP300;MDM2;BATF;KDM1A;CDKN1A;SOX4;PLA2R1;HIPK2;MYO6;ZNF385A;NDRG1;BTG2;ACER2	CDK1;FOXM1;DTL;E2F1;CDC25C;E2F8;BRCA1;GTSE1;AURKA;CCNB1;CHEK1;E2F7;BRCA2;PLK1;ATAD5;PCNA;CDK2;MAD2L2;PMAIP1;ANKRD1;CHEK2
HP_ABNORMAL_PROSTATE_MORPHOLOGY	0.797462	1.7047	0	0.00363507	36	16	RAD51;BRCA1;BRCA2;BRIP1;BARD1;RAD51D;RAD51C;CHEK2;NAB2;PALB2;CDH1;MXI1;STAT6;RNASEL;KLF6;ZFHX3	RAD51;BRCA1;BRCA2;BRIP1;BARD1;RAD51D;RAD51C;CHEK2
GO_REGULATION_OF_UBIQUITIN_PROTEIN_TRANSFERASE_ACTIVITY	0.858446	1.7047	0	0.00362589	54	19	UBE2C;MAD2L1;CDC20;FBXO5;UBE2S;PLK1;MASTL;TRIB3;MAD2L2;BAG2;AXIN1;PIN1;SKP1;RPL23;RAB1A;PSEN1;FEM1A;PINK1;GOLGA2	UBE2C;MAD2L1;CDC20;FBXO5;UBE2S;PLK1;MASTL;TRIB3
HP_MELANOMA	0.738913	1.7038	0	0.00369849	67	26	RAD51;BRCA1;BRCA2;BRIP1;BARD1;RAD51D;RAD51C;CHEK2;CDK4;ACD;HRAS;MC1R;TRPV3;PALB2;TERF2IP;MBTPS2;KRAS;SDHC;ERCC5;ERCC6;MDM2;GNAQ;XPC;PERP;MITF;CDKN2B	RAD51;BRCA1;BRCA2;BRIP1;BARD1;RAD51D;RAD51C;CHEK2;CDK4
GO_OOGENESIS	0.807645	1.70342	0	0.00370958	91	23	TRIP13;FBXO5;AURKA;CCNB1;CDC25B;BRCA2;PABPC1L;ASPM;YBX2;MLH1;ZGLP1;AMH;BCL2;H3-3A;PPP2R1A;SRC;TUT7;FOXO3;WASHC5;MARF1;PAQR7;CTNNB1;ANG	TRIP13;FBXO5;AURKA;CCNB1;CDC25B;BRCA2;PABPC1L;ASPM
HP_NARROW_PALATE	0.75515	1.7021	0	0.0038426	154	40	CDC6;CDT1;CDC45;ORC6;BRCA1;ORC1;RECQL4;GMNN;HRAS;DDX59;DPM1;CCDC28B;ABCC6;SLC25A24;CHD3;TCTN3;ELMO2;FIG4;BCR;KDM5C;ERMARD;EP300;PEX5;FBN1;WASHC5;COL5A1;FGFR2;ANTXR1;GNE;TGFBR2;CPT2;TBCK;TGFBR1;TGFB2;WNT5A;ATP7A;NOTCH3;COL5A2;FZD2;MEGF8	CDC6;CDT1;CDC45;ORC6;BRCA1;ORC1;RECQL4
HP_DUODENAL_STENOSIS	0.85137	1.69728	0	0.00419804	28	20	CDC45;RAD51;BRCA1;FANCI;UBE2T;BRCA2;BRIP1;XRCC2;FANCG;FANCA;FANCL;MAD2L2;FANCD2;RAD51C;RFWD3;FANCC;FANCE;FANCM;PALB2;RARB	CDC45;RAD51;BRCA1;FANCI;UBE2T;BRCA2;BRIP1;XRCC2;FANCG;FANCA;FANCL;MAD2L2;FANCD2;RAD51C;RFWD3
GO_RESPONSE_TO_ALKALOID	0.78342	1.69554	0.0113636	0.00434941	104	21	CCNA2;RAD51;BLM;TMEM38B;TRPV1;PPP5C;HSPD1;CASP7;HSP90AB1;CDK5;ABAT;TMED10;ADA;MDM2;CACNG4;BCL2L1;CNR1;HDAC5;TIAM1;DNM2;PPARG	CCNA2;RAD51;BLM
HP_ABNORMALITY_OF_THE_LABIA	0.857411	1.69549	0	0.00433859	81	22	CDC6;CDT1;CDC45;ORC6;ORC1;ESCO2;GMNN;SMC3;RAD21;SLC25A24;SNRPN;TBC1D20;KAT6B;PMM2;FIG4;TP63;POR;PORCN;FGFR2;WNT5A;RIPK4;FZD2	CDC6;CDT1;CDC45;ORC6;ORC1;ESCO2
GO_REGULATION_OF_SIGNAL_TRANSDUCTION_BY_P53_CLASS_MEDIATOR	0.726589	1.69526	0	0.00438821	180	71	AURKB;TPX2;EXO1;BRCA1;BLM;RFC3;RFC4;AURKA;CHEK1;RFC2;BRIP1;BCL2L12;ATAD5;BARD1;RMI2;DNA2;CDK2;RAD1;RPA3;PMAIP1;ANKRD1;RFC5;CHEK2;RHNO1;TOPBP1;TAF5;RMI1;EEF1E1;RPA2;RBBP7;SSRP1;ING5;RBBP8;RPA1;BDKRB2;TOP3A;TBP;ING2;KMT5A;TAF9;PIN1;RPF2;BCL2;TAF7;CHD3;MAPK14;PRKAG1;ZMPSTE24;HIPK1;RPL23;CDK5;EHMT1;RRS1;JMY;TP63;HEXIM1;TRIM24;CSNK2A1;PTTG1IP;EP300;MDM2;KDM1A;RRN3;DYRK2;PRKN;PLA2R1;RRM2B;HIPK2;ZNF385A…	AURKB;TPX2;EXO1;BRCA1;BLM;RFC3;RFC4;AURKA;CHEK1;RFC2;BRIP1;BCL2L12;ATAD5;BARD1;RMI2;DNA2;CDK2;RAD1;RPA3;PMAIP1;ANKRD1;RFC5;CHEK2;RHNO1
HP_ABNORMALITY_OF_THE_AUDITORY_CANAL	0.814016	1.69463	0	0.00443759	66	20	CDC6;CDT1;CDC45;ORC6;ORC1;NSD2;GMNN;TCOF1;SNRPB;SMC3;RAD21;ADAM17;TP63;POR;PORCN;FAT4;FRAS1;FGFR2;MAF;NOTCH3	CDC6;CDT1;CDC45;ORC6;ORC1
HP_EXTERNAL_EAR_MALFORMATION	0.789234	1.69432	0	0.00446669	82	29	RAD51;BRCA1;ESCO2;FANCI;UBE2T;BRCA2;BRIP1;XRCC2;FANCG;FANCA;FANCL;MAD2L2;FANCD2;RAD51C;RFWD3;FANCC;FANCE;FANCM;PALB2;CHST14;TP63;PIK3R1;PEX5;FAT4;FRAS1;DACT1;FGFR2;PEX19;GJA1	RAD51;BRCA1;ESCO2;FANCI;UBE2T;BRCA2;BRIP1;XRCC2;FANCG;FANCA;FANCL;MAD2L2;FANCD2;RAD51C;RFWD3
HP_ANEMIA_OF_INADEQUATE_PRODUCTION	0.735264	1.69147	0	0.00485531	146	38	RAD51;BRCA1;FANCI;UBE2T;BRCA2;BRIP1;XRCC2;DHFR;FANCG;FANCA;HPRT1;FANCL;MAD2L2;FANCD2;RAD51C;RFWD3;FANCC;PHGDH;FANCE;FANCM;PALB2;PIGA;MYD88;MTR;ELMO2;RPL18;ISCU;KCNQ1;CD55;PLA2G4A;LMBRD1;ABCD3;TKFC;HK1;CAT;WFS1;KCNN4;SLC29A3	RAD51;BRCA1;FANCI;UBE2T;BRCA2;BRIP1;XRCC2;DHFR;FANCG;FANCA;HPRT1;FANCL;MAD2L2;FANCD2;RAD51C;RFWD3
GO_ESTABLISHMENT_OF_MITOTIC_SPINDLE_LOCALIZATION	0.817636	1.69104	0	0.00486331	35	19	NUSAP1;MAD2L1;NDC80;CENPA;PLK1;SPDL1;SAPCD2;ESPL1;GPSM2;BCCIP;CDK5RAP2;MISP;FBXW11;DCTN1;NUMA1;ITGB1;CLASP1;SPRY1;GJA1	NUSAP1;MAD2L1;NDC80;CENPA;PLK1;SPDL1;SAPCD2
HP_ABNORMAL_FOREARM_BONE_MORPHOLOGY	0.785726	1.69009	0	0.00489115	87	34	RAD51;BRCA1;ESCO2;FANCI;UBE2T;RECQL4;DONSON;BRCA2;BRIP1;XRCC2;FANCG;FANCA;FANCL;MAD2L2;FANCD2;RAD51C;RFWD3;FANCC;FANCE;FANCM;PCNT;PALB2;AFF4;POR;JAG1;OBSL1;B3GALT6;PRKAR1A;TRIP11;FGFR2;TBX3;CUL7;FLNB;EXOC6B	RAD51;BRCA1;ESCO2;FANCI;UBE2T;RECQL4;DONSON;BRCA2;BRIP1;XRCC2;FANCG;FANCA;FANCL;MAD2L2;FANCD2;RAD51C;RFWD3
GO_MICROTUBULE_ORGANIZING_CENTER	0.739592	1.68871	0	0.00509737	782	264	CDK1;AURKB;CDC45;CDC20;NDC80;CCNB2;RAD51;CCNE2;TOP2A;CEP55;PCLAF;KIFC1;DTL;TACC3;NEK2;KIF2C;DLGAP5;E2F1;SPAG5;SKA3;CKAP2L;CENPU;BUB1B;BRCA1;TEDC2;SGO1;CENPF;KIF23;HMMR;KIF15;WDR62;HASPIN;AURKA;CCNB1;CDC25B;CHEK1;STIL;BRCA2;PLK1;DDX11;MASTL;XRCC2;MCM3;ASPM;AUNIP;PLK4;H2AX;CENPJ;CEP72;SPDL1;POC1A;CCNE1;KIF20B;KIF18A;HAUS8;GEN1;KIF24;PCNA;CDK2;WDR90;BICDL1;SLF1;TEDC1;DCLRE1B;HAUS1;CCNF;CEP295;CCHCR1…	CDK1;AURKB;CDC45;CDC20;NDC80;CCNB2;RAD51;CCNE2;TOP2A;CEP55;PCLAF;KIFC1;DTL;TACC3;NEK2;KIF2C;DLGAP5;E2F1;SPAG5;SKA3;CKAP2L;CENPU;BUB1B;BRCA1;TEDC2;SGO1;CENPF;KIF23;HMMR;KIF15;WDR62;HASPIN;AURKA;CCNB1;CDC25B;CHEK1;STIL;BRCA2;PLK1;DDX11;MASTL;XRCC2;MCM3;ASPM;AUNIP;PLK4;H2AX;CENPJ;CEP72;SPDL1;POC1A;CCNE1;KIF20B;KIF18A;HAUS8;GEN1;KIF24;PCNA;CDK2;WDR90;BICDL1;SLF1;TEDC1;DCLRE1B;HAUS1;CCNF;CEP295;CCHCR1…
GO_DNA_BIOSYNTHETIC_PROCESS	0.758019	1.68866	0	0.00508494	191	69	TK1;DSCC1;AURKB;PCLAF;DTL;NEK2;TYMS;POLQ;CENPF;CHTF18;HROB;RFC3;RFC4;RFC2;POLE2;PCNA;POLE;ISG15;POLE4;LIG1;RPA3;MAD2L2;POLD1;PRIMPOL;ANKRD1;RFC5;TELO2;LIN9;ARRB2;POLD3;TREX1;POLE3;CDKN2D;TFDP1;POLA1;RPA2;ACD;PNKP;DDX39B;PINX1;TINF2;RPA1;HNRNPA2B1;DNAJC2;POLD2;DKC1;POLB;TERF2IP;POLDIP2;HSP90AB1;MAPK3;TK2;SRC;PRKD2;PARP4;VCP;GRHL2;POLI;MYC;BMPR2;GNL3L;TNKS2;CDKN1A;PPARG;STN1;CTNNB1;CCN2;NIBAN2;GJA1	TK1;DSCC1;AURKB;PCLAF;DTL;NEK2;TYMS;POLQ;CENPF;CHTF18;HROB;RFC3;RFC4;RFC2;POLE2;PCNA;POLE;ISG15;POLE4;LIG1;RPA3;MAD2L2;POLD1;PRIMPOL;ANKRD1;RFC5;TELO2;LIN9;ARRB2;POLD3;TREX1
HP_ABNORMALITY_OF_THE_PREPUTIUM	0.800217	1.68718	0	0.00517125	28	22	RAD51;BRCA1;FANCI;UBE2T;BRCA2;BRIP1;XRCC2;FANCG;FANCA;FANCL;MAD2L2;FANCD2;RAD51C;RFWD3;FANCC;PQBP1;FANCE;FANCM;DKC1;PALB2;ERMARD;DSP	RAD51;BRCA1;FANCI;UBE2T;BRCA2;BRIP1;XRCC2;FANCG;FANCA;FANCL;MAD2L2;FANCD2;RAD51C;RFWD3
GO_TELOMERE_ORGANIZATION	0.750679	1.68701	0	0.00517839	174	63	AURKB;RAD51;CCNE2;EXO1;NEK2;FEN1;BLM;RFC3;RFC4;RECQL4;RFC2;BRCA2;POLE2;CCNE1;DNA2;PCNA;POLA2;POLE;POLE4;PRIM1;XRCC3;DCLRE1B;RPA3;RTEL1;POLD1;RAD51D;RAD51C;RFC5;TELO2;SMC6;POLD3;PRIM2;POLE3;POLA1;NABP2;PARP1;RIF1;XRCC1;RPA2;ACD;DCLRE1A;PNKP;PINX1;TINF2;RPA1;HNRNPA2B1;POLD2;DKC1;TERF2IP;H3-3A;HSP90AB1;MAPK3;APEX1;SRC;UPF1;YLPM1;MYC;GNL3L;TNKS2;STN1;CTNNB1;H4C9;H4C8	AURKB;RAD51;CCNE2;EXO1;NEK2;FEN1;BLM;RFC3;RFC4;RECQL4;RFC2;BRCA2;POLE2;CCNE1;DNA2;PCNA;POLA2;POLE;POLE4;PRIM1;XRCC3;DCLRE1B;RPA3;RTEL1;POLD1;RAD51D;RAD51C;RFC5;TELO2;SMC6
GO_G0_TO_G1_TRANSITION	0.770524	1.68628	0	0.00524442	46	24	RRM2;RAD51;E2F1;BRCA1;EZH2;CHEK1;CDC7;RHNO1;PCGF6;CBX5;TFDP1;SOX15;YAF2;RBBP7;CBX3;SUZ12;RBBP8;EED;UXT;EHMT1;MAX;DAB2IP;FOXO4;CCN2	RRM2;RAD51;E2F1;BRCA1;EZH2;CHEK1;CDC7
HP_HIGH_NARROW_PALATE	0.770427	1.6862	0.010989	0.00527094	123	33	CDC6;CDT1;CDC45;ORC6;ORC1;RECQL4;GMNN;DDX59;DPM1;CCDC28B;ABCC6;SLC25A24;CHD3;TCTN3;FIG4;BCR;KDM5C;ERMARD;PEX5;FBN1;WASHC5;COL5A1;ANTXR1;GNE;TGFBR2;TBCK;TGFBR1;TGFB2;WNT5A;ATP7A;NOTCH3;COL5A2;FZD2	CDC6;CDT1;CDC45;ORC6;ORC1;RECQL4
GO_DNA_DEPENDENT_DNA_REPLICATION_MAINTENANCE_OF_FIDELITY	0.839303	1.68616	0	0.00525824	44	27	RAD51;BLM;EME1;DONSON;BRCA2;TIPIN;DDX11;TONSL;TIMELESS;GEN1;DNA2;PCNA;POLE;MMS22L;SLFN11;RTEL1;POLD1;PRIMPOL;RFWD3;CENPX;ALYREF;ZGRF1;THOC1;CENPS;FANCM;BOD1L1;EXD2	RAD51;BLM;EME1;DONSON;BRCA2;TIPIN;DDX11;TONSL;TIMELESS;GEN1;DNA2;PCNA;POLE;MMS22L;SLFN11;RTEL1;POLD1;PRIMPOL;RFWD3;CENPX;ALYREF;ZGRF1
HP_INTESTINAL_ATRESIA	0.744891	1.68603	0	0.0052456	45	18	TRIP13;BUB1B;CENPF;BUB1;RAD51C;RFWD3;CEP57;DISP1;TCTN3;RFX6;ITGB4;PORCN;SPINK5;TGIF1;PTCH1;ERGIC1;ITGA6;SUFU	TRIP13;BUB1B;CENPF;BUB1;RAD51C;RFWD3
HP_APLASIA_HYPOPLASIA_OF_THE_ULNA	0.800338	1.68519	0	0.00538865	62	28	RAD51;BRCA1;ESCO2;FANCI;UBE2T;RECQL4;BRCA2;BRIP1;XRCC2;FANCG;FANCA;FANCL;MAD2L2;FANCD2;RAD51C;RFWD3;FANCC;FANCE;FANCM;PALB2;JAG1;OBSL1;PRKAR1A;FGFR2;TBX3;CUL7;FLNB;EXOC6B	RAD51;BRCA1;ESCO2;FANCI;UBE2T;RECQL4;BRCA2;BRIP1;XRCC2;FANCG;FANCA;FANCL;MAD2L2;FANCD2;RAD51C;RFWD3
GO_POSITIVE_REGULATION_OF_DNA_BIOSYNTHETIC_PROCESS	0.811359	1.68491	0	0.00539517	69	23	DSCC1;AURKB;NEK2;CHTF18;RFC3;RFC4;RFC2;PCNA;RFC5;ARRB2;ACD;PNKP;DDX39B;HNRNPA2B1;DKC1;HSP90AB1;MAPK3;SRC;PRKD2;GRHL2;MYC;TNKS2;CTNNB1	DSCC1;AURKB;NEK2;CHTF18;RFC3;RFC4;RFC2;PCNA
GO_NEGATIVE_REGULATION_OF_CELL_CYCLE	0.747669	1.68268	0	0.00573078	637	229	RRM2;CDK1;CDC6;AURKB;MAD2L1;FOXM1;CDT1;CDC45;CDC20;NDC80;CDKN3;RAD51;TOP2A;ZWINT;DTL;NEK2;TRIP13;CLSPN;E2F1;TTK;CDC25C;WDR76;E2F8;BUB1B;BRCA1;FBXO5;PRR11;PTTG1;ORC1;CENPF;BUB1;GTSE1;KNTC1;BLM;EZH2;EME1;AURKA;CCNB1;DONSON;CHEK1;DDIAS;E2F7;PLK1;TIPIN;BRIP1;CDKN2C;H2AX;BARD1;MIR200B;SPDL1;CDC7;ZWILCH;TICRR;TIMELESS;KIF20B;GEN1;DNA2;PCNA;CDK2;DDIT3;XRCC3;DCLRE1B;MTBP;CCNF;RBL1;RAD1;SLFN11;MAD2L2;BTG3…	RRM2;CDK1;CDC6;AURKB;MAD2L1;FOXM1;CDT1;CDC45;CDC20;NDC80;CDKN3;RAD51;TOP2A;ZWINT;DTL;NEK2;TRIP13;CLSPN;E2F1;TTK;CDC25C;WDR76;E2F8;BUB1B;BRCA1;FBXO5;PRR11;PTTG1;ORC1;CENPF;BUB1;GTSE1;KNTC1;BLM;EZH2;EME1;AURKA;CCNB1;DONSON;CHEK1;DDIAS;E2F7;PLK1;TIPIN;BRIP1;CDKN2C;H2AX;BARD1;MIR200B;SPDL1;CDC7;ZWILCH;TICRR;TIMELESS;KIF20B;GEN1;DNA2;PCNA;CDK2;DDIT3;XRCC3;DCLRE1B;MTBP;CCNF;RBL1;RAD1;SLFN11;MAD2L2;BTG3…
HP_DECREASED_FERTILITY_IN_MALES	0.832886	1.68105	0	0.00598754	78	20	RAD51;BRCA1;FANCI;UBE2T;BRCA2;BRIP1;XRCC2;FANCG;FANCA;FANCL;MAD2L2;FANCD2;RAD51C;RFWD3;FANCC;FANCE;FANCM;AMH;PALB2;POR	RAD51;BRCA1;FANCI;UBE2T;BRCA2;BRIP1;XRCC2;FANCG;FANCA;FANCL;MAD2L2;FANCD2;RAD51C;RFWD3
HP_RECURRENT_URINARY_TRACT_INFECTIONS	0.747327	1.68055	0	0.00601186	97	36	RAD51;BRCA1;FANCI;UBE2T;RFC2;BRCA2;BRIP1;XRCC2;FANCG;TRAIP;FANCA;FANCL;MAD2L2;FANCD2;RAD51C;RFWD3;RFXAP;FANCC;FANCE;FANCM;PNP;CISD2;PALB2;THOC6;ADNP;BCR;TP63;KCTD1;PKD2;TBL2;MAN2B1;GTF2I;CLIP2;WFS1;PEPD;ATP7A	RAD51;BRCA1;FANCI;UBE2T;RFC2;BRCA2;BRIP1;XRCC2;FANCG;TRAIP;FANCA;FANCL;MAD2L2;FANCD2;RAD51C;RFWD3
GO_NEGATIVE_REGULATION_OF_CELL_CYCLE_G1_S_PHASE_TRANSITION	0.741221	1.68049	0	0.00599761	132	44	CDK1;E2F1;CDC25C;E2F8;GTSE1;EZH2;AURKA;CCNB1;E2F7;CDKN2C;PCNA;CDK2;RBL1;SLFN11;RFWD3;CHEK2;CDK4;CDKN2D;TFDP1;KANK2;RPA2;FHL1;E2F4;PIDD1;BCL2;GADD45A;PCBP4;FBXO7;BAX;CARM1;CNOT6;EP300;MDM2;FBXO31;CCND1;PKD2;CDKN1A;SOX4;DACT1;ZNF385A;NACC2;CDKN2B;GPNMB;BTG2	CDK1;E2F1;CDC25C;E2F8;GTSE1;EZH2;AURKA;CCNB1;E2F7;CDKN2C;PCNA;CDK2;RBL1;SLFN11;RFWD3;CHEK2;CDK4
GO_DNA_PACKAGING_COMPLEX	0.739493	1.68028	0.0111111	0.00602179	116	24	NCAPH;NCAPG;CENPA;NCAPG2;SMC4;H2AX;SLF1;H2AZ1;NCAPH2;NCAPD3;SMC2;H2AZ2;NCAPD2;H3-3A;KAT6B;H2BC21;H2AW;H2AC19;H1-2;H2BC5;H2AC6;H4C9;H2BC12;H4C8	NCAPH;NCAPG;CENPA;NCAPG2;SMC4;H2AX;SLF1;H2AZ1;NCAPH2;NCAPD3
GO_DAMAGED_DNA_BINDING	0.758914	1.68017	0	0.00602672	66	34	POLQ;BRCA1;FEN1;HMGB2;NEIL3;BLM;RECQL4;AUNIP;FANCG;H2AX;PCNA;DCLRE1B;RAD1;RPA3;POLD1;MSH2;HMGB1;MSH6;XRCC1;RPA2;DCLRE1A;PNKP;RBBP8;UNG;RPA1;RAD23A;KDM4D;POLB;APEX1;TP63;EP300;POLI;XPC;DDB1	POLQ;BRCA1;FEN1;HMGB2;NEIL3;BLM;RECQL4;AUNIP;FANCG;H2AX;PCNA;DCLRE1B;RAD1;RPA3;POLD1
GO_RETROGRADE_VESICLE_MEDIATED_TRANSPORT_GOLGI_TO_ENDOPLASMIC_RETICULUM	0.749667	1.67729	0	0.00650881	87	45	KIF2C;KIF11;KIF4A;KIF23;KIF15;RACGAP1;KIF22;KIF18A;CENPE;BNIP1;RAB33B;RAB6A;TMEM115;TMED7;ARCN1;COPZ1;ERGIC3;COPG2;SURF4;TMED9;GBF1;BICD2;TAPBP;KIFAP3;ARF3;RAB1A;KDELR1;KIF3B;TMED10;RAB1B;SEC22B;TMED3;ARFGAP1;COPG1;KIF1C;COPB2;BET1L;PLPP3;GOLPH3L;NSF;ERGIC1;KIF3C;ATP9A;RAB6B;COPA	KIF2C;KIF11;KIF4A;KIF23;KIF15;RACGAP1;KIF22;KIF18A;CENPE
GO_CELLULAR_RESPONSE_TO_IONIZING_RADIATION	0.771772	1.67718	0	0.00649353	68	28	RAD51AP1;RAD51;BLM;H2AX;FIGNL1;EGR1;RAD1;CHEK2;ECT2;RHNO1;INTS7;TREX1;MAP3K20;HRAS;KDM4D;GADD45A;HSF1;MAPK14;ZMPSTE24;NET1;MDM2;TSPYL5;KDM1A;BCL2L1;HMGA2;CDKN1A;DNM2;GATA3	RAD51AP1;RAD51;BLM;H2AX;FIGNL1;EGR1;RAD1;CHEK2;ECT2;RHNO1;INTS7;TREX1
HP_SPECIFIC_LEARNING_DISABILITY	0.747774	1.67677	0	0.00651632	219	61	CDC6;CDT1;CDC45;RAD51;ORC6;KIF11;CKAP2L;ORC1;BLM;GMNN;COQ2;HINT1;RNF168;PNKP;FARSB;FUS;DGCR8;TINF2;HNRNPA2B1;RXYLT1;COX7B;CCDC28B;THOC6;RBMX;SQSTM1;MBTPS2;RDH11;MICU1;SNRPN;TCTN3;ZFYVE26;ALDH18A1;KAT6B;EHMT1;COMT;RREB1;TP63;GCLC;VCP;SC5D;SEC24C;GABRB3;MYO5A;PSEN1;INPP5K;B4GAT1;JAG1;MAN2B1;PRKAR1A;HMGA2;GNPTAB;DGCR2;SLC2A10;KCNC3;NECTIN1;GRN;WNT5A;ATP7A;TUBB3;FZD2;SLC2A1	CDC6;CDT1;CDC45;RAD51;ORC6;KIF11;CKAP2L;ORC1;BLM
HP_ABNORMAL_ILEUM_MORPHOLOGY	0.80548	1.67581	0	0.00659587	62	25	RAD51;BRCA1;FANCI;UBE2T;BRCA2;BRIP1;XRCC2;FANCG;FANCA;FANCL;MAD2L2;FANCD2;RAD51C;RFWD3;UPF3B;FANCC;FANCE;FANCM;CLCN4;ZNF711;PALB2;ACSL4;FRMPD4;USP9X;MID2	RAD51;BRCA1;FANCI;UBE2T;BRCA2;BRIP1;XRCC2;FANCG;FANCA;FANCL;MAD2L2;FANCD2;RAD51C;RFWD3;UPF3B
HP_CLUBBING	0.738918	1.67426	0	0.00673177	123	38	CDC45;RAD51;BRCA1;FANCI;UBE2T;BRCA2;BRIP1;XRCC2;FANCG;FANCA;FANCL;RTEL1;MAD2L2;FANCD2;RAD51C;RFWD3;FANCC;FANCE;FANCM;PALB2;MARS1;SMARCAD1;RHBDF2;LRBA;RSPH3;ATP11A;FAM13A;CD55;RSPH1;ABCA3;HPGD;STN1;FLNB;SCNN1A;LRRC6;SCNN1B;DSP;SCNN1G	CDC45;RAD51;BRCA1;FANCI;UBE2T;BRCA2;BRIP1;XRCC2;FANCG;FANCA;FANCL;RTEL1;MAD2L2;FANCD2;RAD51C;RFWD3
HP_APLASIA_HYPOPLASIA_INVOLVING_FOREARM_BONES	0.789806	1.67325	0	0.00684817	97	33	RAD51;BRCA1;ESCO2;FANCI;UBE2T;RECQL4;DONSON;BRCA2;BRIP1;XRCC2;FANCG;FANCA;FANCL;MAD2L2;FANCD2;RAD51C;RFWD3;FANCC;FANCE;FANCM;PALB2;AFF4;JAG1;OBSL1;PRKAR1A;TRIP11;NALCN;ERGIC1;FGFR2;TBX3;CUL7;FLNB;EXOC6B	RAD51;BRCA1;ESCO2;FANCI;UBE2T;RECQL4;DONSON;BRCA2;BRIP1;XRCC2;FANCG;FANCA;FANCL;MAD2L2;FANCD2;RAD51C;RFWD3
HP_ABNORMALITY_OF_THE_CLAVICLE	0.767347	1.6729	0	0.00686992	108	31	CDC6;CDT1;CDC45;ORC6;ORC1;GMNN;TCTEX1D2;PCNT;CEP120;SMARCE1;SMARCA4;ARID1A;ZMPSTE24;FIG4;PORCN;FAT4;ARID1B;SH3PXD2B;TRIP11;SOX4;XYLT1;FGFR2;TBX3;ANTXR1;MMP2;HPGD;MMP14;MSX2;ATP7A;SUFU;GJA1	CDC6;CDT1;CDC45;ORC6;ORC1
GO_CHROMOSOME_TELOMERIC_REGION	0.733591	1.67284	0	0.00685402	164	63	CDK1;RAD51;ORC1;FEN1;BLM;EZH2;MCM2;RECQL4;CHEK1;MCM5;BRCA2;MCM4;MCM6;MCM3;H2AX;MCM7;DNA2;PCNA;CDK2;XRCC3;DCLRE1B;RTEL1;POLD1;RAD51D;TELO2;CHEK2;SMC6;ALYREF;MSH2;ZGRF1;HAT1;THOC1;CBX5;NABP2;PARP1;RIF1;XRCC1;RPA2;ACD;DCLRE1A;CBX3;PINX1;EID3;TINF2;RPA1;HNRNPA2B1;NSMCE4A;THOC7;THOC6;TERF2IP;H3-3A;WDR82;POLR2B;APEX1;UPF1;PPP1CB;KDM1A;TNKS2;SUN2;STN1;DDB1;H4C9;H4C8	CDK1;RAD51;ORC1;FEN1;BLM;EZH2;MCM2;RECQL4;CHEK1;MCM5;BRCA2;MCM4;MCM6;MCM3;H2AX;MCM7;DNA2;PCNA;CDK2;XRCC3;DCLRE1B;RTEL1;POLD1;RAD51D;TELO2;CHEK2;SMC6;ALYREF;MSH2;ZGRF1
GO_REGULATION_OF_CENTROSOME_CYCLE	0.799938	1.67259	0	0.00687566	59	28	NEK2;KIF11;BRCA1;AURKA;CHEK1;STIL;PLK4;CENPJ;POC1A;GEN1;XRCC3;CCNF;CEP295;CEP85;RANBP1;CCP110;MDM1;TRIM37;CEP120;CDK5RAP2;KAT2A;CHMP4B;CHMP3;VPS4B;PDCD6IP;MARK4;CHMP1B;CTNNB1	NEK2;KIF11;BRCA1;AURKA;CHEK1;STIL;PLK4;CENPJ;POC1A;GEN1;XRCC3;CCNF;CEP295;CEP85;RANBP1
GO_BLASTOCYST_DEVELOPMENT	0.781177	1.67149	0	0.00699066	104	26	ASF1B;NEK2;GINS4;GINS1;BRCA2;NCAPG2;NASP;RBBP8;PSMC3;PALB2;SF3B6;ACTL6A;WDR74;TET1;JUNB;SUPT6H;RTN4;SLC35E2B;ADA;ELF3;SMIM14;CTR9;SKIL;TGFBR1;CMTM3;HS3ST6	ASF1B;NEK2;GINS4;GINS1;BRCA2;NCAPG2
GO_REGULATION_OF_CELL_CYCLE_CHECKPOINT	0.81197	1.66886	0	0.00740351	32	16	MAD2L1;CDT1;NDC80;WDR76;CCNB1;GEN1;XRCC3;RFWD3;CHEK2;THOC1;RNASEH2B;RPA2;CRY1;DDX39B;CDK5RAP2;CUL4A	MAD2L1;CDT1;NDC80;WDR76;CCNB1;GEN1;XRCC3;RFWD3;CHEK2
HP_THICK_VERMILION_BORDER	0.731145	1.66646	0	0.00775865	234	70	CDC6;CDT1;CDC45;ORC6;KIF11;BRCA1;ORC1;KIF15;CIT;ECM1;RFC2;MCM5;TONSL;UPF3B;GMNN;PHGDH;PSAT1;MOCS2;AP4S1;GLA;TOE1;HRAS;CLCN4;ZNF711;THOC6;RBMX;SMARCE1;KRAS;SMARCA4;ARID1A;EDARADD;ADNP;WDR26;ACSL4;NEU1;RPL18;SOS2;FRMPD4;LTBP3;NFIX;STXBP1;SC5D;PPP1CB;ERMARD;RIT1;HNRNPH2;FBN1;MAN1B1;ARID1B;VPS33A;SLC35A2;TBL2;OBSL1;SH3PXD2B;USP9X;GTF2I;MID2;SOX4;CLIP2;UGDH;XYLT1;ANTXR1;RIN2;ADAM22;CUL7;TBCK;IDS;FUCA1…	CDC6;CDT1;CDC45;ORC6;KIF11;BRCA1;ORC1;KIF15;CIT;ECM1;RFC2;MCM5;TONSL
HP_ABNORMAL_CAROTID_ARTERY_MORPHOLOGY	0.760103	1.66603	0	0.00779658	63	31	RAD51;BRCA1;FANCI;UBE2T;RFC2;BRCA2;BRIP1;XRCC2;FANCG;FANCA;FANCL;MAD2L2;FANCD2;RAD51C;RFWD3;FANCC;FANCE;FANCM;PALB2;ZMPSTE24;FBN1;TBL2;GTF2I;CLIP2;PPARG;TGFBR2;SLC2A10;TGFBR1;TGFB2;ATP7A;ABCA1	RAD51;BRCA1;FANCI;UBE2T;RFC2;BRCA2;BRIP1;XRCC2;FANCG;FANCA;FANCL;MAD2L2;FANCD2;RAD51C;RFWD3
GO_REGULATION_OF_TELOMERASE_ACTIVITY	0.781547	1.66581	0.0120482	0.00785286	48	15	AURKB;NEK2;ACD;PNKP;PINX1;HNRNPA2B1;DKC1;HSP90AB1;MAPK3;SRC;PARP4;GRHL2;MYC;PPARG;CTNNB1	AURKB;NEK2
HP_CLINODACTYLY	0.704416	1.66538	0	0.00787193	432	135	CDC6;CDT1;CDC45;RAD51;CEP55;ORC6;TRIP13;CKAP2L;BUB1B;BRCA1;ORC1;BUB1;ESCO2;KIF15;FANCI;BLM;EZH2;UBE2T;DONSON;RFC2;BRCA2;NCAPG2;BRIP1;DDX11;XRCC2;FANCG;PLK4;TRAIP;CENPJ;POC1A;CENPE;POLE;FANCA;FANCL;MAD2L2;FANCD2;RAD51C;RFWD3;TELO2;UPF3B;EBP;GMNN;FANCC;CEP57;PQBP1;PHGDH;NUP107;POLA1;SNRPB;CLCF1;NUP188;XRCC4;NUP37;FANCE;SMC3;FANCM;SUZ12;RBBP8;RAB23;PCNT;RAD21;CLCN4;ZNF711;STAG1;PALB2;TFAP2A;PHIP;KRA…	CDC6;CDT1;CDC45;RAD51;CEP55;ORC6;TRIP13;CKAP2L;BUB1B;BRCA1;ORC1;BUB1;ESCO2;KIF15;FANCI;BLM;EZH2;UBE2T;DONSON;RFC2;BRCA2;NCAPG2;BRIP1;DDX11;XRCC2;FANCG;PLK4;TRAIP;CENPJ;POC1A;CENPE;POLE;FANCA;FANCL;MAD2L2;FANCD2;RAD51C;RFWD3;TELO2
GO_CYTOKINETIC_PROCESS	0.820651	1.66516	0	0.00789092	39	20	AURKB;CEP55;ANLN;KIF23;KIF20A;RACGAP1;KIF20B;ECT2;MITD1;ARF1;MYH9;CHMP4B;CHMP3;ANXA11;SNX18;VPS4B;PDCD6IP;CHMP1B;SNX33;KLHDC8B	AURKB;CEP55;ANLN;KIF23;KIF20A;RACGAP1;KIF20B
GO_CELLULAR_RESPONSE_TO_RADIATION	0.723101	1.66478	0	0.00792821	187	60	PBK;RAD51AP1;AURKB;RAD51;CDC25A;BLM;CHEK1;H2AX;FIGNL1;CRIP1;PCNA;EGR1;RAD1;POLD1;CHEK2;ECT2;RHNO1;INTS7;POLD3;TREX1;ATF4;PARP1;MAP3K20;CRY1;EIF2S1;HRAS;MC1R;KDM4D;METTL3;BAK1;GADD45A;HSF1;HYAL2;MAPK14;ZMPSTE24;AKT2;OPN3;GNB1;BAX;NET1;USP47;PIK3R1;EP300;MDM2;TSPYL5;MYC;KDM1A;BCL2L1;XPC;H2AW;HMGA2;CDKN1A;DNM2;DDB1;CNGA1;TP53INP1;IMPACT;GATA3;MME;ADIRF	PBK;RAD51AP1;AURKB;RAD51;CDC25A;BLM;CHEK1;H2AX;FIGNL1;CRIP1;PCNA;EGR1;RAD1;POLD1;CHEK2;ECT2;RHNO1;INTS7;POLD3;TREX1
GO_PEPTIDYL_THREONINE_MODIFICATION	0.711277	1.66449	0	0.00796533	125	37	CDK1;TTK;HASPIN;CIT;CHEK1;PLK1;VRK1;AXIN1;GALNT3;CALM2;BCL2;CAB39;OXSR1;MARK2;HIPK1;CDK5;RPTOR;PRKD2;CSNK2A1;PRKCA;GALNT4;GALNT11;INPP5K;LMTK2;CDC42BPB;DYRK2;HIPK3;TGFBR2;HIPK2;DYRK1B;TGFBR1;GALNT1;PRKCD;CAMK2D;GALNT2;APP;WNT5A	CDK1;TTK;HASPIN;CIT;CHEK1;PLK1;VRK1
HP_ANAL_ATRESIA	0.745712	1.66353	0	0.00803891	122	44	CDC45;RAD51;BRCA1;FANCI;UBE2T;RECQL4;BRCA2;BRIP1;XRCC2;FANCG;FANCA;FANCL;MAD2L2;FANCD2;RAD51C;RFWD3;NFKB2;FANCC;PQBP1;FANCE;FANCM;NFKB1;CEP120;COX7B;PALB2;MKKS;KDM6A;THOC6;SPINT2;TCTN3;CD81;COMT;RREB1;SEC24C;CDH1;MID1;USP9X;WASHC5;FRAS1;DACT1;FGFR2;TBX3;CTNND1;PRKCD	CDC45;RAD51;BRCA1;FANCI;UBE2T;RECQL4;BRCA2;BRIP1;XRCC2;FANCG;FANCA;FANCL;MAD2L2;FANCD2;RAD51C;RFWD3;NFKB2;FANCC;PQBP1
GO_CELLULAR_RESPONSE_TO_DNA_DAMAGE_STIMULUS	0.726771	1.66329	0	0.00809389	865	351	CDK1;RAD51AP1;CDCA5;FOXM1;CDC45;RAD51;TOP2A;MCM10;PCLAF;DTL;EXO1;GINS2;TRIP13;CLSPN;E2F1;CDC25C;POLQ;GINS4;UHRF1;WDR76;E2F8;BRCA1;FBXO5;PTTG1;FEN1;GTSE1;ESCO2;HMGB2;NEIL3;FANCI;BLM;HROB;RFC3;RFC4;UBE2T;MCM2;EME1;RECQL4;AURKA;RNASEH2A;CCNB1;DONSON;RAD54L;CHEK1;MCM8;RFC2;MCM5;DDIAS;E2F7;BRCA2;PLK1;CGAS;WDHD1;TIPIN;MCM4;MCM6;BRIP1;CHAF1B;DDX11;MASTL;XRCC2;MCM3;BCL2L12;POLE2;AUNIP;ATAD5;FANCG;CHAF1A;…	CDK1;RAD51AP1;CDCA5;FOXM1;CDC45;RAD51;TOP2A;MCM10;PCLAF;DTL;EXO1;GINS2;TRIP13;CLSPN;E2F1;CDC25C;POLQ;GINS4;UHRF1;WDR76;E2F8;BRCA1;FBXO5;PTTG1;FEN1;GTSE1;ESCO2;HMGB2;NEIL3;FANCI;BLM;HROB;RFC3;RFC4;UBE2T;MCM2;EME1;RECQL4;AURKA;RNASEH2A;CCNB1;DONSON;RAD54L;CHEK1;MCM8;RFC2;MCM5;DDIAS;E2F7;BRCA2;PLK1;CGAS;WDHD1;TIPIN;MCM4;MCM6;BRIP1;CHAF1B;DDX11;MASTL;XRCC2;MCM3;BCL2L12;POLE2;AUNIP;ATAD5;FANCG;CHAF1A;…
GO_TRANSLESION_SYNTHESIS	0.832988	1.66316	0	0.0080757	42	20	PCLAF;DTL;RFC3;RFC4;RFC2;POLE2;PCNA;ISG15;RPA3;MAD2L2;POLD1;PRIMPOL;RFC5;POLD3;RPA2;RPA1;POLD2;POLDIP2;VCP;POLI	PCLAF;DTL;RFC3;RFC4;RFC2;POLE2;PCNA;ISG15;RPA3;MAD2L2;POLD1;PRIMPOL;RFC5;POLD3
GO_CELLULAR_PROCESS_INVOLVED_IN_REPRODUCTION_IN_MULTICELLULAR_ORGANISM	0.724258	1.66228	0	0.00823948	375	80	NCAPH;TOP2A;TRIP13;TTK;FBXO5;HMGB2;AURKA;CCNB1;CDC25B;BRCA2;PLK1;BRIP1;MASTL;PABPC1L;KNL1;ASPM;FANCG;MYBL1;FIGNL1;KIF18A;FANCA;NCAPH2;RAD51C;MSH2;ARRB2;FOSL1;FANCC;CEP57;YBX2;ZMYND15;MAST2;MLH1;ZGLP1;AMH;EIF2S2;ING2;MKKS;TIAL1;TARBP2;UBE2B;DPY19L2P2;BCL2;H3-3A;DLD;HSF1;TBC1D20;CIB1;PPP2R1A;AFF4;SRC;BAX;TUT7;CDYL;FZD4;FBXW11;FNDC3A;TPGS1;RARA;FOXO3;OSBP2;CXADR;ZNF449;ITGB1;GOPC;BCL2L1;PRKAR1A;ABHD…	NCAPH;TOP2A;TRIP13;TTK;FBXO5;HMGB2;AURKA;CCNB1;CDC25B;BRCA2;PLK1;BRIP1;MASTL;PABPC1L;KNL1;ASPM;FANCG;MYBL1;FIGNL1;KIF18A;FANCA;NCAPH2
GO_SIGNAL_TRANSDUCTION_BY_P53_CLASS_MEDIATOR	0.729712	1.66161	0	0.00829364	267	107	CDK1;AURKB;FOXM1;TPX2;EXO1;E2F1;CDC25C;E2F8;BRCA1;GTSE1;BLM;RFC3;RFC4;E2F2;AURKA;CCNB1;CHEK1;RFC2;E2F7;BRCA2;BRIP1;BCL2L12;ATAD5;BARD1;RMI2;DNA2;PCNA;CDK2;RAD1;RPA3;PMAIP1;ANKRD1;RFC5;CHEK2;RHNO1;MSH2;TOPBP1;TAF5;TFDP1;HINT1;RMI1;PAXIP1;EEF1E1;RPA2;RBBP7;SSRP1;ING5;RBBP8;RPA1;BDKRB2;TOP3A;E2F4;PIDD1;TBP;ING2;KMT5A;BCL3;TAF9;PIN1;RPF2;BCL2;GADD45A;TAF7;CHD3;MAPK14;PRKAG1;ZMPSTE24;PCBP4;HIPK1;RPL23…	CDK1;AURKB;FOXM1;TPX2;EXO1;E2F1;CDC25C;E2F8;BRCA1;GTSE1;BLM;RFC3;RFC4;E2F2;AURKA;CCNB1;CHEK1;RFC2;E2F7;BRCA2;BRIP1;BCL2L12;ATAD5;BARD1;RMI2;DNA2;PCNA;CDK2;RAD1;RPA3;PMAIP1;ANKRD1;RFC5;CHEK2;RHNO1
GO_OOCYTE_DIFFERENTIATION	0.847841	1.66071	0	0.00843809	52	16	TRIP13;FBXO5;AURKA;CCNB1;CDC25B;BRCA2;PABPC1L;YBX2;ZGLP1;BCL2;PPP2R1A;TUT7;FOXO3;WASHC5;CTNNB1;ANG	TRIP13;FBXO5;AURKA;CCNB1;CDC25B;BRCA2;PABPC1L
HP_ACUTE_LEUKEMIA	0.78613	1.65628	0	0.00914199	94	21	TRIP13;BUB1B;BUB1;BLM;BRCA2;CEP57;XRCC4;SRSF2;DKC1;PIGA;KRAS;DDX41;GNB1;RPL18;BAX;BCR;RARA;NUMA1;PICALM;STS;GATA2	TRIP13;BUB1B;BUB1;BLM;BRCA2
HP_CEREBRAL_HYPOPLASIA	0.815159	1.65609	0	0.00919378	42	18	BUB1B;WDR62;CIT;STIL;KNL1;ASPM;KIF14;CENPJ;NCAPD3;SASS6;PHGDH;CEP135;CDK5RAP2;FIG4;HHAT;HSD17B4;COPB2;ARHGEF9	BUB1B;WDR62;CIT;STIL;KNL1;ASPM;KIF14;CENPJ;NCAPD3;SASS6
HP_CLEFT_SOFT_PALATE	0.730768	1.65518	0	0.00935326	113	33	CDC6;CDT1;CDC45;ORC6;ORC1;RECQL4;KIF14;SLC25A19;GMNN;PHGDH;PSAT1;TCOF1;POLA1;SNRPB;HYLS1;DDX59;RXYLT1;BIN1;TCTN3;KAT6B;TTC37;TP63;PGM1;B4GAT1;PGAP3;USP9X;XYLT1;FGFR2;TGFBR2;TGFBR1;TGFB2;MSX2;GRHL3	CDC6;CDT1;CDC45;ORC6;ORC1;RECQL4;KIF14
GO_CHROMATIN_REMODELING	0.73155	1.65429	0	0.00947615	218	76	CENPK;CENPM;CENPW;HJURP;CENPN;CENPU;CENPA;CENPH;HMGB2;CENPI;OIP5;HELLS;PABPC1L;KNL1;CENPQ;MIS18A;SUV39H1;CENPL;SUV39H2;NASP;CENPO;ITGB3BP;CENPX;DNMT1;MIS18BP1;POLE3;ANP32E;CENPS;CENPV;CENPP;HMGB1;TFAM;RBBP7;CBX3;CENPT;PIH1D1;INO80E;NUDT5;NPM3;HMGA1;ACTL6A;KDM4D;KAT2A;KDM6A;SMARCE1;H3-3A;TET1;SMARCA4;ARID1A;BAHD1;TOP1;SMARCD2;CHD3;SMARCAD1;SMARCC1;ERCC6;KDM5C;TP63;SMARCA1;SATB2;ACTR8;INO80B;FAM172…	CENPK;CENPM;CENPW;HJURP;CENPN;CENPU;CENPA;CENPH;HMGB2;CENPI;OIP5;HELLS;PABPC1L;KNL1;CENPQ;MIS18A;SUV39H1;CENPL;SUV39H2;NASP;CENPO;ITGB3BP;CENPX;DNMT1;MIS18BP1
HP_INTRAUTERINE_GROWTH_RETARDATION	0.686781	1.65352	0	0.00958058	457	165	CDC6;CDT1;CDC45;RAD51;ORC6;TRIP13;CKAP2L;BUB1B;BRCA1;GINS1;ORC1;BUB1;ESCO2;CDCA7;FANCI;BLM;UBE2T;RECQL4;RNASEH2A;DONSON;MCM5;BRCA2;MCM4;NCAPG2;BRIP1;DDX11;XRCC2;KIF14;FANCG;PLK4;TRAIP;CENPJ;CENPE;POLE;FANCA;FANCL;RTEL1;MAD2L2;FANCD2;RAD51C;FAM111A;RFWD3;EXOSC9;TELO2;NSD2;GMNN;PSPH;TPRKB;FANCC;CEP57;COQ2;PHGDH;UQCC2;PSAT1;OSGEP;NUP107;POLA1;SNRPB;PNPT1;NUP188;HYLS1;XRCC4;BCS1L;FANCE;ARL6IP6;ACD;TF…	CDC6;CDT1;CDC45;RAD51;ORC6;TRIP13;CKAP2L;BUB1B;BRCA1;GINS1;ORC1;BUB1;ESCO2;CDCA7;FANCI;BLM;UBE2T;RECQL4;RNASEH2A;DONSON;MCM5;BRCA2;MCM4;NCAPG2;BRIP1;DDX11;XRCC2;KIF14;FANCG;PLK4;TRAIP;CENPJ;CENPE;POLE;FANCA;FANCL;RTEL1;MAD2L2;FANCD2;RAD51C;FAM111A;RFWD3;EXOSC9;TELO2;NSD2;GMNN;PSPH;TPRKB;FANCC;CEP57;COQ2;PHGDH;UQCC2;PSAT1;OSGEP;NUP107
GO_REGULATION_OF_REPRODUCTIVE_PROCESS	0.74481	1.65285	0	0.00961308	170	37	CDC20;TRIP13;CDC25A;TTK;CDC25C;FBXO5;AURKA;CDC25B;ASPM;GPR3;RAD1;EAF2;AMH;ZNF711;PTAFR;UBE2B;METTL3;C1QBP;CIB1;PPP2R1A;SRC;STXBP1;ADA;B4GALT1;NOTCH1;CNR1;PRKAR1A;ARHGDIB;RXRA;LFNG;PLA2G10;CTNNB1;MSX2;LHFPL2;WNT5A;CITED2;GJA1	CDC20;TRIP13;CDC25A;TTK;CDC25C;FBXO5;AURKA;CDC25B;ASPM;GPR3;RAD1
GO_ESTABLISHMENT_OF_ORGANELLE_LOCALIZATION	0.723216	1.65093	0	0.0100199	432	162	NUSAP1;CDCA5;AURKB;MAD2L1;CDT1;NDC80;NUF2;KIFC1;KIF2C;DLGAP5;SPAG5;CENPA;PSRC1;CDCA8;CENPF;KIF23;FAM83D;CCNB1;PLK1;CNIH2;KIF14;CENPQ;SPDL1;KIF22;KIF18A;CENPE;BICDL1;MYO19;SAPCD2;ESPL1;GPSM2;RAB27A;MIS12;AP3M2;MLH1;TMEM201;MX1;PINX1;MX2;C12orf4;BCCIP;MYO15A;TTL;SYNE2;CEP120;CDK5RAP2;CEP19;RAN;MKKS;SNAP29;UXT;UBE2B;BLOC1S1;SYNE3;LTV1;TMEM230;WASL;TRAPPC3;KLHL12;ARF1;RAB6A;MISP;AP1M2;PPP6R1;AP3D1;BL…	NUSAP1;CDCA5;AURKB;MAD2L1;CDT1;NDC80;NUF2;KIFC1;KIF2C;DLGAP5;SPAG5;CENPA;PSRC1;CDCA8;CENPF;KIF23;FAM83D;CCNB1;PLK1;CNIH2;KIF14;CENPQ;SPDL1;KIF22;KIF18A;CENPE;BICDL1;MYO19;SAPCD2
GO_DEOXYRIBONUCLEOTIDE_METABOLIC_PROCESS	0.793219	1.64974	0	0.0104426	35	17	RRM2;TYMS;RRM1;DTYMK;CMPK2;DUT;NUDT15;DCK;NUDT1;SHMT1;UNG;DCTPP1;MBD4;NUDT16;ADA;NUDT18;RRM2B	RRM2;TYMS;RRM1;DTYMK;CMPK2;DUT;NUDT15;DCK;NUDT1;SHMT1
HP_FINGER_CLINODACTYLY	0.73912	1.64792	0	0.010828	299	95	CDC6;CDT1;CDC45;RAD51;CEP55;ORC6;TRIP13;CKAP2L;BUB1B;BRCA1;ORC1;BUB1;ESCO2;FANCI;BLM;UBE2T;DONSON;RFC2;BRCA2;BRIP1;XRCC2;FANCG;PLK4;TRAIP;CENPJ;CENPE;FANCA;FANCL;MAD2L2;FANCD2;RAD51C;RFWD3;TELO2;EBP;GMNN;FANCC;CEP57;PQBP1;POLA1;SNRPB;XRCC4;NUP37;FANCE;SMC3;FANCM;RBBP8;RAB23;PCNT;RAD21;STAG1;PALB2;TFAP2A;KRAS;TCTN3;PNPLA6;NXN;PPP2R1A;KAT6B;SOS2;SIM1;BCR;TP63;SATB2;RPL10;STXBP1;RIT1;EP300;MAN1B1;AR…	CDC6;CDT1;CDC45;RAD51;CEP55;ORC6;TRIP13;CKAP2L;BUB1B;BRCA1;ORC1;BUB1;ESCO2;FANCI;BLM;UBE2T;DONSON;RFC2;BRCA2;BRIP1;XRCC2;FANCG;PLK4;TRAIP;CENPJ;CENPE;FANCA;FANCL;MAD2L2;FANCD2;RAD51C;RFWD3;TELO2
HP_ABNORMAL_URETER_PHYSIOLOGY	0.738701	1.64757	0	0.0109284	156	44	CDC45;FANCI;WDR62;RECQL4;CIT;RFC2;STIL;NCAPG2;KNL1;ASPM;KIF14;CENPJ;NCAPD3;SASS6;CEP135;SMC3;RAD21;CDK5RAP2;PIGA;KDM6A;MBTPS2;STAMBP;SDHA;AFF4;EHMT1;COMT;RREB1;TP63;KCNQ1;SEC24C;RARB;COPB2;TBL2;JAG1;DSTYK;GTF2I;PBX1;CLIP2;DACT1;FGFR2;COL18A1;GATA3;ATP7A;CDKN1C	CDC45;FANCI;WDR62;RECQL4;CIT;RFC2;STIL;NCAPG2;KNL1;ASPM;KIF14;CENPJ;NCAPD3;SASS6
HP_SHORT_PALPEBRAL_FISSURE	0.793199	1.64714	0	0.0109576	85	35	RAD51;BRCA1;ORC1;KIF15;FANCI;UBE2T;DONSON;BRCA2;BRIP1;XRCC2;FANCG;FANCA;FANCL;MAD2L2;FANCD2;RAD51C;RFWD3;FANCC;CEP57;FANCE;FANCM;PALB2;THOC6;SLC25A24;KRAS;MOGS;ZMPSTE24;KAT6B;ERMARD;HNRNPH2;FAT4;USP9X;UGDH;SLC2A10;GJA1	RAD51;BRCA1;ORC1;KIF15;FANCI;UBE2T;DONSON;BRCA2;BRIP1;XRCC2;FANCG;FANCA;FANCL;MAD2L2;FANCD2;RAD51C;RFWD3
GO_MITOTIC_G1_S_TRANSITION_CHECKPOINT	0.796698	1.64651	0	0.0110572	64	29	CDK1;E2F1;CDC25C;E2F8;GTSE1;AURKA;CCNB1;E2F7;PCNA;CDK2;RFWD3;CHEK2;TFDP1;RPA2;E2F4;PIDD1;GADD45A;PCBP4;BAX;CARM1;CNOT6;EP300;MDM2;FBXO31;CCND1;CDKN1A;SOX4;ZNF385A;BTG2	CDK1;E2F1;CDC25C;E2F8;GTSE1;AURKA;CCNB1;E2F7;PCNA;CDK2;RFWD3;CHEK2
GO_CYCLIN_DEPENDENT_PROTEIN_KINASE_HOLOENZYME_COMPLEX	0.854556	1.64605	0	0.0111388	43	19	CDK1;CCNA2;CCNB2;CCNE2;CCNB1;CKS2;CKS1B;CCNE1;PCNA;CDK2;CCNF;CDK4;CDKN2D;BCCIP;CCNJL;CCND1;CDKN1A;CCNG2;CCND2	CDK1;CCNA2;CCNB2;CCNE2;CCNB1;CKS2;CKS1B;CCNE1;PCNA;CDK2;CCNF
GO_POSITIVE_REGULATION_OF_DNA_METABOLIC_PROCESS	0.706268	1.64584	0	0.0111849	200	72	DSCC1;AURKB;FOXM1;RAD51;NEK2;BRCA1;CHTF18;RFC3;RFC4;RFC2;DDX11;ATAD5;H2AX;TIMELESS;PCNA;CDK2;SLF1;RTEL1;MAD2L2;RFC5;NSD2;MSH2;ARRB2;IL6;CLCF1;CEBPG;NABP2;PARP1;HMGB1;PAXIP1;RIF1;XRCC1;ACD;RNF168;PNKP;DDX39B;MLH1;SLF2;SHLD3;EXOSC3;FUS;HNRNPA2B1;HMCES;ANXA3;ZNF711;DKC1;KMT5C;KDM4D;UBE2B;HSF1;MMS19;HSP90AB1;ENDOG;FAM168A;ACTR2;MAPK3;SRC;PRKD2;TNFSF4;BAX;NUDT16;ERCC6;GRHL2;NPAS2;MYC;STAT6;TNKS2;USP9X…	DSCC1;AURKB;FOXM1;RAD51;NEK2;BRCA1;CHTF18;RFC3;RFC4;RFC2;DDX11;ATAD5;H2AX;TIMELESS;PCNA;CDK2;SLF1;RTEL1;MAD2L2;RFC5;NSD2;MSH2;ARRB2
HP_FUNCTIONAL_ABNORMALITY_OF_MALE_INTERNAL_GENITALIA	0.734003	1.64462	0	0.0114236	202	42	RAD51;BRCA1;FANCI;BLM;UBE2T;MCM8;RFC2;BRCA2;BRIP1;XRCC2;FANCG;POC1A;FANCA;FANCL;MAD2L2;FANCD2;RAD51C;RFWD3;FANCC;POLA1;ZMYND15;FANCE;FANCM;CISD2;PALB2;CEP19;SCP2;RSPH3;PKD2;TBL2;NSMF;GTF2I;CLIP2;RSPH1;ANTXR1;PROKR2;HS6ST1;ANOS1;STEAP3;LRRC6;WFS1;SLC29A3	RAD51;BRCA1;FANCI;BLM;UBE2T;MCM8;RFC2;BRCA2;BRIP1;XRCC2;FANCG;POC1A;FANCA;FANCL;MAD2L2;FANCD2;RAD51C;RFWD3
HP_APLASIA_HYPOPLASIA_OF_THE_CLAVICLES	0.877968	1.642	0	0.0119759	48	16	CDC6;CDT1;CDC45;ORC6;ORC1;GMNN;ZMPSTE24;FIG4;PORCN;FAT4;TRIP11;XYLT1;FGFR2;TBX3;MSX2;ATP7A	CDC6;CDT1;CDC45;ORC6;ORC1
GO_TELOMERE_MAINTENANCE_VIA_SEMI_CONSERVATIVE_REPLICATION	0.807475	1.64195	0	0.0119676	27	23	FEN1;RFC3;RFC4;RFC2;POLE2;DNA2;PCNA;POLA2;POLE;POLE4;PRIM1;RPA3;RTEL1;POLD1;RFC5;POLD3;PRIM2;POLE3;POLA1;RPA2;RPA1;POLD2;UPF1	FEN1;RFC3;RFC4;RFC2;POLE2;DNA2;PCNA;POLA2;POLE;POLE4;PRIM1;RPA3;RTEL1;POLD1;RFC5;POLD3;PRIM2;POLE3
GO_BASE_EXCISION_REPAIR	0.773641	1.64097	0	0.0120986	40	23	POLQ;FEN1;NEIL3;DNA2;PCNA;POLE;LIG1;PARP2;RPA3;POLD1;XRCC1;RPA2;UNG;APEX2;RPA1;MBD4;HMGA1;POLB;FAM168A;APEX1;ERCC6;USP47;HMGA2	POLQ;FEN1;NEIL3;DNA2;PCNA;POLE;LIG1;PARP2;RPA3;POLD1
HP_ABNORMALITY_OF_THE_CHOANAE	0.741542	1.64003	0	0.0122811	111	48	CDC45;RAD51;BRCA1;FANCI;UBE2T;RECQL4;BRCA2;BRIP1;XRCC2;FANCG;FANCA;FANCL;MAD2L2;FANCD2;RAD51C;RFWD3;FANCC;TCOF1;FANCE;SMC3;FANCM;DISP1;RAD21;PALB2;SPINT2;MBTPS2;TCTN3;ZMPSTE24;COMT;RREB1;BCR;NFIX;TP63;SEC24C;CDH1;PTPN14;POR;FAT4;TGIF1;ARID1B;IGBP1;ITCH;PTCH1;USP9X;FRAS1;FGFR2;ANTXR1;SUFU	CDC45;RAD51;BRCA1;FANCI;UBE2T;RECQL4;BRCA2;BRIP1;XRCC2;FANCG;FANCA;FANCL;MAD2L2;FANCD2;RAD51C;RFWD3
HP_DECREASED_FERTILITY	0.739049	1.63917	0	0.0124629	239	41	RAD51;BRCA1;PSMC3IP;FANCI;BLM;UBE2T;BRCA2;BRIP1;XRCC2;FANCG;FANCA;FANCL;MAD2L2;FANCD2;RAD51C;RFWD3;FANCC;NUP107;AK7;FANCE;FANCM;AMH;PALB2;CEP19;SNRPN;ZMPSTE24;USP8;PNPLA6;RSPH3;H6PD;POR;OBSL1;NSMF;RSPH1;TBX3;PROKR2;HS6ST1;ANOS1;CUL7;FLRT3;LRRC6	RAD51;BRCA1;PSMC3IP;FANCI;BLM;UBE2T;BRCA2;BRIP1;XRCC2;FANCG;FANCA;FANCL;MAD2L2;FANCD2;RAD51C;RFWD3
HP_ABNORMALITY_OF_THE_URETER	0.729937	1.63806	0	0.0126266	269	85	CDC45;RAD51;CEP55;BRCA1;FANCI;UBE2T;WDR62;RECQL4;CIT;RFC2;STIL;BRCA2;NCAPG2;BRIP1;XRCC2;KNL1;ASPM;KIF14;FANCG;CENPJ;FANCA;NCAPD3;FANCL;MAD2L2;FANCD2;RAD51C;SASS6;RFWD3;FANCC;FANCE;CEP135;SMC3;PNKP;FANCM;RAB23;AXIN1;CEP290;RAD21;PALB2;CDK5RAP2;MKKS;PIGA;KDM6A;LMOD1;SPINT2;MBTPS2;KRAS;STAMBP;SDHA;ZMPSTE24;AFF4;EHMT1;PLEC;COMT;RREB1;TP63;STXBP1;KCNQ1;HSPG2;SEC24C;KCTD1;ITGB4;PORCN;RARB;COPB2;RAI1;TB…	CDC45;RAD51;CEP55;BRCA1;FANCI;UBE2T;WDR62;RECQL4;CIT;RFC2;STIL;BRCA2;NCAPG2;BRIP1;XRCC2;KNL1;ASPM;KIF14;FANCG;CENPJ;FANCA;NCAPD3;FANCL;MAD2L2;FANCD2;RAD51C;SASS6;RFWD3
HP_ABNORMALITY_OF_GLOBE_SIZE	0.722574	1.63792	0	0.012686	261	84	RAD51;CEP55;TRIP13;KIF11;BUB1B;BRCA1;CENPF;BUB1;ESCO2;FANCI;UBE2T;RECQL4;DONSON;BRCA2;NCAPG2;BRIP1;XRCC2;KIF14;FANCG;PLK4;FANCA;FANCL;MAD2L2;FANCD2;RAD51C;FAM111A;RFWD3;EBP;FANCC;CEP57;PQBP1;PHGDH;TCOF1;OSGEP;NUP188;HYLS1;FANCE;FANCM;RBBP8;TMEM237;CEP290;HRAS;CEP120;RXYLT1;COX7B;PALB2;BEST1;TFAP2A;SLC25A24;MBTPS2;KRAS;ASPH;XYLT2;WDR26;ERCC5;TBC1D20;CTDP1;PIK3R2;COMT;FIG4;RREB1;ERCC6;ALDH6A1;SEC24…	RAD51;CEP55;TRIP13;KIF11;BUB1B;BRCA1;CENPF;BUB1;ESCO2;FANCI;UBE2T;RECQL4;DONSON;BRCA2;NCAPG2;BRIP1;XRCC2;KIF14;FANCG;PLK4;FANCA;FANCL;MAD2L2;FANCD2;RAD51C;FAM111A;RFWD3;EBP;FANCC;CEP57;PQBP1;PHGDH;TCOF1;OSGEP
HP_ABNORMAL_5TH_FINGER_MORPHOLOGY	0.707712	1.63655	0	0.0130552	370	119	CDC6;CDT1;CDC45;RAD51;CEP55;ORC6;TRIP13;CKAP2L;BUB1B;BRCA1;ORC1;BUB1;ESCO2;KIF15;FANCI;BLM;UBE2T;DONSON;RFC2;BRCA2;BRIP1;XRCC2;FANCG;PLK4;TRAIP;CENPJ;CENPE;FANCA;FANCL;MAD2L2;FANCD2;RAD51C;RFWD3;TELO2;EBP;GMNN;FANCC;CEP57;PQBP1;POLA1;SNRPB;HYLS1;XRCC4;NUP37;FANCE;SMC3;FANCM;RBBP8;RAB23;CEP290;PCNT;DDX59;RAD21;CEP120;STAG1;PALB2;MKKS;CCDC28B;TFAP2A;KDM6A;SMARCE1;MBTPS2;KRAS;TMCO1;SMARCA4;ARID1A;TC…	CDC6;CDT1;CDC45;RAD51;CEP55;ORC6;TRIP13;CKAP2L;BUB1B;BRCA1;ORC1;BUB1;ESCO2;KIF15;FANCI;BLM;UBE2T;DONSON;RFC2;BRCA2;BRIP1;XRCC2;FANCG;PLK4;TRAIP;CENPJ;CENPE;FANCA;FANCL;MAD2L2;FANCD2;RAD51C;RFWD3;TELO2
HP_ABNORMAL_SOFT_PALATE_MORPHOLOGY	0.743852	1.6363	0	0.0130963	158	60	CDC6;CDT1;CDC45;RAD51;ORC6;BRCA1;ORC1;FANCI;UBE2T;RECQL4;BRCA2;BRIP1;XRCC2;KIF14;FANCG;FANCA;FANCL;MAD2L2;FANCD2;RAD51C;SLC25A19;RFWD3;GMNN;FANCC;PHGDH;PSAT1;TCOF1;POLA1;SNRPB;HYLS1;FANCE;FANCM;DGCR8;DDX59;RXYLT1;PALB2;BIN1;THOC6;TCTN3;RLIM;NXN;KAT6B;DLG1;TTC37;TP63;PGM1;CDH1;B4GAT1;RAI1;PGAP3;USP9X;XYLT1;DGCR2;FGFR2;TGFBR2;TGFBR1;TGFB2;NECTIN1;MSX2;GRHL3	CDC6;CDT1;CDC45;RAD51;ORC6;BRCA1;ORC1;FANCI;UBE2T;RECQL4;BRCA2;BRIP1;XRCC2;KIF14;FANCG;FANCA;FANCL;MAD2L2;FANCD2;RAD51C;SLC25A19;RFWD3
HP_ABNORMAL_LOCALIZATION_OF_KIDNEY	0.713838	1.63425	0	0.0133602	137	59	RAD51;BRCA1;ESCO2;FANCI;UBE2T;RECQL4;RFC2;BRCA2;BRIP1;XRCC2;FANCG;DNA2;FANCA;FANCL;MAD2L2;FANCD2;RAD51C;RFWD3;FANCC;SNRPB;XRCC4;FANCE;FANCM;RBBP8;HRAS;DDX59;STAG1;DKC1;PALB2;KDM6A;THOC6;SMARCE1;KRAS;SMARCA4;ARID1A;TCTN3;CHST14;TBC1D20;PIK3R2;AFF4;SC5D;POR;PORCN;FAT4;RARB;SPINK5;ARID1B;RAI1;TBL2;MCTP2;HMGA2;DSTYK;GTF2I;PBX1;SOX4;CLIP2;DACT1;FGFR2;CCND2	RAD51;BRCA1;ESCO2;FANCI;UBE2T;RECQL4;RFC2;BRCA2;BRIP1;XRCC2;FANCG;DNA2;FANCA;FANCL;MAD2L2;FANCD2;RAD51C;RFWD3
GO_NUCLEAR_ENVELOPE_ORGANIZATION	0.848181	1.63337	0	0.0135374	52	16	CDK1;CCNB2;CCNB1;PLK1;VRK1;NUP155;EMD;REEP3;ZMPSTE24;REEP4;PPP2R1A;CHMP4B;DCTN1;PRKCA;TMEM43;SUN2	CDK1;CCNB2;CCNB1;PLK1;VRK1
HP_UNILATERAL_RENAL_AGENESIS	0.751512	1.6331	0.010989	0.0135943	47	22	WDR62;CIT;STIL;KNL1;ASPM;KIF14;CENPJ;NCAPD3;SASS6;XRCC4;CEP135;CDK5RAP2;THOC6;MBTPS2;ALDH18A1;PPP2R1A;COPB2;CDC42;STS;PROKR2;ANOS1;GATA3	WDR62;CIT;STIL;KNL1;ASPM;KIF14;CENPJ;NCAPD3;SASS6
HP_WIDE_NOSE	0.754172	1.63195	0	0.0139577	92	33	TRIP13;KIF11;CKAP2L;BUB1B;BUB1;DONSON;KIF22;CEP57;CLCF1;FHL1;COX7B;SMARCE1;TMCO1;STAMBP;SMARCA4;ARID1A;MOGS;ASPH;TCTN3;STAT3;KAT6B;TTC37;PIGG;STXBP1;MAN1B1;VPS33A;RAI1;HMGA2;FRAS1;NOTCH2;WNT5A;FUCA1;FZD2	TRIP13;KIF11;CKAP2L;BUB1B;BUB1;DONSON;KIF22
GO_POSITIVE_REGULATION_OF_G1_S_TRANSITION_OF_MITOTIC_CELL_CYCLE	0.79481	1.63178	0	0.0139624	49	15	CDC6;CDC45;MTBP;TFDP1;ANKRD17;CUL4A;ADAM17;UBE2E2;APEX1;RPTOR;MDM2;CCND1;DDX3X;EGFR;CCND2	CDC6;CDC45;MTBP
HP_ABNORMAL_UTERUS_MORPHOLOGY	0.727798	1.63132	0	0.0140181	122	52	RAD51;BUB1B;BRCA1;BUB1;ESCO2;FANCI;UBE2T;AURKA;BRCA2;BRIP1;XRCC2;FANCG;POLE;FANCA;RAD54B;FANCL;MAD2L2;POLD1;FANCD2;RAD51C;RFWD3;MSH2;FANCC;ODC1;PHGDH;HYLS1;MSH6;FANCE;MLH1;FANCM;AXIN1;NAB2;PALB2;THOC6;SDHC;SRC;BAX;PTPRJ;CDH1;EP300;CCND1;RARB;MCC;STAT6;PRKAR1A;FRAS1;DACT1;TGFBR2;TGFBR1;CTNNB1;GATA3;DLC1	RAD51;BUB1B;BRCA1;BUB1;ESCO2;FANCI;UBE2T;AURKA;BRCA2;BRIP1;XRCC2;FANCG;POLE;FANCA;RAD54B;FANCL;MAD2L2;POLD1;FANCD2;RAD51C;RFWD3;MSH2;FANCC;ODC1;PHGDH
GO_REGULATION_OF_CELL_CYCLE_G1_S_PHASE_TRANSITION	0.743142	1.63098	0	0.0140227	206	64	CDK1;CDC6;CDC45;E2F1;CDC25C;E2F8;GTSE1;FAM83D;EZH2;AURKA;CCNB1;E2F7;KIF14;CDKN2C;PCNA;CDK2;MTBP;RBL1;SLFN11;RFWD3;CHEK2;CDK4;CDKN2D;TFDP1;TMEM14B;KANK2;RPA2;FHL1;PAGR1;E2F4;PIDD1;PSME2;PAF1;BCL2;GADD45A;ANKRD17;CUL4A;PCBP4;ADAM17;UBE2E2;APEX1;RPTOR;FBXO7;BAX;CARM1;CNOT6;EP300;MDM2;FBXO31;CCND1;PKD2;DDX3X;PSME3;CDKN1A;SOX4;EGFR;DACT1;ZNF385A;NACC2;ATP2B4;CCND2;CDKN2B;GPNMB;BTG2	CDK1;CDC6;CDC45;E2F1;CDC25C;E2F8;GTSE1;FAM83D;EZH2;AURKA;CCNB1;E2F7;KIF14;CDKN2C;PCNA;CDK2;MTBP;RBL1;SLFN11;RFWD3;CHEK2;CDK4
GO_CENTRIOLAR_SATELLITE	0.761299	1.62942	0	0.0144667	95	31	CEP55;TACC3;DLGAP5;SPAG5;CENPU;WDR62;PLK1;CEP72;SASS6;UPF3B;KNSTRN;CEP20;PARD6A;DCDC2;RPP25;CEP290;PCNT;CCDC14;RAD23A;TAP1;HAUS6;KLHL12;PATJ;CHD3;KIF5B;CEP68;EXOC7;KRT18;KCTD1;RAB11A;BBS9	CEP55;TACC3;DLGAP5;SPAG5;CENPU;WDR62;PLK1;CEP72;SASS6;UPF3B;KNSTRN;CEP20
HP_FACIAL_ASYMMETRY	0.740539	1.62906	0.0106383	0.0145715	121	39	RAD51;BRCA1;FANCI;UBE2T;BRCA2;BRIP1;XRCC2;FANCG;FANCA;FANCL;MAD2L2;FANCD2;RAD51C;RFWD3;NSD2;FANCC;FANCE;SMC3;FANCM;HRAS;PALB2;KRAS;GNAS;CHST14;ELMO2;PPP2R1A;BCR;NFIX;SATB2;PORCN;PKD2;SLC12A6;USP9X;ERGIC1;DACT1;FGFR2;CTNND1;ANOS1;MAF	RAD51;BRCA1;FANCI;UBE2T;BRCA2;BRIP1;XRCC2;FANCG;FANCA;FANCL;MAD2L2;FANCD2;RAD51C;RFWD3;NSD2
HP_ABNORMALITY_OF_THE_ULNA	0.736175	1.62882	0	0.0145918	133	47	RAD51;BRCA1;ESCO2;FANCI;UBE2T;RECQL4;DONSON;RFC2;BRCA2;BRIP1;XRCC2;FANCG;FANCA;FANCL;MAD2L2;FANCD2;RAD51C;RFWD3;NSD2;FANCC;FANCE;SMC3;FANCM;PCNT;RAD21;PALB2;KRAS;KAT6B;SOS2;RIT1;POR;TBL2;JAG1;OBSL1;PRKAR1A;GTF2I;CLIP2;XYLT1;FGFR2;TBX3;COMP;MECOM;CUL7;MAF;CANT1;FLNB;EXOC6B	RAD51;BRCA1;ESCO2;FANCI;UBE2T;RECQL4;DONSON;RFC2;BRCA2;BRIP1;XRCC2;FANCG;FANCA;FANCL;MAD2L2;FANCD2;RAD51C;RFWD3;NSD2
GO_CENTROSOME_DUPLICATION	0.775098	1.6288	0	0.0145616	68	31	NDC80;BRCA1;WDR62;STIL;BRCA2;PLK4;CENPJ;CEP72;POC1A;GEN1;CDK2;XRCC3;CCNF;CEP295;SASS6;CCP110;MDM1;SAC3D1;CEP135;TRIM37;CEP120;CDK5RAP2;CEP192;KAT2A;CETN2;CHMP4B;CHMP3;PKD2;VPS4B;PDCD6IP;CHMP1B	NDC80;BRCA1;WDR62;STIL;BRCA2;PLK4;CENPJ;CEP72;POC1A;GEN1;CDK2;XRCC3;CCNF;CEP295;SASS6
GO_NUCLEAR_CHROMOSOME	0.691538	1.62799	0	0.0146991	1558	372	CDK1;RAD51AP1;NCAPH;CENPK;ASF1B;CDCA5;BIRC5;AURKB;FOXM1;CDC45;NDC80;RAD51;TOP2A;MCM10;ORC6;NUF2;GINS2;NEK2;E2F1;ZNF367;GINS4;CENPA;UHRF1;E2F8;BUB1B;BRCA1;GINS1;SGO1;ORC1;FEN1;BUB1;ESCO2;HMGB2;BLM;EZH2;MCM2;E2F2;EME1;AURKA;CCNB1;SGO2;CHEK1;MCM5;E2F7;BRCA2;PLK1;WDHD1;TIPIN;MCM4;MCM6;CHAF1B;SMC4;DDX11;MCM3;POLE2;CHAF1A;H2AX;MXD3;DSN1;FIGNL1;TONSL;SUV39H1;TIMELESS;MCM7;DNA2;PCNA;POLA2;POLE;ZNF732;POL…	CDK1;RAD51AP1;NCAPH;CENPK;ASF1B;CDCA5;BIRC5;AURKB;FOXM1;CDC45;NDC80;RAD51;TOP2A;MCM10;ORC6;NUF2;GINS2;NEK2;E2F1;ZNF367;GINS4;CENPA;UHRF1;E2F8;BUB1B;BRCA1;GINS1;SGO1;ORC1;FEN1;BUB1;ESCO2;HMGB2;BLM;EZH2;MCM2;E2F2;EME1;AURKA;CCNB1;SGO2;CHEK1;MCM5;E2F7;BRCA2;PLK1;WDHD1;TIPIN;MCM4;MCM6;CHAF1B;SMC4;DDX11;MCM3;POLE2;CHAF1A;H2AX;MXD3;DSN1;FIGNL1;TONSL;SUV39H1;TIMELESS;MCM7;DNA2;PCNA;POLA2;POLE;ZNF732;POL…
GO_MICROTUBULE_BUNDLE_FORMATION	0.764341	1.62788	0	0.0147357	101	16	PSRC1;PRC1;KIF20A;PLK1;CDK5RAP2;UBE2B;TPGS1;NUMA1;MTCL1;CLASP1;NCKAP5L;RSPH1;MARK4;CHP1;LRRC6;NAV1	PSRC1;PRC1;KIF20A;PLK1
GO_CHROMATIN_BINDING	0.707295	1.62518	0	0.0152395	596	174	CDK1;NCAPH;CDCA5;CDT1;CDC45;RAD51;TOP2A;PCLAF;EXO1;PHF19;POLQ;CENPA;UHRF1;ORC1;CENPF;HMGB2;EZH2;UBE2T;ATAD2;HELLS;MCM8;CGAS;WDHD1;BRIP1;CHAF1B;DDX11;CKS2;CHAF1A;SCML1;TICRR;SUV39H1;PCNA;POLE;EGR1;H2AZ1;HMGN2;NCAPH2;VRK1;NCAPD3;RBL1;POLD1;PRIMPOL;RELB;DNMT1;NSD2;MSH2;GMNN;POLE3;CBX5;TSPYL2;POLA1;CENPS;HMGB1;SHMT2;MSH6;MCMBP;SOX15;TFAM;RNF168;SMC3;NCAPD2;SFMBT1;HMGN5;NELFE;SSRP1;MLH1;FANCM;ING5;SUZ…	CDK1;NCAPH;CDCA5;CDT1;CDC45;RAD51;TOP2A;PCLAF;EXO1;PHF19;POLQ;CENPA;UHRF1;ORC1;CENPF;HMGB2;EZH2;UBE2T;ATAD2;HELLS;MCM8;CGAS;WDHD1;BRIP1;CHAF1B;DDX11;CKS2;CHAF1A;SCML1;TICRR;SUV39H1;PCNA;POLE;EGR1;H2AZ1;HMGN2;NCAPH2;VRK1;NCAPD3;RBL1;POLD1;PRIMPOL;RELB
HP_APLASIA_HYPOPLASIA_INVOLVING_BONES_OF_THE_THORAX	0.765221	1.62429	0	0.0154081	151	37	CDC6;CDT1;CDC45;ORC6;BUB1B;ORC1;EZH2;CENPJ;GMNN;SNRPB;PCNT;CEP120;NFASC;ZMPSTE24;FIG4;NFIX;ERMARD;PORCN;FBN1;FAT4;ARID1B;PTCH1;B3GALT6;TRIP11;WASHC5;XYLT1;GNPTAB;FRAS1;FGFR2;TBX3;CUL7;TBCK;FLNB;MSX2;ATP7A;RIPK4;SUFU	CDC6;CDT1;CDC45;ORC6;BUB1B;ORC1;EZH2;CENPJ
HP_APLASIA_HYPOPLASIA_OF_THE_EARLOBES	0.810414	1.6242	0	0.0153932	39	17	CDC6;ESCO2;PLK4;TRAIP;CENPJ;CENPE;RBBP8;PCNT;ZMPSTE24;COMT;FIG4;RREB1;SEC24C;KCTD1;FGFR2;AHDC1;PTPRF	CDC6;ESCO2;PLK4;TRAIP;CENPJ;CENPE
GO_DEOXYRIBONUCLEASE_ACTIVITY	0.731495	1.62397	0.0106383	0.0154778	59	28	EXO1;FEN1;GEN1;DNA2;POLE;XRCC3;DCLRE1B;RAD1;POLD1;RAD51C;ISG20;ZGRF1;TREX1;XRCC1;DCLRE1A;MGME1;RBBP8;APEX2;EXOG;NME1;MBD4;ERCC5;ENDOG;DNASE1L1;DNASE2;APEX1;EXD2;PLD3	EXO1;FEN1;GEN1;DNA2;POLE;XRCC3;DCLRE1B;RAD1;POLD1;RAD51C;ISG20;ZGRF1;TREX1
HP_PROSTATE_NEOPLASM	0.797462	1.62357	0.0116279	0.0155455	28	16	RAD51;BRCA1;BRCA2;BRIP1;BARD1;RAD51D;RAD51C;CHEK2;NAB2;PALB2;CDH1;MXI1;STAT6;RNASEL;KLF6;ZFHX3	RAD51;BRCA1;BRCA2;BRIP1;BARD1;RAD51D;RAD51C;CHEK2
GO_SUPRAMOLECULAR_COMPLEX	0.698311	1.62297	0	0.0157287	1311	360	NUSAP1;CDK1;SKA1;CENPK;BIRC5;AURKB;MAD2L1;CDT1;CENPM;NDC80;CENPW;TPX2;NUF2;ZWINT;SPC25;SPC24;KIFC1;NEK2;KIF2C;HJURP;SPAG5;SKA3;KIF11;TTK;CENPN;LMNB1;CENPU;CENPA;KIF4A;BUB1B;PSRC1;PRC1;SGO1;ERCC6L;CENPF;KIF23;CENPH;BUB1;GTSE1;KNTC1;KIF18B;KIF15;KIF20A;CENPI;AURKA;CCNB1;STMN1;SGO2;APOBEC3B;PLK1;RACGAP1;PABPC1L;KNL1;GAS2L3;ASPM;KIF14;CENPQ;CENPJ;BARD1;DSN1;SPDL1;TIMP4;ZWILCH;KIF20B;KIF22;KIF18A;HAUS…	NUSAP1;CDK1;SKA1;CENPK;BIRC5;AURKB;MAD2L1;CDT1;CENPM;NDC80;CENPW;TPX2;NUF2;ZWINT;SPC25;SPC24;KIFC1;NEK2;KIF2C;HJURP;SPAG5;SKA3;KIF11;TTK;CENPN;LMNB1;CENPU;CENPA;KIF4A;BUB1B;PSRC1;PRC1;SGO1;ERCC6L;CENPF;KIF23;CENPH;BUB1;GTSE1;KNTC1;KIF18B;KIF15;KIF20A;CENPI;AURKA;CCNB1;STMN1;SGO2;APOBEC3B;PLK1;RACGAP1;PABPC1L;KNL1;GAS2L3;ASPM;KIF14;CENPQ;CENPJ;BARD1;DSN1;SPDL1;TIMP4;ZWILCH;KIF20B;KIF22;KIF18A;HAUS…
GO_NEGATIVE_REGULATION_OF_ORGANELLE_ORGANIZATION	0.713472	1.62251	0	0.0158946	415	134	AURKB;MAD2L1;CDT1;CDC20;NDC80;TOP2A;TPX2;NEK2;TRIP13;TTK;BUB1B;BRCA1;FBXO5;PTTG1;CENPF;BUB1;MCM2;ATAD2;CCNB1;STMN1;CHEK1;PLK1;SPDL1;GEN1;XRCC3;MTBP;CCNF;RAD1;RTEL1;MAD2L2;CKAP2;CORO1A;DNMT1;ESPL1;CCP110;ARRB2;TMSB15B;MDM1;PARP1;SDR16C5;XRCC1;ACD;INSIG1;PINX1;PIH1D1;TRIM37;TINF2;RAD21;PPIF;CDK5RAP2;SPTB;HMGA1;SLC25A5;MKKS;KDM4D;KAT2A;UBE2B;FZD9;LMOD1;ACAA2;TERF2IP;CAPZA1;H3-3A;OTUB1;FEZ2;TET1;TAF7…	AURKB;MAD2L1;CDT1;CDC20;NDC80;TOP2A;TPX2;NEK2;TRIP13;TTK;BUB1B;BRCA1;FBXO5;PTTG1;CENPF;BUB1;MCM2;ATAD2;CCNB1;STMN1;CHEK1;PLK1;SPDL1;GEN1;XRCC3;MTBP;CCNF;RAD1;RTEL1;MAD2L2;CKAP2
HP_ABNORMAL_AORTIC_VALVE_MORPHOLOGY	0.710277	1.62016	0	0.016685	129	49	RAD51;BRCA1;SGO1;FANCI;UBE2T;RFC2;BRCA2;BRIP1;XRCC2;FANCG;FANCA;FANCL;MAD2L2;FANCD2;RAD51C;RFWD3;FANCC;FANCE;SMC3;HLA-B;GLA;FANCM;PALB2;TMEM70;SLC25A24;ACSL4;NXN;TTC37;COMT;RREB1;SEC24C;SMAD6;FBN1;NR2F2;RAI1;NOTCH1;TBL2;MCTP2;B3GALT6;GTF2I;CLIP2;GNPTAB;MMP2;TGFBR2;TGFBR1;TGFB2;PACS1;MMP14;NOTCH3	RAD51;BRCA1;SGO1;FANCI;UBE2T;RFC2;BRCA2;BRIP1;XRCC2;FANCG;FANCA;FANCL;MAD2L2;FANCD2;RAD51C;RFWD3
GO_CELL_CYCLE_ARREST	0.700955	1.61982	0	0.0167826	234	86	CDK1;FOXM1;CDKN3;E2F1;CDC25C;E2F8;BRCA1;PRR11;GTSE1;AURKA;CCNB1;DDIAS;E2F7;CDKN2C;BARD1;MIR200B;KIF20B;PCNA;CDK2;DDIT3;MTBP;RASSF1;CHEK2;CDK4;MSH2;CDKN2D;TFDP1;CXCL8;PNPT1;MAP3K20;PPP2R3B;HMGN5;ZBTB17;PPM1G;RHEB;HRAS;PPP1R15A;GADD45GIP1;E2F4;PIDD1;UHRF2;MLF1;SLC25A33;BIN1;FZD9;CAB39;GADD45A;PRKAG1;PCBP4;RRAGA;HSP90AB1;AKT2;EIF4G2;RPL23;CDK5;RPTOR;BAX;CARM1;CNOT6;JMY;EP300;MDM2;DAB2IP;CCND1;MYC;PK…	CDK1;FOXM1;CDKN3;E2F1;CDC25C;E2F8;BRCA1;PRR11;GTSE1;AURKA;CCNB1;DDIAS;E2F7;CDKN2C;BARD1;MIR200B;KIF20B;PCNA;CDK2;DDIT3;MTBP
HP_ABNORMAL_MALE_REPRODUCTIVE_SYSTEM_PHYSIOLOGY	0.695873	1.61968	0	0.0167815	250	53	RAD51;LMNB1;BRCA1;FANCI;BLM;UBE2T;MCM8;RFC2;BRCA2;BRIP1;XRCC2;FANCG;POC1A;FANCA;FANCL;MAD2L2;FANCD2;RAD51C;RFWD3;FANCC;COQ2;POLA1;ZMYND15;FANCE;FANCM;CISD2;PALB2;CEP19;SMARCE1;TRAF7;SCP2;RSPH3;VPS13C;PKD2;RTN2;TBL2;NSMF;PINK1;GTF2I;CLIP2;PRKN;RSPH1;ANTXR1;PROKR2;HS6ST1;ANOS1;STEAP3;FLRT3;LRRC6;WFS1;SLC29A3;SUFU;GUCY1A1	RAD51;LMNB1;BRCA1;FANCI;BLM;UBE2T;MCM8;RFC2;BRCA2;BRIP1;XRCC2;FANCG;POC1A;FANCA;FANCL;MAD2L2;FANCD2;RAD51C;RFWD3
HP_CRANIOSYNOSTOSIS	0.746743	1.61867	0	0.0170094	142	51	CDC6;CDT1;CDC45;ORC6;ORC1;ESCO2;RECQL4;DONSON;PLK4;TRAIP;CENPJ;CENPE;SNX10;GMNN;PSAT1;POLA1;RBBP8;RAB23;PCNT;CEP120;SLC25A24;KRAS;TMCO1;CHST14;STAT3;BPNT2;COMT;RREB1;NFIX;DPH1;SEC24C;PPP1CB;POR;SMAD6;FBN1;FAT4;CLCN7;SLC35A2;SLC12A6;MAN2B1;GNPTAB;FGFR2;SEC24D;TGFBR2;SLC2A10;TGFBR1;MAF;AHDC1;FLNB;MSX2;MEGF8	CDC6;CDT1;CDC45;ORC6;ORC1;ESCO2;RECQL4;DONSON;PLK4;TRAIP;CENPJ;CENPE
HP_SOMATIC_MUTATION	0.686845	1.61675	0	0.0174811	163	55	RAD51;BUB1B;BRCA1;HMMR;BUB1;AURKA;RAD54L;BRCA2;BRIP1;BARD1;RAD54B;XRCC3;CHEK2;ODC1;MSH6;MAP3K8;AXIN1;HRAS;PALB2;PIGA;KRAS;GNAS;SRC;BAX;PTPRJ;BCR;ERCC6;RARA;NUMA1;ADA;CDH1;EP300;RB1CC1;MXI1;CCND1;MYC;PPP2R1B;MCC;PICALM;SLC35A2;SRGAP1;MET;EGFR;MINPP1;IDH1;PRKN;FGFR2;IGF2R;TGFBR2;KLF6;ZFHX3;CTNNB1;ERBB2;GATA2;DLC1	RAD51;BUB1B;BRCA1;HMMR;BUB1;AURKA;RAD54L;BRCA2;BRIP1;BARD1;RAD54B;XRCC3
GO_PROTEIN_SERINE_THREONINE_KINASE_ACTIVITY	0.683981	1.61665	0	0.0174786	434	120	CDK1;PKMYT1;PBK;AURKB;NEK2;MELK;TTK;BUB1B;BUB1;HASPIN;AURKA;CIT;CHEK1;PLK1;MASTL;PLK4;CDC7;CDK2;VRK1;ITPKA;ATP23;PKN3;CHEK2;PASK;CDK4;CAMK1;MAP3K20;MAP3K8;MAST2;NEK4;MAP3K13;EIF2AK2;RIOK1;VRK2;MAP3K14;CHUK;CAB39;SQSTM1;CSNK1A1;OXSR1;KSR2;TOP1;MAPK14;PRKAG1;MARK2;AKT2;STK38;CDK18;MINK1;MAPK3;MAPKAPK3;HIPK1;CDK5;SIK2;PRKD2;SLK;BCR;PAK2;RIOK3;CSNK1D;MAP4K4;SRPK2;MAP3K9;CSNK2A1;PRKCZ;PSKH1;CSNK1G3;MA…	CDK1;PKMYT1;PBK;AURKB;NEK2;MELK;TTK;BUB1B;BUB1;HASPIN;AURKA;CIT;CHEK1;PLK1;MASTL;PLK4;CDC7;CDK2;VRK1;ITPKA;ATP23;PKN3;CHEK2;PASK;CDK4
HP_ABNORMALITY_OF_THE_SMALL_INTESTINE	0.715598	1.61659	0	0.0174598	202	67	CDC45;RAD51;TRIP13;BUB1B;BRCA1;CENPF;BUB1;FANCI;UBE2T;BRCA2;MCM6;BRIP1;XRCC2;FANCG;FANCA;FANCL;MAD2L2;FANCD2;RAD51C;RFWD3;NSD2;UPF3B;RFXAP;FANCC;CEP57;HSD3B7;EPCAM;SLC7A7;FANCE;FANCM;DISP1;RAD21;CLCN4;ZNF711;PALB2;ZFP57;CCDC47;MYO5B;RFX6;CHST14;ADAM17;ACSL4;STAT3;ANTXR2;DGAT1;TTC37;FRMPD4;GPC1;PIK3C2A;PORCN;RARB;SPINK5;TGIF1;ARID1B;PTCH1;PLA2G4A;EPHX1;USP9X;MID2;TJP2;FRAS1;RRM2B;ATP8B1;LIPA;MPI;P…	CDC45;RAD51;TRIP13;BUB1B;BRCA1;CENPF;BUB1;FANCI;UBE2T;BRCA2;MCM6;BRIP1;XRCC2;FANCG;FANCA;FANCL;MAD2L2;FANCD2;RAD51C;RFWD3;NSD2;UPF3B;RFXAP;FANCC;CEP57
GO_CENTRIOLE	0.732966	1.61649	0	0.0174411	143	52	TOP2A;CEP55;TEDC2;WDR62;AURKA;STIL;PLK1;PLK4;CENPJ;POC1A;KIF24;WDR90;TEDC1;CCNF;CEP295;CCHCR1;CEP78;MPHOSPH9;LRRCC1;SASS6;SCLT1;CCP110;CNTLN;CEP20;TUBGCP3;TUBG1;MDM1;FBF1;POC5;CEP128;HYLS1;CEP135;NEDD1;CFAP20;CEP290;PCNT;IQCB1;BCCIP;SFI1;CETN3;CEP120;CEP43;CEP19;RAN;CEP192;CETN2;CCDC120;CEP104;CAPG;CEP41;CCDC92;DCTN1	TOP2A;CEP55;TEDC2;WDR62;AURKA;STIL;PLK1;PLK4;CENPJ;POC1A;KIF24;WDR90;TEDC1;CCNF;CEP295;CCHCR1;CEP78;MPHOSPH9;LRRCC1;SASS6;SCLT1;CCP110;CNTLN;CEP20;TUBGCP3;TUBG1;MDM1;FBF1;POC5;CEP128
GO_ESTABLISHMENT_OF_SPINDLE_ORIENTATION	0.806832	1.61533	0.0238095	0.0178597	36	17	MAD2L1;NDC80;CENPA;PLK1;SPDL1;SAPCD2;GPSM2;BCCIP;CDK5RAP2;MISP;FBXW11;DCTN1;NUMA1;ITGB1;CLASP1;SPRY1;GJA1	MAD2L1;NDC80;CENPA;PLK1;SPDL1;SAPCD2
HP_POSTERIORLY_ROTATED_EARS	0.709885	1.61524	0	0.0178726	343	87	CDC6;CDT1;CDC45;CEP55;ORC6;TRIP13;BUB1B;ORC1;BUB1;ESCO2;EZH2;RECQL4;RFC2;POLE;NSD2;GMNN;CEP57;SNRPB;HYLS1;FHL1;SMC3;SUZ12;TMEM237;CEP290;HRAS;RAD21;CEP120;RXYLT1;COX7B;EED;MKKS;TFAP2A;KDM6A;SLC25A24;KRAS;TMCO1;XYLT2;ADNP;TCTN3;NELFA;CHST14;TBC1D20;PNPLA6;NXN;KAT6B;CEP41;MBTPS1;AFF4;ASXL2;SOS2;NFIX;HSPG2;PPP1CB;AP3B1;ERMARD;RIT1;BBS12;PEX5;FBN1;ARID1B;B4GAT1;ITCH;RAI1;CDC42;TBL2;TRIM32;MPDZ;USP9X;…	CDC6;CDT1;CDC45;CEP55;ORC6;TRIP13;BUB1B;ORC1;BUB1;ESCO2;EZH2;RECQL4;RFC2
GO_CELL_AGING	0.733591	1.61503	0	0.0179177	118	34	CDK1;FOXM1;FBXO5;CHEK1;BRCA2;CGAS;BCL2L12;H2AX;RBL1;CHEK2;SMC6;PNPT1;EEF1E1;HRAS;NEK4;ING2;HMGA1;ROMO1;BCL2;KRAS;MAPK14;ZMPSTE24;TP63;PDCD4;HMGA2;CDKN1A;PLA2R1;ZNF277;TBX3;BCL6;PRKCD;ZMIZ1;MME;CDKN2B	CDK1;FOXM1;FBXO5;CHEK1;BRCA2;CGAS;BCL2L12;H2AX;RBL1;CHEK2;SMC6
HP_ATRESIA_OF_THE_EXTERNAL_AUDITORY_CANAL	0.854654	1.6144	0	0.0180753	44	15	CDC6;CDT1;CDC45;ORC6;ORC1;GMNN;TCOF1;SNRPB;SMC3;RAD21;TP63;FAT4;FRAS1;FGFR2;NOTCH3	CDC6;CDT1;CDC45;ORC6;ORC1
GO_CILIARY_BASAL_BODY_PLASMA_MEMBRANE_DOCKING	0.681789	1.61339	0	0.0183608	95	44	CDK1;NEK2;PLK1;PLK4;CENPJ;CEP72;HAUS8;KIF24;HAUS1;CEP78;SCLT1;HAUS7;HAUS2;CCP110;RAB3IP;CEP57;TUBG1;FBF1;HAUS5;CEP135;NEDD1;HAUS4;CEP290;PCNT;IQCB1;SFI1;HAUS3;CEP43;CDK5RAP2;HAUS6;CEP192;CETN2;TCTN3;PPP2R1A;CEP41;CSNK1D;DCTN1;DYNC1I2;DYNC1H1;CLASP1;RAB11A;YWHAG;MARK4;TUBA1A	CDK1;NEK2;PLK1;PLK4;CENPJ;CEP72;HAUS8;KIF24;HAUS1;CEP78;SCLT1;HAUS7;HAUS2;CCP110;RAB3IP;CEP57;TUBG1;FBF1
GO_PROTEIN_K48_LINKED_UBIQUITINATION	0.743468	1.61248	0.0229885	0.0186131	57	23	UBE2C;UBE2T;IFI27;UBE2B;UBE2D3;RNF187;UBE2E2;AMFR;SYVN1;UBE2G1;UBR5;TTC3;TRIM44;UBE2D1;ZNRF1;ITCH;MARCHF6;TRIM32;KLHL3;UBE2H;NEDD4L;PRKN;RNF152	UBE2C;UBE2T;IFI27
GO_ANIMAL_ORGAN_REGENERATION	0.75133	1.61058	0	0.0190884	75	26	CDK1;CCNA2;TYMS;EZH2;AURKA;PCNA;CDK4;IL6;PNPT1;PPAT;ANXA3;BAK1;GAS6;PTPN3;RPL10;PKM;CCND1;PTCH1;NOTCH1;CDKN1A;EGFR;PPARG;IGF2R;TGFBR2;PGF;SULF2	CDK1;CCNA2;TYMS;EZH2;AURKA;PCNA
HP_GRAY_MATTER_HETEROTOPIA	0.700455	1.60961	0.0222222	0.019434	86	30	WDR62;CIT;STIL;KNL1;ASPM;KIF14;CENPJ;USP18;NCAPD3;SASS6;MSH2;GPSM2;TUBG1;HYLS1;MSH6;CEP135;MLH1;CDK5RAP2;SLC25A24;ARF1;KAT6B;ERMARD;FAT4;MAN1B1;COPB2;ARFGEF2;B4GAT1;MPDZ;NEDD4L;TUBA1A	WDR62;CIT;STIL;KNL1;ASPM;KIF14;CENPJ;USP18;NCAPD3;SASS6;MSH2;GPSM2;TUBG1
GO_HISTONE_BINDING	0.699788	1.6095	0	0.0194437	238	67	ASF1B;HJURP;PHF19;UHRF1;MCM2;ATAD2;NCAPG2;CHAF1B;CKS2;H2AX;SCML1;CKS1B;TONSL;YEATS4;DEK;VRK1;NCAPD3;NASP;SPIN4;ANP32E;CBX5;TSPYL2;COPRS;HPF1;MSH6;RNF168;NCAPD2;SFMBT1;SSRP1;ANP32B;ING5;ING3;SUZ12;PIH1D1;DNAJC2;IPO9;USP16;UHRF2;KMT5C;PHF13;NPM3;ING2;RCC1;PHIP;TSPYL4;ZMYND11;SMARCA4;TAF7;KAT6B;SMARCC1;SUPT6H;CARM1;RNF20;CDYL;BRD3;TRIM24;WDTC1;MBTD1;MSL3;TSPYL1;CHD2;SBNO1;TSPYL5;CTSL;ZMYND8;L3MBTL3;…	ASF1B;HJURP;PHF19;UHRF1;MCM2;ATAD2;NCAPG2;CHAF1B;CKS2;H2AX;SCML1;CKS1B;TONSL;YEATS4;DEK;VRK1;NCAPD3;NASP
HP_TRACHEOESOPHAGEAL_FISTULA	0.771248	1.60624	0	0.0202804	73	29	RAD51;BRCA1;FANCI;UBE2T;RFC2;BRCA2;BRIP1;XRCC2;FANCG;FANCA;FANCL;RTEL1;MAD2L2;FANCD2;RAD51C;RFWD3;FANCC;NCF2;TCOF1;FANCE;FANCM;TINF2;DKC1;PALB2;TBL2;GTF2I;CLIP2;PROKR2;NOTCH3	RAD51;BRCA1;FANCI;UBE2T;RFC2;BRCA2;BRIP1;XRCC2;FANCG;FANCA;FANCL;RTEL1;MAD2L2;FANCD2;RAD51C;RFWD3;FANCC;NCF2;TCOF1
HP_ABNORMAL_URETER_MORPHOLOGY	0.738118	1.60439	0	0.0207487	118	43	RAD51;CEP55;BRCA1;FANCI;UBE2T;BRCA2;BRIP1;XRCC2;KIF14;FANCG;FANCA;FANCL;MAD2L2;FANCD2;RAD51C;RFWD3;FANCC;FANCE;SMC3;PNKP;FANCM;RAB23;AXIN1;CEP290;PALB2;MKKS;LMOD1;SPINT2;MBTPS2;ZMPSTE24;PLEC;TP63;STXBP1;KCTD1;ITGB4;PORCN;PBX1;TRIM8;ITGA6;CPT2;COL18A1;WFS1;RIPK4	RAD51;CEP55;BRCA1;FANCI;UBE2T;BRCA2;BRIP1;XRCC2;KIF14;FANCG;FANCA;FANCL;MAD2L2;FANCD2;RAD51C;RFWD3
HP_THICK_LOWER_LIP_VERMILION	0.726759	1.60405	0.0103093	0.0207874	146	43	CDT1;ORC6;KIF11;ORC1;KIF15;ECM1;RFC2;UPF3B;PHGDH;GLA;HRAS;CLCN4;ZNF711;RBMX;SMARCE1;KRAS;SMARCA4;ARID1A;ADNP;ACSL4;NEU1;RPL18;SOS2;FRMPD4;LTBP3;PPP1CB;RIT1;FBN1;ARID1B;TBL2;USP9X;GTF2I;MID2;SOX4;CLIP2;UGDH;ANTXR1;RIN2;CUL7;IDS;FUCA1;CYP24A1;GNS	CDT1;ORC6;KIF11;ORC1;KIF15;ECM1;RFC2
GO_MICROTUBULE_POLYMERIZATION	0.774565	1.60331	0	0.0209999	77	18	TPX2;PSRC1;FBXO5;STMN1;CENPJ;MZT1;TUBGCP3;TUBG1;CDK5RAP2;TUBGCP5;CEP192;EML2;CSNK1D;DCTN1;NUMA1;CLASP1;MET;GOLGA2	TPX2;PSRC1;FBXO5;STMN1;CENPJ;MZT1;TUBGCP3;TUBG1
HP_SHORT_LONG_BONE	0.700003	1.60251	0	0.0212116	175	56	RAD51;BRCA1;ESCO2;FANCI;EZH2;UBE2T;RECQL4;DONSON;BRCA2;BRIP1;XRCC2;FANCG;POC1A;FANCA;FANCL;MAD2L2;FANCD2;RAD51C;RFWD3;FANCC;SNRPB;HINT1;HYLS1;FANCE;FANCM;PALB2;RAB33B;GNAS;TCTN3;RPL13;AFF4;HSPG2;PORCN;FBN1;FAT4;PEX7;SLC35A2;JAG1;OBSL1;B3GALT6;PRKAR1A;SH3PXD2B;TRIP11;MET;XYLT1;GNPTAB;FGFR2;TBX3;COMP;CUL7;CANT1;FLNB;EXOC6B;ATP7A;RIPK4;FZD2	RAD51;BRCA1;ESCO2;FANCI;EZH2;UBE2T;RECQL4;DONSON;BRCA2;BRIP1;XRCC2;FANCG;POC1A;FANCA;FANCL;MAD2L2;FANCD2;RAD51C;RFWD3
HP_MALE_REPRODUCTIVE_SYSTEM_NEOPLASM	0.776698	1.60244	0.0121951	0.0212019	57	19	RAD51;BRCA1;BRCA2;BRIP1;BARD1;RAD51D;RAD51C;CHEK2;NAB2;PALB2;GNAS;CDH1;MXI1;STAT6;PRKAR1A;STS;RNASEL;KLF6;ZFHX3	RAD51;BRCA1;BRCA2;BRIP1;BARD1;RAD51D;RAD51C;CHEK2
GO_T_CELL_MIGRATION	0.731823	1.60099	0.0114943	0.0215853	67	18	CXCL10;CXCL11;ECM1;CCL5;TNFSF14;ADAM8;CXCL16;RIPOR2;LRCH1;OXSR1;CRK;ADAM17;ITGA4;TMEM102;DOCK8;APP;WNT5A;ADAM10	CXCL10;CXCL11;ECM1;CCL5
GO_GAMETE_GENERATION	0.702106	1.60086	0	0.021622	716	140	NCAPH;ASF1B;TOP2A;KIFC1;TRIP13;E2F1;TTK;FBXO5;CIP2A;PTTG1;HMGB2;HROB;AURKA;CCNB1;CDC25B;MCM8;BRCA2;PLK1;RACGAP1;BRIP1;MASTL;PABPC1L;KNL1;ASPM;FANCG;H2AX;MYBL1;FIGNL1;POC1A;KIF18A;RPL39L;FANCA;NCAPH2;MNS1;FANCL;BIRC3;FANCD2;RAD51C;CTSV;MSH2;SNRPA1;FOSL1;FANCC;CEP57;SPIN4;YBX2;HSPB11;SPATA6L;ZMYND15;NDC1;MAST2;MEA1;SFMBT1;MLH1;CREM;ZGLP1;AMH;EIF2S2;TBP;ING2;MKKS;SLC4A2;TIAL1;CREB3L4;TARBP2;UBE2B;SI…	NCAPH;ASF1B;TOP2A;KIFC1;TRIP13;E2F1;TTK;FBXO5;CIP2A;PTTG1;HMGB2;HROB;AURKA;CCNB1;CDC25B;MCM8;BRCA2;PLK1;RACGAP1;BRIP1;MASTL;PABPC1L;KNL1;ASPM;FANCG;H2AX;MYBL1;FIGNL1;POC1A;KIF18A;RPL39L;FANCA;NCAPH2;MNS1;FANCL;BIRC3;FANCD2;RAD51C
GO_NUCLEAR_HETEROCHROMATIN	0.762162	1.6	0.0326087	0.0219091	34	15	CENPA;UHRF1;ESCO2;EME1;H2AZ1;NCAPD3;CBX5;CBX3;SUZ12;EED;UHRF2;KMT5C;SATB1;FOXC1;IL33	CENPA;UHRF1;ESCO2;EME1;H2AZ1;NCAPD3
GO_REGULATION_OF_CALCIUM_ION_TRANSPORT_INTO_CYTOSOL	0.775509	1.59986	0.0113636	0.0219607	101	16	CXCL10;CXCL11;CORO1A;TMEM38B;GSTO1;CALM2;BCL2;TMBIM6;BAK1;FKBP1A;BAX;MYO5A;PKD2;FYN;CAMK2D;F2R	CXCL10;CXCL11
GO_POLYMERIC_CYTOSKELETAL_FIBER	0.685783	1.59962	0	0.0219496	756	195	NUSAP1;CDK1;SKA1;BIRC5;AURKB;TPX2;KIFC1;NEK2;KIF2C;SPAG5;SKA3;KIF11;LMNB1;KIF4A;PSRC1;PRC1;KIF23;GTSE1;KNTC1;KIF18B;KIF15;KIF20A;AURKA;STMN1;PLK1;RACGAP1;GAS2L3;ASPM;KIF14;CENPJ;KIF20B;KIF22;KIF18A;HAUS8;KIF24;CENPE;HAUS1;MNS1;TUBA1B;CEP295;SLC1A4;CKAP2;RASSF1;CORO1A;BAG2;FAM161A;TTLL4;KNSTRN;HAUS7;HAUS2;PNN;CEP57;TUBGCP3;TUBG1;KIFC2;MDM1;FBF1;LMNB2;SHTN1;SAA1;HAUS5;RUSC1;CFAP20;DNAH14;DCDC2;CASP…	NUSAP1;CDK1;SKA1;BIRC5;AURKB;TPX2;KIFC1;NEK2;KIF2C;SPAG5;SKA3;KIF11;LMNB1;KIF4A;PSRC1;PRC1;KIF23;GTSE1;KNTC1;KIF18B;KIF15;KIF20A;AURKA;STMN1;PLK1;RACGAP1;GAS2L3;ASPM;KIF14;CENPJ;KIF20B;KIF22;KIF18A;HAUS8;KIF24;CENPE;HAUS1;MNS1;TUBA1B;CEP295;SLC1A4;CKAP2;RASSF1;CORO1A;BAG2;FAM161A;TTLL4;KNSTRN;HAUS7;HAUS2
HP_NARROW_MOUTH	0.729287	1.59878	0	0.0222345	174	51	CDC6;CDT1;CDC45;ORC6;ORC1;RECQL4;DONSON;MCM5;POLD1;GMNN;PQBP1;TCOF1;OSGEP;CLCF1;DCPS;PIGA;BIN1;SLC25A24;IARS2;ZMPSTE24;CHST14;RLIM;TBC1D20;ALDH18A1;PIK3R2;BPNT2;TTC37;COMT;LTBP3;RREB1;BCR;NFIX;TP63;SATB2;RPL10;STXBP1;HSPG2;SEC24C;EP300;FBN1;FAT4;ITGA3;PTCH1;NALCN;FGFR2;NOTCH2;MAF;CANT1;CCND2;RIPK4;GJA1	CDC6;CDT1;CDC45;ORC6;ORC1;RECQL4;DONSON;MCM5
GO_CELLULAR_RESPONSE_TO_UV	0.716356	1.59842	0	0.0222851	81	31	PBK;AURKB;CDC25A;CHEK1;CRIP1;PCNA;POLD1;RHNO1;POLD3;TREX1;ATF4;PARP1;EIF2S1;MC1R;METTL3;BAK1;HYAL2;BAX;USP47;PIK3R1;EP300;MDM2;MYC;KDM1A;XPC;H2AW;CDKN1A;DDB1;TP53INP1;IMPACT;MME	PBK;AURKB;CDC25A;CHEK1;CRIP1;PCNA;POLD1;RHNO1;POLD3;TREX1
GO_CLEAVAGE_FURROW	0.734444	1.59828	0.0222222	0.0223201	54	18	CEP55;KIF20A;RACGAP1;MASTL;PLK4;ECT2;PDXP;ZFYVE19;STAMBP;PLEKHG6;MYH9;ITGB1;RAB11A;RAB11FIP4;LIMA1;PITPNM1;KLHDC8B;PLCD3	CEP55;KIF20A;RACGAP1;MASTL;PLK4
GO_REGULATION_OF_GLIOGENESIS	0.68138	1.59664	0.011236	0.0230206	128	24	CDK1;E2F1;EZH2;IL6;CLCF1;NR1D1;IDH2;TNF;RHEB;BIN1;HES1;TSPO;PRKCH;UFL1;NOTCH1;DUSP10;SPINT1;TIAM1;PPARG;CTNNB1;IL1B;TNFRSF21;EPHA4;LRP1	CDK1;E2F1;EZH2
HP_FINGER_SYNDACTYLY	0.685888	1.59592	0	0.023363	181	60	RAD51;CKAP2L;BRCA1;ORC1;ESCO2;FANCI;BLM;EZH2;UBE2T;BRCA2;BRIP1;XRCC2;FANCG;FANCA;FANCL;MAD2L2;FANCD2;RAD51C;RFWD3;FANCC;PHGDH;FANCE;ARL6IP6;FANCM;SUZ12;RAB23;CEP290;PALB2;EED;MKKS;TCTN3;PNPLA6;NXN;PLEC;TP63;RPL10;KCTD1;ITGB4;CDH1;BBS12;PORCN;FAT4;NOTCH1;TRIM32;WASHC5;FRAS1;FGFR2;SEMA5A;MECOM;CTNND1;LFNG;NECTIN4;BBS9;NECTIN1;FLNB;WNT5A;RIPK4;FZD2;MEGF8;GJA1	RAD51;CKAP2L;BRCA1;ORC1;ESCO2;FANCI;BLM;EZH2;UBE2T;BRCA2;BRIP1;XRCC2;FANCG;FANCA;FANCL;MAD2L2;FANCD2;RAD51C;RFWD3
HP_MULTICYSTIC_KIDNEY_DYSPLASIA	0.725663	1.59586	0.0430108	0.0233186	106	26	CEP55;TRIP13;BUB1B;BUB1;CEP57;SNRPB;ARL6IP6;SMC3;CEP290;RAD21;VHL;MKKS;TFAP2A;LMOD1;MBTPS2;NXN;KAT6B;BBS12;PEX5;PORCN;MCTP2;TRIM32;FRAS1;PEX19;CPT2;BBS9	CEP55;TRIP13;BUB1B;BUB1
HP_UPSLANTED_PALPEBRAL_FISSURE	0.692949	1.59572	0	0.0233667	227	84	RAD51;KIF11;BUB1B;BRCA1;FANCI;UBE2T;WDR62;DONSON;CIT;STIL;BRCA2;BRIP1;XRCC2;KNL1;ASPM;KIF14;FANCG;CENPJ;FANCA;NCAPD3;FANCL;MAD2L2;FANCD2;RAD51C;SASS6;RFWD3;TELO2;EBP;FANCC;PQBP1;UQCC2;POLA1;XRCC4;FANCE;CEP135;FANCM;TOE1;PCNT;PALB2;CDK5RAP2;PIGA;ATAD3A;TFAP2A;THOC6;PHIP;TMCO1;RDH11;SNRPN;TRIP12;NXN;EHMT1;COMT;PMM2;FIG4;RREB1;NFIX;KDM5C;SEC24C;AP3B1;HSD17B4;PEX5;DYNC1I2;CLTC;AP1S1;ARID1B;COPB2;PEX7…	RAD51;KIF11;BUB1B;BRCA1;FANCI;UBE2T;WDR62;DONSON;CIT;STIL;BRCA2;BRIP1;XRCC2;KNL1;ASPM;KIF14;FANCG;CENPJ;FANCA;NCAPD3;FANCL;MAD2L2;FANCD2;RAD51C;SASS6;RFWD3;TELO2
GO_RESPONSE_TO_GAMMA_RADIATION	0.743695	1.59549	0	0.02343	56	26	CXCL10;RAD51;BRCA2;XRCC2;H2AX;EGR1;FANCD2;CHEK2;TREX1;PARP1;MAP3K20;HRAS;POLB;BCL2;BAK1;HSF1;ZMPSTE24;BAX;ERCC6;MDM2;TSPYL5;MYC;KDM1A;BCL2L1;CDKN1A;GATA3	CXCL10;RAD51;BRCA2;XRCC2;H2AX;EGR1;FANCD2;CHEK2;TREX1
HP_RENAL_HYPOPLASIA_APLASIA	0.713522	1.59532	0	0.023447	260	90	RAD51;CEP55;BRCA1;CENPF;FANCI;UBE2T;WDR62;CIT;RFC2;STIL;MCM5;BRCA2;NCAPG2;BRIP1;XRCC2;KNL1;ASPM;KIF14;FANCG;CENPJ;FANCA;NCAPD3;FANCL;MAD2L2;FANCD2;RAD51C;SASS6;RFWD3;FANCC;PQBP1;PHGDH;XRCC4;FANCE;CEP135;FANCM;DISP1;RAD21;CEP120;PALB2;CDK5RAP2;MKKS;TFAP2A;KDM6A;THOC6;SMARCE1;MBTPS2;SMARCA4;ARID1A;SURF1;NDUFS2;TCTN3;ALDH18A1;PPP2R1A;TTC37;COMT;RREB1;TP63;SEC24C;KCTD1;PIK3C2A;PORCN;FAT4;RARB;TGIF1;A…	RAD51;CEP55;BRCA1;CENPF;FANCI;UBE2T;WDR62;CIT;RFC2;STIL;MCM5;BRCA2;NCAPG2;BRIP1;XRCC2;KNL1;ASPM;KIF14;FANCG;CENPJ;FANCA;NCAPD3;FANCL;MAD2L2;FANCD2;RAD51C;SASS6;RFWD3
HP_PROPORTIONATE_SHORT_STATURE	0.723591	1.5948	0	0.0235865	122	48	CDC6;CDT1;CDC45;ORC6;KIF11;CKAP2L;ORC1;POLE;FAM111A;GMNN;COL9A3;COL9A2;COX7B;MBTPS2;TKT;SDHA;TCTN3;RPL13;ALDH18A1;PNPLA6;ANTXR2;KAT6B;GLB1;LTBP3;ERCC6;HHAT;PIK3R1;FBN1;CAMK2G;INPP5K;PEX7;B3GALT6;PRKAR1A;TRIP11;CTSA;XYLT1;COMP;ATP8B1;PCYT1A;CTNNB1;CANT1;FLNB;IDS;SCNN1A;WNT5A;SCNN1B;FZD2;SCNN1G	CDC6;CDT1;CDC45;ORC6;KIF11;CKAP2L;ORC1
HP_CHROMOSOME_BREAKAGE	0.781938	1.59441	0.0121951	0.0235879	26	15	BRCA1;FANCI;BLM;BRCA2;BRIP1;FANCA;FANCL;FANCD2;FANCC;FANCE;RNF168;PALB2;SMARCE1;TRAF7;SUFU	BRCA1;FANCI;BLM;BRCA2;BRIP1;FANCA;FANCL;FANCD2
GO_MICROTUBULE_END	0.815654	1.59351	0	0.0240315	34	15	KIF2C;SPAG5;KIF18B;ASPM;KNSTRN;CDK5RAP2;MISP;DST;CLIP4;DCTN1;NUMA1;MYO5A;CLASP1;CLIP2;NCKAP5L	KIF2C;SPAG5;KIF18B;ASPM
HP_NEOPLASM_OF_THE_BREAST	0.728177	1.59159	0	0.0248235	81	37	RAD51;BRCA1;HMMR;RAD54L;BRCA2;BRIP1;BARD1;POLE;XRCC3;POLD1;RAD51D;RAD51C;CHEK2;CDK4;MSH2;MSH6;IDH2;ACD;MLH1;MC1R;PALB2;TERF2IP;KRAS;SDHC;GNAS;CDH1;MDM2;RB1CC1;C11orf95;PRKAR1A;IDH1;PRKN;FGFR2;MITF;PRKCD;CTNNB1;CDKN2B	RAD51;BRCA1;HMMR;RAD54L;BRCA2;BRIP1;BARD1;POLE;XRCC3;POLD1;RAD51D;RAD51C;CHEK2;CDK4;MSH2
GO_MICROTUBULE_BASED_MOVEMENT	0.701258	1.59089	0	0.0249745	368	83	KIFC1;KIF2C;DLGAP5;KIF11;KIF4A;KIF23;KIF18B;KIF15;KIF20A;CNIH2;RACGAP1;KIF14;KIF20B;KIF22;KIF18A;KIF24;CENPE;BICDL1;ADCY3;KIFC2;HSPB11;TCTEX1D2;CFAP20;DNAH14;AP3M2;TMEM201;SYNE2;ING2;MKKS;TUB;UXT;UBE2B;BLOC1S1;RAB6A;AP3D1;BLOC1S4;ARL8A;KIF13A;COPG2;LCA5;KIF5B;ACTR2;DYNC1LI2;DST;BICD2;PLTP;TTC30A;KIFAP3;TNPO1;RAB1A;FBXW11;TPGS1;KIF3B;PRKCZ;AP3B1;BBS12;DYNC1I2;ARL8B;COPG1;KIF1C;DYNC1H1;LAMP1;RAB27B…	KIFC1;KIF2C;DLGAP5;KIF11;KIF4A;KIF23;KIF18B;KIF15;KIF20A;CNIH2;RACGAP1;KIF14;KIF20B;KIF22;KIF18A;KIF24;CENPE;BICDL1
HP_DEPRESSED_NASAL_RIDGE	0.739208	1.5908	0.0227273	0.024943	121	25	CEP55;TRIP13;BUB1B;BUB1;GMNN;CEP57;PHGDH;PSAT1;CEP290;SNAP29;SMARCE1;SMARCA4;ARID1A;EDARADD;TCTN3;RPL18;GLB1;TTC37;HSPG2;ARID1B;MAN2B1;PRKAR1A;SOX4;NALCN;PEPD	CEP55;TRIP13;BUB1B;BUB1
GO_RESPONSE_TO_RADIATION	0.678775	1.58927	0	0.025517	446	131	PBK;RAD51AP1;CXCL10;AURKB;RAD51;PCLAF;DTL;CDC25A;BRCA1;FEN1;BLM;RAD54L;CHEK1;BRCA2;TIPIN;XRCC2;FANCG;H2AX;FIGNL1;CRIP1;TICRR;RRM1;PCNA;EGR1;USP1;RAD1;POLD1;FANCD2;PRIMPOL;ASNS;RFWD3;CHEK2;ECT2;RHNO1;MSH2;INTS7;TOPBP1;POLD3;TREX1;INIP;CDKN2D;ATF4;COPS3;NABP2;PARP1;MAP3K20;XRCC4;PAXIP1;MSH6;CRY1;RNF168;PER3;PNKP;SLC7A11;EIF2S1;HRAS;MC1R;HMGN1;BEST1;BCL3;KDM4D;FBXL6;TP53I13;POLB;UBE2B;TXN;METTL3;BCL…	PBK;RAD51AP1;CXCL10;AURKB;RAD51;PCLAF;DTL;CDC25A;BRCA1;FEN1;BLM;RAD54L;CHEK1;BRCA2;TIPIN;XRCC2;FANCG;H2AX;FIGNL1;CRIP1;TICRR;RRM1;PCNA;EGR1;USP1;RAD1;POLD1;FANCD2;PRIMPOL;ASNS;RFWD3;CHEK2;ECT2;RHNO1;MSH2;INTS7;TOPBP1;POLD3;TREX1
HP_HYPOPIGMENTED_SKIN_PATCHES	0.730929	1.58898	0	0.025545	117	41	RAD51;BRCA1;FANCI;BLM;UBE2T;BRCA2;BRIP1;XRCC2;FANCG;FANCA;FANCL;RTEL1;MAD2L2;FANCD2;RAD51C;RFWD3;EBP;FANCC;FANCE;FANCM;PCNT;TINF2;MC1R;COX7B;DKC1;PALB2;SDHC;ERCC5;CIB1;COMT;RREB1;KITLG;SEC24C;TMC6;KIAA0319L;XPC;FGFR2;ANTXR1;MITF;CCN2;PSAP	RAD51;BRCA1;FANCI;BLM;UBE2T;BRCA2;BRIP1;XRCC2;FANCG;FANCA;FANCL;RTEL1;MAD2L2;FANCD2;RAD51C;RFWD3
GO_MALE_GAMETE_GENERATION	0.689066	1.5864	0	0.0267942	574	101	ASF1B;KIFC1;TRIP13;E2F1;CIP2A;PTTG1;HMGB2;HROB;CCNB1;MCM8;BRCA2;RACGAP1;BRIP1;KNL1;ASPM;FANCG;H2AX;MYBL1;FIGNL1;POC1A;KIF18A;RPL39L;FANCA;MNS1;BIRC3;RAD51C;CTSV;SNRPA1;CEP57;YBX2;HSPB11;SPATA6L;ZMYND15;NDC1;MAST2;MEA1;SFMBT1;MLH1;CREM;ZGLP1;TBP;ING2;MKKS;SLC4A2;CREB3L4;TARBP2;UBE2B;SIAH1;METTL3;DPY19L2P2;H3-3A;PAIP2;DLD;XRN2;CETN2;HSF1;PRKAG1;TBC1D20;CIB1;PUM1;SGPL1;AFF4;NDRG3;BAX;PLEKHA1;HERC4;B…	ASF1B;KIFC1;TRIP13;E2F1;CIP2A;PTTG1;HMGB2;HROB;CCNB1;MCM8;BRCA2;RACGAP1;BRIP1;KNL1;ASPM;FANCG;H2AX;MYBL1;FIGNL1;POC1A;KIF18A;RPL39L;FANCA;MNS1;BIRC3;RAD51C
HP_DEVIATION_OF_THE_HAND_OR_OF_FINGERS_OF_THE_HAND	0.716654	1.58573	0	0.0271659	386	111	CDC6;CDT1;CDC45;RAD51;CEP55;ORC6;TRIP13;CKAP2L;BUB1B;BRCA1;ORC1;BUB1;ESCO2;FANCI;BLM;EZH2;UBE2T;DONSON;RFC2;BRCA2;BRIP1;XRCC2;FANCG;PLK4;TRAIP;CENPJ;CENPE;FANCA;FANCL;MAD2L2;FANCD2;RAD51C;RFWD3;TELO2;EBP;GMNN;FANCC;CEP57;PQBP1;PHGDH;POLA1;SNRPB;CLCF1;XRCC4;NUP37;FANCE;SMC3;FANCM;RBBP8;RAB23;PCNT;HRAS;RAD21;STAG1;PALB2;CCDC28B;TFAP2A;KRAS;MOGS;SNRPN;TCTN3;PNPLA6;NXN;PPP2R1A;KAT6B;BICD2;SOS2;SIM1;B…	CDC6;CDT1;CDC45;RAD51;CEP55;ORC6;TRIP13;CKAP2L;BUB1B;BRCA1;ORC1;BUB1;ESCO2;FANCI;BLM;EZH2;UBE2T;DONSON;RFC2;BRCA2;BRIP1;XRCC2;FANCG;PLK4;TRAIP;CENPJ;CENPE;FANCA;FANCL;MAD2L2;FANCD2;RAD51C;RFWD3;TELO2
GO_ORGANELLE_LOCALIZATION	0.682966	1.58517	0	0.0274311	649	233	NUSAP1;CDK1;CDCA5;AURKB;MAD2L1;CDT1;NDC80;NUF2;KIFC1;NEK2;KIF2C;DLGAP5;SPAG5;CENPA;PSRC1;CDCA8;CENPF;KIF23;FAM83D;AURKA;CCNB1;PLK1;CNIH2;PABPC1L;ASPM;KIF14;PLK4;CENPQ;CENPJ;CEP72;SPDL1;KIF22;KIF18A;HAUS8;KIF24;CENPE;BICDL1;MYO19;HAUS1;SAPCD2;CEP78;SCLT1;ESPL1;HAUS7;HAUS2;GPSM2;CCP110;RAB3IP;CEP57;TUBG1;FBF1;RAB27A;HAUS5;CEP135;MIS12;NEDD1;AP3M2;MLH1;HAUS4;TMEM201;MX1;PINX1;MX2;C12orf4;CEP290;PCNT…	NUSAP1;CDK1;CDCA5;AURKB;MAD2L1;CDT1;NDC80;NUF2;KIFC1;NEK2;KIF2C;DLGAP5;SPAG5;CENPA;PSRC1;CDCA8;CENPF;KIF23;FAM83D;AURKA;CCNB1;PLK1;CNIH2;PABPC1L;ASPM;KIF14;PLK4;CENPQ;CENPJ;CEP72;SPDL1;KIF22;KIF18A;HAUS8;KIF24;CENPE;BICDL1;MYO19;HAUS1;SAPCD2
HP_ABNORMALITY_OF_THE_TESTIS_SIZE	0.671883	1.58296	0	0.0283701	171	55	RAD51;BRCA1;FANCI;UBE2T;MCM8;BRCA2;BRIP1;XRCC2;FANCG;FANCA;FANCL;MAD2L2;FANCD2;RAD51C;FAM111A;RFWD3;UPF3B;FANCC;PQBP1;PHGDH;POLA1;ZMYND15;FANCE;FANCM;SLC39A4;DKC1;PALB2;CCDC28B;RBMX;MBTPS2;GNAS;TCTN3;ERCC5;RLIM;TBC1D20;CTDP1;PMM2;KDM5C;SATB2;RPL10;HSPG2;POR;FBN1;B4GAT1;XPC;NSMF;LEPR;ZDHHC9;PROKR2;HS6ST1;ANOS1;CUL7;FLRT3;SLC29A3;CDKN1C	RAD51;BRCA1;FANCI;UBE2T;MCM8;BRCA2;BRIP1;XRCC2;FANCG;FANCA;FANCL;MAD2L2;FANCD2;RAD51C;FAM111A;RFWD3;UPF3B;FANCC;PQBP1;PHGDH
HP_ABNORMAL_CORTICAL_BONE_MORPHOLOGY	0.73774	1.5822	0.0106383	0.0288266	70	23	WDR62;CIT;STIL;KNL1;ASPM;KIF14;CENPJ;NCAPD3;FAM111A;SASS6;CEP135;FARSB;CDK5RAP2;ZMPSTE24;FBN1;CLCN7;COPB2;MAN2B1;SH3PXD2B;PLEKHM1;PEX19;HPGD;GJA1	WDR62;CIT;STIL;KNL1;ASPM;KIF14;CENPJ;NCAPD3;FAM111A;SASS6
HP_TRIANGULAR_SHAPED_PHALANGES_OF_THE_HAND	0.681759	1.58177	0.0102041	0.0290125	147	51	RAD51;BRCA1;ESCO2;KIF15;FANCI;EZH2;UBE2T;BRCA2;BRIP1;XRCC2;FANCG;FANCA;FANCL;MAD2L2;FANCD2;RAD51C;RFWD3;FANCC;NUP107;FANCE;SMC3;FANCM;SUZ12;RAB23;PCNT;CWF19L1;RAD21;PALB2;EED;GNAS;ADNP;RLIM;NXN;FIG4;TP63;SATB2;EP300;PTCH1;USP9X;XYLT1;DACT1;FGFR2;PACS1;SUMF1;CANT1;FLNB;MSX2;WNT5A;SUFU;FZD2;MEGF8	RAD51;BRCA1;ESCO2;KIF15;FANCI;EZH2;UBE2T;BRCA2;BRIP1;XRCC2;FANCG;FANCA;FANCL;MAD2L2;FANCD2;RAD51C;RFWD3
HP_TRIANGULAR_FACE	0.753664	1.58172	0	0.0290189	108	34	CDC6;ORC6;TRIP13;BUB1B;BUB1;FANCI;POC1A;CEP57;PQBP1;XRCC4;TRIM37;SLC25A24;KRAS;TALDO1;ATP6V1A;ALDH18A1;SOS2;RIT1;PIK3R1;RAI1;JAG1;MCTP2;OBSL1;ADGRG6;HMGA2;BMP1;NALCN;COL5A1;NOTCH2;SEC24D;PEX19;CUL7;NECTIN1;COL5A2	CDC6;ORC6;TRIP13;BUB1B;BUB1;FANCI;POC1A
GO_SITE_OF_DNA_DAMAGE	0.706661	1.58137	0	0.0291442	82	38	RAD51;WDR76;ESCO2;HROB;CGAS;AUNIP;H2AX;TIMELESS;SLF1;SLFN11;RPA3;MAD2L2;RFWD3;SMC6;CBX5;PARP1;PAXX;RIF1;RPA2;RNF168;RNF138;CBX3;RBBP8;SLF2;SHLD3;RPA1;KDM4D;ARPC1A;ARPC2;RNF169;ACTR2;SMARCAD1;ERCC6;EXD2;VCP;UFL1;ZBTB7A;XPC	RAD51;WDR76;ESCO2;HROB;CGAS;AUNIP;H2AX;TIMELESS;SLF1;SLFN11;RPA3;MAD2L2;RFWD3;SMC6
HP_HYPOPLASTIC_FEMALE_EXTERNAL_GENITALIA	0.826454	1.58134	0	0.0290908	56	21	CDC6;CDT1;CDC45;ORC6;ORC1;POC1A;GMNN;SMC3;RAD21;SLC25A24;SNRPN;TBC1D20;NXN;FIG4;TP63;POR;PORCN;FGFR2;WNT5A;RIPK4;FZD2	CDC6;CDT1;CDC45;ORC6;ORC1;POC1A
GO_REGULATION_OF_ORGANELLE_ORGANIZATION	0.670991	1.58039	0	0.0294677	1310	392	NUSAP1;PKMYT1;UBE2C;SKA1;CDCA5;CDC6;AURKB;MAD2L1;CDT1;CDC45;CDC20;NDC80;TOP2A;MKI67;TPX2;ANLN;TACC3;NEK2;PHF19;TRIP13;DLGAP5;E2F1;SPAG5;SKA3;KIF11;TTK;CDC25C;BUB1B;PSRC1;BRCA1;FBXO5;PTTG1;FEN1;CENPF;BUB1;KNTC1;IQGAP3;MCM2;ATAD2;AURKA;CCNB1;STMN1;CHEK1;STIL;PLK1;DDX11;PLK4;CENPJ;SPDL1;POC1A;KIF20B;KIF18A;RMI2;GEN1;CENPE;CLTRN;SLF1;XRCC3;MYO19;MNS1;MTBP;CCNF;CEP295;GPR3;RAD1;CEP85;RTEL1;MAD2L2;CKAP…	NUSAP1;PKMYT1;UBE2C;SKA1;CDCA5;CDC6;AURKB;MAD2L1;CDT1;CDC45;CDC20;NDC80;TOP2A;MKI67;TPX2;ANLN;TACC3;NEK2;PHF19;TRIP13;DLGAP5;E2F1;SPAG5;SKA3;KIF11;TTK;CDC25C;BUB1B;PSRC1;BRCA1;FBXO5;PTTG1;FEN1;CENPF;BUB1;KNTC1;IQGAP3;MCM2;ATAD2;AURKA;CCNB1;STMN1;CHEK1;STIL;PLK1;DDX11;PLK4;CENPJ;SPDL1;POC1A;KIF20B;KIF18A;RMI2;GEN1;CENPE;CLTRN;SLF1;XRCC3;MYO19;MNS1;MTBP;CCNF;CEP295;GPR3;RAD1;CEP85;RTEL1;MAD2L2;CKAP…
GO_CELL_MATURATION	0.70075	1.58033	0	0.0294436	179	44	TRIP13;TYMS;FBXO5;AURKA;CCNB1;CDC25B;BRCA2;PABPC1L;KIF14;SCLT1;C1QL1;MAP3K13;NFASC;BCL2;PTBP3;HES1;DLD;GPAT4;PPP2R1A;TUT7;MAEA;FARP2;B4GALT5;FOXO3;AGRN;ZBTB7A;KDM1A;EPAS1;NTN4;ABHD2;CDKN1A;WASHC5;GDF11;PPARG;L3MBTL3;FAM210B;ANKS1A;CTNNB1;HOXA5;GATA3;APP;HIF1A;GATA2;ANG	TRIP13;TYMS;FBXO5;AURKA;CCNB1;CDC25B;BRCA2;PABPC1L;KIF14
GO_EXONUCLEASE_ACTIVITY_ACTIVE_WITH_EITHER_RIBO_OR_DEOXYRIBONUCLEIC_ACIDS_AND_PRODUCING_5_PHOSPHOMONOESTERS	0.699462	1.58017	0.0217391	0.0294786	58	25	EXO1;FEN1;POLE;DCLRE1B;RAD1;POLD1;EXOSC9;ISG20;TREX1;PNPT1;DCLRE1A;MGME1;TOE1;APEX2;EXOSC3;PDE12;XRN2;EXOSC7;PAN3;DIS3;APEX1;CNOT6;EXD2;PLD3;REXO2	EXO1;FEN1;POLE;DCLRE1B;RAD1;POLD1;EXOSC9;ISG20;TREX1
GO_GERM_CELL_DEVELOPMENT	0.723369	1.58006	0	0.0294693	275	52	TRIP13;FBXO5;HMGB2;AURKA;CCNB1;CDC25B;BRCA2;BRIP1;PABPC1L;KNL1;ASPM;FANCG;MSH2;FANCC;CEP57;YBX2;ZMYND15;MLH1;ZGLP1;AMH;ING2;MKKS;TIAL1;TARBP2;UBE2B;DPY19L2P2;BCL2;H3-3A;DLD;TBC1D20;CIB1;PPP2R1A;AFF4;SRC;BAX;TUT7;CDYL;FBXW11;FNDC3A;TPGS1;RARA;FOXO3;OSBP2;GOPC;BCL2L1;ABHD2;WASHC5;RSPH1;MARF1;PAQR7;CTNNB1;ANG	TRIP13;FBXO5;HMGB2;AURKA;CCNB1;CDC25B;BRCA2;BRIP1;PABPC1L;KNL1;ASPM;FANCG
GO_REGULATION_OF_DNA_METABOLIC_PROCESS	0.699454	1.57948	0	0.029563	365	126	RAD51AP1;DSCC1;AURKB;FOXM1;CDT1;RAD51;NEK2;POLQ;BRCA1;CHTF18;BLM;RFC3;RFC4;CHEK1;RFC2;CGAS;DDX11;AUNIP;ATAD5;H2AX;PARPBP;FIGNL1;MIS18A;TICRR;TIMELESS;RMI2;PCNA;CDK2;DEK;SLF1;USP1;RTEL1;MAD2L2;ANKRD1;KPNA2;RFC5;NSD2;ALYREF;MSH2;ARRB2;THOC1;ZNF93;TFDP1;IL6;CLCF1;CEBPG;NABP2;PARP1;HMGB1;PAXIP1;RIF1;MSH6;XRCC1;RPA2;ACD;RNF168;PNKP;DDX39B;KLHL15;MLH1;PINX1;SLF2;SHLD3;EXOSC3;FUS;TINF2;SUB1;HNRNPA2B1;DN…	RAD51AP1;DSCC1;AURKB;FOXM1;CDT1;RAD51;NEK2;POLQ;BRCA1;CHTF18;BLM;RFC3;RFC4;CHEK1;RFC2;CGAS;DDX11;AUNIP;ATAD5;H2AX;PARPBP;FIGNL1;MIS18A;TICRR;TIMELESS;RMI2;PCNA;CDK2;DEK;SLF1;USP1;RTEL1;MAD2L2;ANKRD1;KPNA2;RFC5;NSD2;ALYREF;MSH2
HP_DISPLACEMENT_OF_THE_URETHRAL_MEATUS	0.695567	1.57848	0	0.0298621	284	91	CDC6;CDT1;CDC45;RAD51;ORC6;BUB1B;BRCA1;ORC1;ESCO2;CDCA7;FANCI;UBE2T;BRCA2;BRIP1;XRCC2;FANCG;POLE;FANCA;FANCL;RTEL1;MAD2L2;FANCD2;RAD51C;RFWD3;NSD2;GMNN;PSPH;FANCC;PQBP1;HYLS1;FANCE;ARL6IP6;SMC3;FANCM;RBBP8;PCNT;TINF2;RAD21;COX7B;DKC1;PALB2;MKKS;TMEM70;TFAP2A;KDM6A;THOC6;KRAS;ARCN1;ZMPSTE24;NELFA;RLIM;PNPLA6;AFF4;EHMT1;TTC37;COMT;FIG4;RREB1;TP63;MTM1;RPL10;SEC24C;ERMARD;EP300;PEX5;POR;MID1;FAT4;AR…	CDC6;CDT1;CDC45;RAD51;ORC6;BUB1B;BRCA1;ORC1;ESCO2;CDCA7;FANCI;UBE2T;BRCA2;BRIP1;XRCC2;FANCG;POLE;FANCA;FANCL;RTEL1;MAD2L2;FANCD2;RAD51C;RFWD3;NSD2
GO_SITE_OF_DOUBLE_STRAND_BREAK	0.694157	1.57635	0.0212766	0.0308643	61	28	RAD51;ESCO2;CGAS;H2AX;TIMELESS;SLF1;RPA3;MAD2L2;RFWD3;SMC6;PARP1;PAXX;RIF1;RPA2;RNF168;RNF138;RBBP8;SLF2;SHLD3;KDM4D;ARPC1A;ARPC2;RNF169;ACTR2;SMARCAD1;VCP;UFL1;ZBTB7A	RAD51;ESCO2;CGAS;H2AX;TIMELESS;SLF1;RPA3;MAD2L2;RFWD3;SMC6;PARP1;PAXX;RIF1;RPA2;RNF168;RNF138;RBBP8;SLF2;SHLD3
HP_ABNORMALITY_OF_THE_MAXILLA	0.70377	1.57616	0	0.0309111	127	41	CDC6;CDT1;CDC45;ORC6;ORC1;RTEL1;UPF3B;GMNN;TCOF1;RAB23;TINF2;HRAS;DKC1;SLC25A24;TMCO1;STAMBP;EDARADD;WDR26;DLG1;LTBP3;NFIX;KDM5C;TP63;CDH1;EP300;FBN1;FAT4;ERLIN2;PTCH1;SLC12A6;PRKAR1A;ZDHHC9;COL5A1;FGFR2;MMP2;NECTIN1;FLNB;FOXC1;RIPK4;GRHL3;GJA1	CDC6;CDT1;CDC45;ORC6;ORC1
GO_NUCLEAR_CHROMOSOME_TELOMERIC_REGION	0.712352	1.5737	0	0.0321855	124	50	CDK1;RAD51;ORC1;FEN1;MCM2;MCM5;BRCA2;MCM4;MCM6;MCM3;MCM7;DNA2;PCNA;XRCC3;DCLRE1B;POLD1;RAD51D;TELO2;ALYREF;MSH2;ZGRF1;HAT1;THOC1;CBX5;NABP2;PARP1;XRCC1;RPA2;ACD;DCLRE1A;CBX3;PINX1;TINF2;RPA1;THOC7;THOC6;TERF2IP;H3-3A;WDR82;POLR2B;APEX1;UPF1;PPP1CB;KDM1A;TNKS2;SUN2;STN1;DDB1;H4C9;H4C8	CDK1;RAD51;ORC1;FEN1;MCM2;MCM5;BRCA2;MCM4;MCM6;MCM3;MCM7;DNA2;PCNA;XRCC3;DCLRE1B;POLD1;RAD51D;TELO2;ALYREF;MSH2;ZGRF1;HAT1;THOC1;CBX5
GO_RESPIRATORY_ELECTRON_TRANSPORT_CHAIN	0.736993	1.57338	0.043956	0.0324194	116	21	CDK1;CCNB1;NDUFB1;NDUFB6;NDUFB9;CYCS;COX7B;NDUFA6;NDUFS8;NDUFV2;NDUFA4;NDUFV1;DLD;SDHC;SDHA;NDUFS1;NDUFS2;NDUFA10;NDUFV3;ISCU;PINK1	CDK1;CCNB1
GO_CELL_DIVISION_SITE	0.738311	1.57308	0	0.0324923	72	23	CEP55;ANLN;KIF20A;RACGAP1;MASTL;PLK4;ECT2;TUBGCP3;PDXP;TUBGCP5;ZFYVE19;STAMBP;PLEKHG6;MYH9;MAEA;ITGB1;RAB11A;RAB11FIP4;SEPTIN8;LIMA1;PITPNM1;KLHDC8B;PLCD3	CEP55;ANLN;KIF20A;RACGAP1;MASTL;PLK4
HP_ABNORMALITY_OF_THE_FOREARM	0.698413	1.57261	0	0.0326522	193	59	RAD51;BRCA1;ESCO2;FANCI;UBE2T;RECQL4;DONSON;RFC2;BRCA2;BRIP1;XRCC2;FANCG;KIF22;FANCA;FANCL;MAD2L2;FANCD2;RAD51C;RFWD3;NSD2;FANCC;FANCE;SMC3;FANCM;PCNT;RAD21;PALB2;KRAS;KAT6B;AFF4;SOS2;RIT1;EP300;POR;ARID1B;RAI1;TBL2;JAG1;OBSL1;B3GALT6;PRKAR1A;GTF2I;TRIP11;BMP1;CLIP2;NALCN;XYLT1;ERGIC1;FGFR2;TBX3;COMP;NOTCH2;MECOM;CUL7;MAF;CANT1;FLNB;EXOC6B;FZD2	RAD51;BRCA1;ESCO2;FANCI;UBE2T;RECQL4;DONSON;RFC2;BRCA2;BRIP1;XRCC2;FANCG;KIF22;FANCA;FANCL;MAD2L2;FANCD2;RAD51C;RFWD3;NSD2
HP_SIMPLIFIED_GYRAL_PATTERN	0.734841	1.57181	0.0105263	0.0329711	45	26	KIF11;WDR62;DONSON;CIT;STIL;ASPM;KIF14;PLK4;TRAIP;CENPE;ASNS;GMNN;PSAT1;OSGEP;XRCC4;PNKP;CDK5RAP2;IER3IP1;CSNK2A1;DYNC1I2;COPB2;MPDZ;VLDLR;AHDC1;QARS1;TUBB3	KIF11;WDR62;DONSON;CIT;STIL;ASPM;KIF14;PLK4;TRAIP;CENPE;ASNS;GMNN;PSAT1;OSGEP
GO_RESPONSE_TO_UV	0.693717	1.57087	0	0.0334916	140	56	PBK;AURKB;PCLAF;DTL;CDC25A;FEN1;CHEK1;BRCA2;TIPIN;CRIP1;PCNA;USP1;POLD1;PRIMPOL;RHNO1;MSH2;POLD3;TREX1;CDKN2D;ATF4;PARP1;MSH6;EIF2S1;MC1R;HMGN1;BCL3;TP53I13;UBE2B;METTL3;BCL2;BAK1;HYAL2;ERCC5;SDF4;BAX;ERCC6;USP47;CIRBP;PIK3R1;EP300;MDM2;CCND1;MYC;KDM1A;XPC;TRIM32;H2AW;CDKN1A;EGFR;DDB1;TP53INP1;IMPACT;CAT;MME;IVL;SERPINB13	PBK;AURKB;PCLAF;DTL;CDC25A;FEN1;CHEK1;BRCA2;TIPIN;CRIP1;PCNA;USP1;POLD1;PRIMPOL;RHNO1;MSH2;POLD3;TREX1
HP_RENAL_HYPOPLASIA	0.713994	1.56752	0	0.0351671	93	32	CEP55;CENPF;FANCI;RFC2;MCM5;NCAPG2;KIF14;FANCL;RFWD3;PQBP1;XRCC4;RAD21;CEP120;MBTPS2;TTC37;COMT;RREB1;SEC24C;KCTD1;FAT4;RARB;ARID1B;TBL2;JAG1;HMGA2;GTF2I;PBX1;CLIP2;FRAS1;DACT1;TBX3;NOTCH2	CEP55;CENPF;FANCI;RFC2;MCM5;NCAPG2;KIF14;FANCL;RFWD3
HP_ABNORMAL_SIZE_OF_THE_PALPEBRAL_FISSURES	0.69633	1.56641	0	0.0356964	233	70	RAD51;BRCA1;ORC1;KIF15;FANCI;UBE2T;RECQL4;DONSON;RFC2;BRCA2;BRIP1;XRCC2;FANCG;FANCA;FANCL;MAD2L2;FANCD2;RAD51C;RFWD3;UPF3B;FANCC;CEP57;FANCE;FANCM;PCNT;DGCR8;CLCN4;ZNF711;PALB2;KDM6A;THOC6;RBMX;SLC25A24;KRAS;MOGS;ADNP;ATP6V1A;ZMPSTE24;ACSL4;TRIP12;NXN;PIK3R2;KAT6B;FRMPD4;BCR;ERCC6;TP63;RPL10;HHAT;HSPG2;KCTD1;ERMARD;HNRNPH2;FAT4;CAMK2G;TBL2;MCTP2;PGAP3;USP9X;GTF2I;MID2;BMP1;CLIP2;UGDH;DACT1;DGCR2;…	RAD51;BRCA1;ORC1;KIF15;FANCI;UBE2T;RECQL4;DONSON;RFC2;BRCA2;BRIP1;XRCC2;FANCG;FANCA;FANCL;MAD2L2;FANCD2;RAD51C;RFWD3;UPF3B
GO_PROTEIN_LOCALIZATION_TO_CYTOSKELETON	0.774274	1.56622	0	0.0357194	57	21	SPAG5;TTK;FAM83D;AURKA;STIL;CEP72;KIF20B;SNX10;PARD6A;NEDD1;CCDC14;CEP192;CSNK1D;NUDCD3;NUMA1;MID1;ABHD17C;MID2;FAM83H;MARK4;ABHD17B	SPAG5;TTK;FAM83D;AURKA;STIL;CEP72;KIF20B
HP_ABNORMALITY_OF_THE_URETHRA	0.689534	1.56434	0	0.0366917	331	103	CDC6;CDT1;CDC45;RAD51;CEP55;ORC6;BUB1B;BRCA1;ORC1;ESCO2;CDCA7;FANCI;UBE2T;RFC2;BRCA2;BRIP1;XRCC2;FANCG;POLE;FANCA;FANCL;RTEL1;MAD2L2;FANCD2;RAD51C;RFWD3;NSD2;GMNN;PSPH;FANCC;PQBP1;POLA1;HYLS1;FANCE;ARL6IP6;SMC3;HLA-B;FANCM;RBBP8;CEP290;PCNT;TINF2;RAD21;COX7B;DKC1;PALB2;MKKS;TMEM70;TFAP2A;KDM6A;THOC6;KRAS;ARCN1;ZMPSTE24;NELFA;RLIM;PNPLA6;AFF4;EHMT1;TTC37;PLEC;COMT;FIG4;RREB1;TP63;MTM1;RPL10;SEC24C…	CDC6;CDT1;CDC45;RAD51;CEP55;ORC6;BUB1B;BRCA1;ORC1;ESCO2;CDCA7;FANCI;UBE2T;RFC2;BRCA2;BRIP1;XRCC2;FANCG;POLE;FANCA;FANCL;RTEL1;MAD2L2;FANCD2;RAD51C;RFWD3;NSD2
HP_OCULAR_ANTERIOR_SEGMENT_DYSGENESIS	0.681451	1.5642	0	0.0366698	260	80	RAD51;CEP55;TRIP13;BRCA1;CENPF;FANCI;UBE2T;RNASEH2A;RFC2;BRCA2;NCAPG2;BRIP1;XRCC2;FANCG;FANCA;FANCL;MAD2L2;FANCD2;RAD51C;FAM111A;RFWD3;TELO2;NSD2;TREX1;FANCC;PHGDH;RNASEH2B;PNPT1;NUP188;FANCE;FANCM;CEP290;PRDM5;PALB2;VHL;IARS2;EPHA2;SDHC;MDH2;SDHA;SLC33A1;XYLT2;TBC1D20;ALDH18A1;CTDP1;MAX;ZNF469;ERCC6;TP63;HHAT;KCTD1;PIK3C2A;PIK3R1;PEX5;TRIM44;GNAQ;PXDN;LTBP2;PORCN;FBN1;PEX7;TBL2;JAG1;SH3PXD2B;GTF…	RAD51;CEP55;TRIP13;BRCA1;CENPF;FANCI;UBE2T;RNASEH2A;RFC2;BRCA2;NCAPG2;BRIP1;XRCC2;FANCG;FANCA;FANCL;MAD2L2;FANCD2;RAD51C;FAM111A;RFWD3;TELO2;NSD2
GO_ANTIGEN_PROCESSING_AND_PRESENTATION_OF_PEPTIDE_OR_POLYSACCHARIDE_ANTIGEN_VIA_MHC_CLASS_II	0.72599	1.56401	0	0.036734	104	42	KIF2C;KIF11;KIF4A;KIF23;KIF15;RACGAP1;KIF22;KIF18A;CENPE;CTSV;CAPZA1;AP2M1;ARF1;AP1M2;DYNC1LI2;KIFAP3;RAB7A;HLA-DMA;KIF3B;RILP;CANX;AP2A2;DCTN1;SEC24C;DYNC1I2;CTSS;AP1G1;CLTC;AP1S1;DYNC1H1;SPTBN2;CTSL;SEC24A;DNM2;SEC24D;CTSF;SEC24B;MARCHF8;KIF3C;SEC31A;HLA-DOA;CTSD	KIF2C;KIF11;KIF4A;KIF23;KIF15;RACGAP1;KIF22;KIF18A;CENPE
HP_BONE_MARROW_HYPOCELLULARITY	0.742493	1.56367	0.0240964	0.0369411	53	18	FANCI;UBE2T;BRCA2;BRIP1;FANCL;RTEL1;MAD2L2;ACD;TINF2;DKC1;PIGA;DDX41;CLPB;IVD;CLCN7;VPS33A;PRKCD;GATA2	FANCI;UBE2T;BRCA2;BRIP1;FANCL;RTEL1;MAD2L2
HP_DOLICHOCEPHALY	0.70351	1.56357	0	0.0369332	161	52	RAD51;BRCA1;KIF15;FANCI;BLM;UBE2T;BRCA2;BRIP1;XRCC2;FANCG;TRAIP;FANCA;FANCL;MAD2L2;FANCD2;RAD51C;RFWD3;NSD2;FANCC;CEP57;FANCE;FANCM;TRIM37;PALB2;SNAP29;TFAP2A;KRAS;ARCN1;SNRPN;NELFA;FIG4;NFIX;DPH1;RPL10;ERMARD;HSD17B4;PEX5;FBN1;MAN1B1;ITCH;JAG1;OBSL1;FGFR2;NOTCH2;PEX19;CUL7;UBA1;EXOC6B;IDS;KDM5B;NOTCH3;CITED2	RAD51;BRCA1;KIF15;FANCI;BLM;UBE2T;BRCA2;BRIP1;XRCC2;FANCG;TRAIP;FANCA;FANCL;MAD2L2;FANCD2;RAD51C;RFWD3;NSD2
HP_LEUKEMIA	0.712323	1.56339	0	0.0369395	136	37	TRIP13;KIF11;BUB1B;BUB1;BLM;RNASEH2A;BRCA2;FANCG;FANCA;FANCD2;MSH2;TREX1;FANCC;CEP57;RNASEH2B;HAX1;XRCC4;MSH6;FANCE;SRSF2;MLH1;DKC1;PIGA;KRAS;MYD88;DDX41;GNB1;RPL18;BAX;BCR;RARA;NUMA1;PIK3R1;EP300;PICALM;STS;GATA2	TRIP13;KIF11;BUB1B;BUB1;BLM;RNASEH2A;BRCA2;FANCG;FANCA;FANCD2;MSH2;TREX1;FANCC;CEP57;RNASEH2B;HAX1;XRCC4;MSH6;FANCE
HP_ABNORMALITY_OF_SKELETAL_MATURATION	0.691493	1.56233	0	0.0375009	333	88	CDC6;CDT1;CDC45;ORC6;CKAP2L;PSMC3IP;ORC1;KIF15;BLM;EZH2;DONSON;RFC2;PLK4;TRAIP;CENPJ;TONSL;CENPE;FAM111A;NSD2;GMNN;CEP57;NUP107;POLA1;SLC7A7;SMC3;SUZ12;RBBP8;FARSB;PCNT;HRAS;RAD21;EED;SLC25A24;MBTPS2;KRAS;SMARCA4;ARID1A;ARCN1;ERCC5;NELFA;ALDH18A1;NEU1;ASXL2;RNF13;SOS2;LTBP3;NFIX;KCNQ1;HSPG2;PPP1CB;PIK3C2A;HSD17B4;RIT1;PIK3R1;EP300;POR;FBN1;FOS;ARID1B;PTCH1;TBL2;XPC;OBSL1;NSMF;PRKAR1A;GTF2I;LEPR;C…	CDC6;CDT1;CDC45;ORC6;CKAP2L;PSMC3IP;ORC1;KIF15;BLM;EZH2;DONSON;RFC2;PLK4;TRAIP;CENPJ;TONSL;CENPE
GO_REGULATION_OF_PROTEIN_SERINE_THREONINE_KINASE_ACTIVITY	0.682165	1.56167	0	0.0378188	527	145	CDK1;PKMYT1;PBK;CCNA2;CXCL10;CDC6;CDKN3;CCNB2;CCNE2;CDC25A;CDC25C;PSRC1;BLM;IQGAP3;EZH2;CCNB1;PLK1;CKS2;CDKN2C;TRIB3;CKS1B;CCNE1;CCNF;DBF4B;TELO2;CDK4;HERC5;CAMK1;DBF4;CDKN2D;PKIA;MAP3K20;DUSP14;SAA1;ADAM8;MAP3K8;TNF;RASIP1;PIH1D1;BCCIP;HRAS;MST1R;FGD2;TRAF2;MAP3K13;EIF2AK2;MAP3K14;HHEX;ITGA1;GPS2;CALM2;CAB39;GADD45A;KRAS;DBNL;CRK;HYAL2;DUSP3;MAPK14;PRKAG1;HSP90AB1;CD81;ADAM17;STK38;CIB1;DAZAP2;M…	CDK1;PKMYT1;PBK;CCNA2;CXCL10;CDC6;CDKN3;CCNB2;CCNE2;CDC25A;CDC25C;PSRC1;BLM;IQGAP3;EZH2;CCNB1;PLK1;CKS2;CDKN2C;TRIB3;CKS1B;CCNE1
HP_APLASIA_HYPOPLASIA_AFFECTING_THE_EYE	0.672246	1.56079	0	0.0384902	389	114	RAD51;CEP55;TRIP13;KIF11;BUB1B;BRCA1;CENPF;BUB1;ESCO2;FANCI;UBE2T;RECQL4;DONSON;RFC2;BRCA2;BRIP1;XRCC2;KIF14;FANCG;PLK4;FANCA;FANCL;MAD2L2;FANCD2;RAD51C;FAM111A;RFWD3;NSD2;EBP;FANCC;CEP57;PQBP1;PHGDH;TCOF1;OSGEP;NUP188;HYLS1;FANCE;FANCM;RBBP8;TMEM237;CEP290;HRAS;MC1R;CEP120;RXYLT1;COX7B;PALB2;BEST1;VHL;SNAP29;ATAD3A;TFAP2A;SCN8A;SLC25A24;MBTPS2;KRAS;ATF6;SDHC;MDH2;AP3D1;SDHA;HPS6;ASPH;XYLT2;ERCC5…	RAD51;CEP55;TRIP13;KIF11;BUB1B;BRCA1;CENPF;BUB1;ESCO2;FANCI;UBE2T;RECQL4;DONSON;RFC2;BRCA2;BRIP1;XRCC2;KIF14;FANCG;PLK4;FANCA;FANCL;MAD2L2;FANCD2;RAD51C;FAM111A;RFWD3;NSD2;EBP;FANCC;CEP57;PQBP1;PHGDH;TCOF1;OSGEP
GO_SEXUAL_REPRODUCTION	0.677128	1.55917	0	0.03923	877	168	CDK1;NCAPH;ASF1B;TOP2A;KIFC1;TRIP13;E2F1;TTK;FBXO5;CIP2A;PTTG1;HMGB2;HROB;AURKA;CCNB1;CDC25B;MCM8;BRCA2;PLK1;RACGAP1;BRIP1;MASTL;PABPC1L;KNL1;ASPM;FANCG;H2AX;MYBL1;FIGNL1;POC1A;KIF18A;RPL39L;FANCA;CLGN;NCAPH2;MNS1;LY6K;FANCL;BIRC3;FANCD2;RAD51C;CTSV;ADCY3;MSH2;SNRPA1;FOSL1;FANCC;CEP57;TUBGCP3;SPIN4;YBX2;HSPB11;SPATA6L;GLRB;ZMYND15;NDC1;MAST2;MEA1;SFMBT1;MLH1;CREM;ZGLP1;CLIC4;AMH;MST1R;EIF2S2;TBP;…	CDK1;NCAPH;ASF1B;TOP2A;KIFC1;TRIP13;E2F1;TTK;FBXO5;CIP2A;PTTG1;HMGB2;HROB;AURKA;CCNB1;CDC25B;MCM8;BRCA2;PLK1;RACGAP1;BRIP1;MASTL;PABPC1L;KNL1;ASPM;FANCG;H2AX;MYBL1;FIGNL1;POC1A;KIF18A;RPL39L;FANCA;CLGN;NCAPH2;MNS1;LY6K;FANCL;BIRC3;FANCD2;RAD51C
HP_ABNORMALITY_OF_FEMUR_MORPHOLOGY	0.688182	1.5591	0	0.0392323	225	75	CDC6;RAD51;ORC6;BRCA1;ORC1;FANCI;EZH2;UBE2T;BRCA2;BRIP1;XRCC2;FANCG;POC1A;TONSL;KIF22;FANCA;FANCL;MAD2L2;FANCD2;RAD51C;RFWD3;CHEK2;FANCC;TMEM38B;FANCE;GLA;FANCM;RAB23;PCNT;PALB2;EED;RAB33B;SMARCE1;CCDC47;SMARCA4;ARID1A;ARCN1;ZMPSTE24;RPL13;GLB1;LTBP3;BCR;NFIX;ERCC6;STXBP1;HSPG2;PIK3C2A;EP300;PEX5;POR;FBN1;CLCN7;ARID1B;INPP5K;SLC35A2;B3GALT6;MAN2B1;TRIP11;SOX4;XYLT1;FGFR2;PLEKHM1;COMP;SLC2A10;PCYT…	CDC6;RAD51;ORC6;BRCA1;ORC1;FANCI;EZH2;UBE2T;BRCA2;BRIP1;XRCC2;FANCG;POC1A;TONSL;KIF22;FANCA;FANCL;MAD2L2;FANCD2;RAD51C;RFWD3;CHEK2
HP_ABNORMAL_TRACHEA_MORPHOLOGY	0.706567	1.5585	0	0.0395027	131	50	RAD51;ORC6;BRCA1;FANCI;UBE2T;RFC2;BRCA2;BRIP1;XRCC2;FANCG;TONSL;KIF22;FANCA;FANCL;RTEL1;MAD2L2;FANCD2;RAD51C;RFWD3;EBP;GMNN;FANCC;NCF2;TCOF1;SNRPB;HYLS1;GLMN;FANCE;FANCM;PCNT;TINF2;HRAS;DKC1;PALB2;WDR26;AFF4;EHMT1;LTBP3;FAT4;TBL2;GTF2I;CLIP2;FRAS1;FGFR2;PROKR2;TRIM2;AHDC1;FLNB;IDS;NOTCH3	RAD51;ORC6;BRCA1;FANCI;UBE2T;RFC2;BRCA2;BRIP1;XRCC2;FANCG;TONSL;KIF22;FANCA;FANCL;RTEL1;MAD2L2;FANCD2;RAD51C;RFWD3;EBP;GMNN;FANCC;NCF2;TCOF1
GO_MITOTIC_SPINDLE_POLE	0.768962	1.55829	0.0232558	0.0395608	30	15	SPAG5;FAM83D;AURKA;ASPM;KIF20B;FAM161A;GPSM2;SMC3;KATNA1;BCCIP;STAG1;CDK5RAP2;HSF1;YPEL5;NUMA1	SPAG5;FAM83D;AURKA;ASPM;KIF20B;FAM161A;GPSM2
GO_TELOMERE_MAINTENANCE_VIA_TELOMERE_LENGTHENING	0.726351	1.55784	0	0.0397172	81	22	AURKB;RAD51;NEK2;DCLRE1B;RTEL1;TELO2;PARP1;ACD;PNKP;PINX1;TINF2;RPA1;HNRNPA2B1;DKC1;TERF2IP;HSP90AB1;MAPK3;SRC;GNL3L;TNKS2;STN1;CTNNB1	AURKB;RAD51;NEK2;DCLRE1B;RTEL1;TELO2
GO_REGULATION_OF_CIRCADIAN_RHYTHM	0.692115	1.55568	0.0322581	0.0409397	122	30	CDK1;TOP2A;EZH2;SUV39H1;TIMELESS;SUV39H2;NR1D1;CRY1;ADCY1;PER3;ARNTL2;CREM;FBXL6;NR2F6;OPN3;THRAP3;FBXW11;CSNK1D;PPP1CB;ADA;GNAQ;PHLPP1;FBXL17;MAPK10;USP9X;PPARG;ZFHX3;RORC;DDB1;MAGED1	CDK1;TOP2A;EZH2;SUV39H1;TIMELESS;SUV39H2
GO_REGULATION_OF_CENTROSOME_DUPLICATION	0.754166	1.55502	0.0224719	0.0413594	44	20	BRCA1;STIL;PLK4;CENPJ;POC1A;GEN1;XRCC3;CCNF;CEP295;CCP110;MDM1;TRIM37;CEP120;CDK5RAP2;KAT2A;CHMP4B;CHMP3;VPS4B;PDCD6IP;CHMP1B	BRCA1;STIL;PLK4;CENPJ;POC1A;GEN1;XRCC3;CCNF;CEP295
GO_CELLULAR_RESPONSE_TO_LIGHT_STIMULUS	0.68967	1.55468	0.0421053	0.0415259	128	36	PBK;AURKB;CDC25A;CHEK1;CRIP1;PCNA;POLD1;RHNO1;POLD3;TREX1;ATF4;PARP1;CRY1;EIF2S1;MC1R;METTL3;BAK1;HYAL2;AKT2;OPN3;GNB1;BAX;USP47;PIK3R1;EP300;MDM2;MYC;KDM1A;XPC;H2AW;CDKN1A;DDB1;CNGA1;TP53INP1;IMPACT;MME	PBK;AURKB;CDC25A;CHEK1;CRIP1;PCNA;POLD1;RHNO1;POLD3;TREX1
GO_REGULATION_OF_RESPONSE_TO_DNA_DAMAGE_STIMULUS	0.694058	1.553	0	0.0425295	226	95	RAD51AP1;FOXM1;RAD51;POLQ;WDR76;BRCA1;FBXO5;CHEK1;DDIAS;CGAS;DDX11;BCL2L12;AUNIP;ATAD5;H2AX;PARPBP;FIGNL1;TIMELESS;RMI2;PCNA;DEK;SLF1;USP1;RTEL1;MAD2L2;PMAIP1;ANKRD1;RFWD3;CHEK2;NSD2;THOC1;CDKN2D;RNASEH2B;CEBPG;PARP1;HMGB1;PAXIP1;RIF1;XRCC1;EEF1E1;RPA2;CRY1;RNF168;PNKP;DDX39B;KLHL15;SLF2;EID3;IER3;SHLD3;FUS;ANKLE1;NEK4;RADX;NSMCE4A;KMT5C;ING2;KMT5A;TAF9;KDM4D;BCL2;TERF2IP;OTUB1;CUL4A;HSF1;ZMPSTE2…	RAD51AP1;FOXM1;RAD51;POLQ;WDR76;BRCA1;FBXO5;CHEK1;DDIAS;CGAS;DDX11;BCL2L12;AUNIP;ATAD5;H2AX;PARPBP;FIGNL1;TIMELESS;RMI2;PCNA;DEK;SLF1;USP1;RTEL1;MAD2L2;PMAIP1;ANKRD1;RFWD3;CHEK2;NSD2
GO_PROTEIN_C_TERMINUS_BINDING	0.674775	1.55266	0	0.0426097	189	65	MAD2L1;CDC20;RAD51;TOP2A;MKI67;CENPF;ECM1;BRCA2;YEATS4;PCNA;CORO1A;ITGB3BP;SCLT1;MSH2;GPSM2;TOPBP1;MDC1;SAE1;NCF2;ATF4;XRCC4;CEP135;HRAS;CEP120;SIAH1;PRDX3;TOP2B;YWHAB;DBNL;TAX1BP3;SNX17;RABAC1;CIB1;DST;BCAM;DLG1;AFDN;EML2;SRC;ERCC6;PFKM;CD2AP;HSPG2;NUMA1;EP300;PIAS1;GOPC;RAB3A;BAIAP2;VPS4B;MPDZ;PPARG;PIAS3;MYO1C;MAGI1;PABPC1;ID1;CTNNB1;EPB41;ERBB2;CCN2;SASH1;SDC1;CALCOCO1;DAB2	MAD2L1;CDC20;RAD51;TOP2A;MKI67;CENPF;ECM1;BRCA2;YEATS4;PCNA;CORO1A;ITGB3BP;SCLT1;MSH2;GPSM2;TOPBP1;MDC1;SAE1;NCF2
GO_CULLIN_RING_UBIQUITIN_LIGASE_COMPLEX	0.665251	1.55234	0	0.0428149	162	63	UBE2C;CDC20;DTL;BUB1B;UBE2S;CKS2;CKS1B;CCNF;MAD2L2;DCAF15;CACYBP;GLMN;KLHL15;ANAPC10;FBXO48;ANAPC11;RBX1;KLHL42;COMMD1;FBXO45;FBXL6;ELOB;KLHL12;CUL2;SKP1;CUL4A;DCAF6;FBXL19;DCAF5;KCTD10;SPSB3;FBXW4;FBXO7;DCAF7;DCAF8;KCTD2;FBXW11;GAN;USP47;DDA1;KLHL9;WDTC1;FBXL20;FBXO32;ZSWIM4;FBXO31;KCTD17;TRPC4AP;FBXL17;KLHL20;NCCRP1;KLHL3;DCAF11;ZYG11B;FBXW8;ZER1;SPSB1;DCAF4;CUL7;ENC1;DDB1;KLHL24;FBXO2	UBE2C;CDC20;DTL;BUB1B;UBE2S;CKS2;CKS1B;CCNF;MAD2L2;DCAF15
HP_ABNORMALITY_OF_THE_ANUS	0.683526	1.55185	0	0.0430889	169	58	CDC45;RAD51;BRCA1;FANCI;UBE2T;RECQL4;BRCA2;BRIP1;XRCC2;FANCG;FANCA;FANCL;MAD2L2;FANCD2;RAD51C;RFWD3;NFKB2;FANCC;PQBP1;SNRPB;FANCE;FANCM;SUZ12;NFKB1;CEP120;COX7B;DKC1;PALB2;MKKS;KDM6A;THOC6;SLC25A24;SPINT2;TCTN3;RFX6;CD81;NXN;COMT;RREB1;TP63;SEC24C;CDH1;POR;MID1;PORCN;FAT4;PGAP3;USP9X;WASHC5;FRAS1;DACT1;FGFR2;TBX3;CTNND1;PRKCD;DOCK8;FOXC1;RIPK4	CDC45;RAD51;BRCA1;FANCI;UBE2T;RECQL4;BRCA2;BRIP1;XRCC2;FANCG;FANCA;FANCL;MAD2L2;FANCD2;RAD51C;RFWD3;NFKB2;FANCC;PQBP1
GO_TRANSFERASE_COMPLEX_TRANSFERRING_PHOSPHORUS_CONTAINING_GROUPS	0.683796	1.55071	0	0.0437779	253	81	CDK1;CCNA2;CCNB2;CCNE2;CCNB1;MCM3;CKS2;POLE2;CKS1B;CCNE1;DNA2;PCNA;POLA2;POLE;CDK2;POLE4;PRIM1;CCNF;MAD2L2;POLD1;CDK4;POLD3;PRIM2;POLE3;TAF5;CDKN2D;POLA1;SOCS3;POLR1E;POLR2I;BCCIP;POLR3K;POLD2;GTF2H4;POLR2D;POLR2K;PRPS2;PAF1;TBP;TAF9;CHUK;POLR2J;POLR2H;KAT2A;TCEA1;CAB39;TAF7;SOCS5;POLR2B;PRKAG1;MMS19;BECN1;PIK3R2;CDK5;CCNJL;RPRD2;PFKM;PKM;SMCR8;PIK3C2A;PIK3R1;PFKP;RB1CC1;PHKA1;CCND1;MAP3K5;ZBTB7A…	CDK1;CCNA2;CCNB2;CCNE2;CCNB1;MCM3;CKS2;POLE2;CKS1B;CCNE1;DNA2;PCNA;POLA2;POLE;CDK2;POLE4;PRIM1;CCNF;MAD2L2;POLD1
HP_ASTIGMATISM	0.732523	1.54918	0	0.0446446	126	47	RAD51;KIF11;BRCA1;FANCI;UBE2T;BRCA2;BRIP1;XRCC2;FANCG;FANCA;CEP78;FANCL;MAD2L2;FANCD2;RAD51C;RFWD3;FANCC;GLRB;FANCE;COL9A3;LOXL3;COL9A2;FANCM;TRIM37;PALB2;CCDC28B;TUB;C1QBP;SLC25A24;MBTPS2;KRAS;AP3D1;ARCN1;ADNP;CHD3;CHST14;NFIX;STXBP1;GRHL2;TEAD1;ARID1B;MAN2B1;USP9X;GNPTAB;KIDINS220;PCYT1A;KDM5B	RAD51;KIF11;BRCA1;FANCI;UBE2T;BRCA2;BRIP1;XRCC2;FANCG;FANCA;CEP78;FANCL;MAD2L2;FANCD2;RAD51C;RFWD3
HP_NEOPLASM_OF_THE_LARGE_INTESTINE	0.706245	1.54742	0	0.0457984	85	34	TRIP13;BUB1B;BRCA1;BUB1;AURKA;BRCA2;POLE;RAD54B;POLD1;CHEK2;MSH2;CEP57;ODC1;EPCAM;MSH6;MLH1;PMS1;PALB2;KRAS;SDHC;SDHA;SRC;BAX;PTPRJ;EP300;MDM2;CCND1;MCC;PRKAR1A;MINPP1;TGFBR2;CTNNB1;DOCK8;DLC1	TRIP13;BUB1B;BRCA1;BUB1;AURKA;BRCA2;POLE;RAD54B;POLD1;CHEK2;MSH2;CEP57;ODC1
HP_ABNORMAL_NEURAL_TUBE_MORPHOLOGY	0.658279	1.54713	0	0.0458585	162	59	RAD51;BRCA1;FANCI;UBE2T;RECQL4;RFC2;BRCA2;BRIP1;XRCC2;FANCG;KIF22;FANCA;FANCL;MAD2L2;FANCD2;RAD51C;SLC25A19;RFWD3;FANCC;PHGDH;PSAT1;POLA1;SNRPB;FANCE;FANCM;RAB23;CEP290;PALB2;SMARCE1;SMARCA4;ARID1A;MTR;PLEC;COMT;RREB1;SC5D;SEC24C;ITGB4;CDH1;EP300;PORCN;ARID1B;PTCH1;TBL2;GTF2I;MTHFR;SOX4;CLIP2;FRAS1;DACT1;COL5A1;CUL7;LFNG;VANGL2;FLNB;MSX2;NOTCH3;COL5A2;SUFU	RAD51;BRCA1;FANCI;UBE2T;RECQL4;RFC2;BRCA2;BRIP1;XRCC2;FANCG;KIF22;FANCA;FANCL;MAD2L2;FANCD2;RAD51C;SLC25A19;RFWD3
HP_ABNORMALITY_OF_EPIPHYSIS_MORPHOLOGY	0.697293	1.54445	0	0.0474472	227	61	CDC6;CDT1;CDC45;ORC6;CKAP2L;ORC1;KIF15;PLK4;TRAIP;CENPJ;POC1A;TONSL;KIF22;CENPE;SNX10;NSD2;EBP;GMNN;SNRPB;COL9A3;LOXL3;COL9A2;RBBP8;RAB23;CEP290;PCNT;IQCB1;CEP120;PRDM5;RAB33B;RPL13;NEU1;GLB1;LTBP3;ZNF469;ERCC6;HSPG2;PIK3R1;EP300;PEX5;PORCN;FBN1;CLCN7;INPP5K;PEX7;B3GALT6;PRKAR1A;TRIP11;XYLT1;COMP;PEX19;SLC2A10;THRB;HPGD;CANT1;FLNB;EXOC6B;WNT5A;ATP7A;CDKN1C;FZD2	CDC6;CDT1;CDC45;ORC6;CKAP2L;ORC1;KIF15;PLK4;TRAIP;CENPJ;POC1A;TONSL;KIF22;CENPE
GO_REGULATION_OF_DNA_RECOMBINATION	0.711774	1.54402	0	0.0476005	107	45	RAD51AP1;RAD51;POLQ;BLM;CHEK1;CGAS;ATAD5;PARPBP;FIGNL1;TIMELESS;RMI2;RTEL1;MAD2L2;KPNA2;NSD2;ALYREF;MSH2;THOC1;CLCF1;PARP1;PAXIP1;RIF1;MSH6;RPA2;KLHL15;MLH1;SHLD3;EXOSC3;FUS;HMCES;RADX;ZNF711;KMT5C;UBE2B;TERF2IP;MMS19;ACTR2;SMARCAD1;SUPT6H;TNFSF4;ERCC6;KDM1A;STAT6;BCL6;H1-2	RAD51AP1;RAD51;POLQ;BLM;CHEK1;CGAS;ATAD5;PARPBP;FIGNL1;TIMELESS;RMI2;RTEL1;MAD2L2;KPNA2;NSD2;ALYREF;MSH2
HP_LOW_SET_POSTERIORLY_ROTATED_EARS	0.657821	1.54363	0	0.0477807	222	57	CEP55;TRIP13;BUB1B;BUB1;EZH2;RECQL4;RFC2;NSD2;CEP57;HYLS1;SMC3;SUZ12;TMEM237;CEP290;HRAS;RAD21;CEP120;EED;MKKS;TFAP2A;SLC25A24;KRAS;TMCO1;ADNP;TCTN3;NELFA;CHST14;TBC1D20;PNPLA6;NXN;CEP41;AFF4;SOS2;HSPG2;PPP1CB;ERMARD;RIT1;BBS12;PEX5;ARID1B;ITCH;RAI1;CDC42;TBL2;TRIM32;USP9X;GTF2I;CLIP2;NALCN;XYLT1;FRAS1;FGFR2;SEMA5A;PEX19;LFNG;BBS9;CANT1	CEP55;TRIP13;BUB1B;BUB1;EZH2;RECQL4;RFC2
HP_APLASIA_HYPOPLASIA_INVOLVING_BONES_OF_THE_LOWER_LIMBS	0.644961	1.54344	0	0.0478508	304	78	CDC6;CDT1;CDC45;ORC6;ORC1;ESCO2;EZH2;RECQL4;DONSON;POC1A;CENPE;TELO2;NSD2;GMNN;HINT1;HYLS1;ARL6IP6;SMC3;RAB23;RAD21;CEP120;CCDC28B;CHUK;RAB33B;SMARCE1;CCDC47;SMARCA4;ARID1A;DOLK;GNAS;SNRPN;TCTN3;NELFA;KAT6B;AFF4;BPNT2;SIM1;FIG4;LTBP3;KDM5C;TP63;STXBP1;ADA;PIK3C2A;PEX5;WDR81;PORCN;FBN1;FAT4;ARID1B;CAMK2G;PEX7;SLC35A2;NOTCH1;B3GALT6;PRKAR1A;USP9X;TRIP11;MET;SOX4;XYLT1;DACT1;FGFR2;TBX3;COMP;NOTCH2;C…	CDC6;CDT1;CDC45;ORC6;ORC1;ESCO2;EZH2;RECQL4;DONSON;POC1A;CENPE
GO_POSITIVE_REGULATION_OF_CHROMOSOME_ORGANIZATION	0.695131	1.54277	0	0.0483583	182	50	AURKB;CDT1;NEK2;PHF19;DLGAP5;BRCA1;FEN1;CCNB1;DDX11;SLF1;RTEL1;DNMT1;ESPL1;NABP2;PAXIP1;RIF1;SDR16C5;ACD;PNKP;NELFE;SLF2;PIH1D1;ANAPC11;HNRNPA2B1;RAD21;DKC1;EED;PAF1;ING2;CHTOP;KAT2A;TET1;C6orf89;BECN1;MAPK3;PRKD2;RNF20;NUMA1;WBP2;KDM1A;TNKS2;PINK1;JARID2;CTR9;BCL6;ARRB1;ZBTB7B;CTNNB1;IL1B;GATA3	AURKB;CDT1;NEK2;PHF19;DLGAP5;BRCA1;FEN1;CCNB1;DDX11;SLF1;RTEL1;DNMT1;ESPL1
HP_PREAXIAL_POLYDACTYLY	0.734256	1.54184	0.0113636	0.0489597	73	16	CDC45;CEP55;CENPF;NSD2;HYLS1;RAB23;CEP290;CEP120;TFAP2A;TCTN3;NELFA;DACT1;FGFR2;CILK1;MEGF8;GJA1	CDC45;CEP55;CENPF
GO_REPLISOME	0.750556	1.54139	0.0222222	0.0492319	26	16	DONSON;MCM3;TONSL;PCNA;POLA2;PRIM1;RPA3;POLD1;POLD3;PRIM2;POLA1;RPA2;RPA1;POLD2;BCAS2;ERCC5	DONSON;MCM3;TONSL;PCNA;POLA2;PRIM1;RPA3;POLD1;POLD3;PRIM2
HP_ABNORMALITY_OF_THE_RIBS	0.68889	1.54043	0	0.049966	249	56	CDC6;CDT1;CDC45;ORC6;ORC1;EZH2;RECQL4;DONSON;CENPJ;FAM111A;SNX10;NSD2;GMNN;SNRPB;CEP120;NFASC;BIN1;MBTPS2;TMCO1;ZMPSTE24;NELFA;NXN;GLB1;FIG4;MTM1;NAGLU;HSPG2;ERMARD;ADA;PORCN;FBN1;CLCN7;PTCH1;JAG1;OBSL1;B3GALT6;MAN2B1;TRIP11;DNM2;WASHC5;XYLT1;GNPTAB;DACT1;FGFR2;COMP;SEC24D;CUL7;TBCK;MAF;LFNG;PCYT1A;FLNB;EXOC6B;ATP7A;GNS;SUFU	CDC6;CDT1;CDC45;ORC6;ORC1;EZH2;RECQL4;DONSON;CENPJ
GO_ATP_SYNTHESIS_COUPLED_ELECTRON_TRANSPORT	0.736993	1.53976	0.010989	0.0502899	98	21	CDK1;CCNB1;NDUFB1;NDUFB6;NDUFB9;CYCS;COX7B;NDUFA6;NDUFS8;NDUFV2;NDUFA4;NDUFV1;DLD;SDHC;SDHA;NDUFS1;NDUFS2;NDUFA10;NDUFV3;ISCU;PINK1	CDK1;CCNB1
GO_KINASE_REGULATOR_ACTIVITY	0.689489	1.53925	0	0.0505178	216	72	CCNA2;CXCL10;CCNB2;CCNE2;TPX2;CCNB1;CKS2;CDKN2C;TRIB3;CKS1B;CCL5;CCNE1;CCNF;DBF4B;CDK4;DBF4;CDKN2D;PKIA;SOCS3;BCCIP;CEP43;CALM2;CAB39;IBTK;GAS6;HYAL2;SOCS5;PRKAG1;MARK2;HSP90AB1;ABI1;CIB1;DAZAP2;PIK3R2;RPTOR;ITPRIP;CCNJL;RAC2;ERCC6;PAK2;HEXIM1;SH3BP5;SH3BP5L;SMCR8;RACK1;PIK3R1;DNAJC3;WDR81;CCND1;GPRC5C;AKAP11;DDX3X;PRKAR1A;CDKN1A;SOCS7;TAOK1;HSPB1;YWHAG;CAMK2N1;CCNG2;KIDINS220;CD24;CHP1;ATG13;QAR…	CCNA2;CXCL10;CCNB2;CCNE2;TPX2;CCNB1;CKS2;CDKN2C;TRIB3;CKS1B;CCL5;CCNE1;CCNF;DBF4B
GO_CHROMATIN_ORGANIZATION	0.677435	1.53896	0	0.0506231	820	222	CDK1;CENPK;ASF1B;CCNA2;AURKB;CDC45;CENPM;MKI67;CENPW;HJURP;PHF19;CENPN;CENPU;CENPA;UHRF1;BRCA1;CENPH;HMGB2;EZH2;MCM2;CENPI;OIP5;ATAD2;HASPIN;AURKA;CCNB1;HELLS;CHEK1;BRCA2;CHAF1B;DDX11;PABPC1L;KNL1;CHAF1A;H2AX;CENPQ;MIS18A;SUV39H1;YEATS4;CDK2;DEK;H2AZ1;VRK1;CENPL;RBL1;SUV39H2;NASP;CDCA4;CENPO;ITGB3BP;CENPX;DNMT1;MIS18BP1;NSD2;PCGF6;H2AZ2;HAT1;POLE3;ANP32E;TAF5;HIRIP3;TSPYL2;RCCD1;CENPS;CENPV;COPRS…	CDK1;CENPK;ASF1B;CCNA2;AURKB;CDC45;CENPM;MKI67;CENPW;HJURP;PHF19;CENPN;CENPU;CENPA;UHRF1;BRCA1;CENPH;HMGB2;EZH2;MCM2;CENPI;OIP5;ATAD2;HASPIN;AURKA;CCNB1;HELLS;CHEK1;BRCA2;CHAF1B;DDX11;PABPC1L;KNL1;CHAF1A;H2AX;CENPQ;MIS18A;SUV39H1;YEATS4;CDK2;DEK;H2AZ1;VRK1;CENPL;RBL1;SUV39H2;NASP;CDCA4;CENPO;ITGB3BP;CENPX;DNMT1;MIS18BP1;NSD2
HP_ABNORMALITY_OF_THE_PHALANGES_OF_THE_TOES	0.711276	1.53802	0	0.0511066	119	42	RAD51;BRCA1;FANCI;UBE2T;BRCA2;BRIP1;XRCC2;FANCG;FANCA;FANCL;MAD2L2;FANCD2;RAD51C;RFWD3;FANCC;HYLS1;FANCE;PNKP;FANCM;RAB23;PALB2;SMARCE1;SMARCA4;ARID1A;ZMPSTE24;NXN;RHBDF2;FIG4;TP63;SATB2;STXBP1;EP300;ARID1B;SOX4;DACT1;FGFR2;TRIM8;NOTCH2;HPGD;SUMF1;CANT1;RIPK4	RAD51;BRCA1;FANCI;UBE2T;BRCA2;BRIP1;XRCC2;FANCG;FANCA;FANCL;MAD2L2;FANCD2;RAD51C;RFWD3
GO_REGULATION_OF_CELL_AGING	0.777248	1.53762	0.0215054	0.0513185	61	15	FOXM1;FBXO5;CGAS;BCL2L12;RBL1;PNPT1;EEF1E1;NEK4;ING2;HMGA1;KRAS;ZMPSTE24;HMGA2;ZNF277;BCL6	FOXM1;FBXO5;CGAS;BCL2L12;RBL1
GO_KINASE_ACTIVATOR_ACTIVITY	0.721093	1.53505	0.0111111	0.0528233	89	23	TPX2;CCNB1;CKS2;CKS1B;CCL5;DBF4B;DBF4;CALM2;CAB39;GAS6;MARK2;ABI1;DAZAP2;RPTOR;ERCC6;PAK2;GPRC5C;DDX3X;CDKN1A;TAOK1;CD24;GPRC5A;CAB39L	TPX2;CCNB1;CKS2;CKS1B;CCL5;DBF4B
GO_REGULATION_OF_DNA_BINDING	0.702831	1.53495	0	0.052803	124	38	CDCA5;CDT1;NEK2;HJURP;E2F1;HMGB2;DDIT3;MAD2L2;PLAUR;CEBPG;PARP1;HMGB1;ACD;PINX1;NME1;NFKBIA;BCL3;TXN;ILRUN;HES1;ZMPSTE24;CPNE1;EP300;ITGA2;ZBTB7A;PSEN1;KDM1A;HMGA2;PRKN;PPARG;HIPK2;ZBTB7C;ID1;CTNNB1;FOXC1;MSX2;GATA3;NIBAN2	CDCA5;CDT1;NEK2;HJURP;E2F1;HMGB2
GO_DNA_DAMAGE_RESPONSE_DETECTION_OF_DNA_DAMAGE	0.714357	1.53232	0.0114943	0.0544079	38	24	DTL;RFC3;RFC4;RFC2;PCNA;USP1;RPA3;POLD1;RFC5;POLD3;TREX1;PARP1;RPA2;PNKP;RPA1;POLD2;RBX1;MRPS11;UBE2B;CUL4A;HMGA2;SOX4;WDR48;DDB1	DTL;RFC3;RFC4;RFC2;PCNA;USP1;RPA3;POLD1;RFC5;POLD3;TREX1
HP_ABNORMALITY_OF_THE_CURVATURE_OF_THE_CORNEA	0.658172	1.53216	0	0.0544118	237	75	RAD51;NEK2;KIF11;BRCA1;FANCI;UBE2T;RFC2;BRCA2;BRIP1;XRCC2;FANCG;FANCA;CEP78;FANCL;MAD2L2;FANCD2;RAD51C;RFWD3;FAM161A;FANCC;GLRB;FANCE;COL9A3;LOXL3;COL9A2;FANCM;CEP290;TRIM37;IQCB1;HRAS;PRPF4;PRDM5;PALB2;BEST1;PRPF3;CCDC28B;TUB;C1QBP;SLC25A24;PRPF6;MBTPS2;KRAS;AP3D1;KIAA1549;ARCN1;ADNP;IMPDH1;CHD3;CHST14;LCA5;NFIX;ZNF469;STXBP1;AHR;GRHL2;TEAD1;REEP6;DHDDS;ARID1B;TBL2;MAN2B1;USP9X;GTF2I;CLIP2;GNPTA…	RAD51;NEK2;KIF11;BRCA1;FANCI;UBE2T;RFC2;BRCA2;BRIP1;XRCC2;FANCG;FANCA;CEP78;FANCL;MAD2L2;FANCD2;RAD51C;RFWD3;FAM161A
HP_COLON_CANCER	0.77049	1.53198	0	0.0544157	41	16	TRIP13;BUB1B;BRCA1;BUB1;BRCA2;MSH2;CEP57;EPCAM;MSH6;MLH1;PMS1;PALB2;KRAS;PRKAR1A;MINPP1;TGFBR2	TRIP13;BUB1B;BRCA1;BUB1;BRCA2
HP_RESPIRATORY_FAILURE	0.664386	1.53161	0	0.0546201	163	50	CDC6;CDT1;CDC45;ORC6;ORC1;MCM4;EXOSC8;CCNF;GMNN;BOLA3;TSEN54;NUP188;BCS1L;RNF168;MGME1;FUS;HRAS;COX7B;NFU1;CHRNB1;TMEM70;SQSTM1;SDHA;SURF1;NDUFS2;TK2;BICD2;FIG4;NPC2;LTBP3;CLPB;GLS;MTM1;VCP;DCTN1;AGRN;UBQLN2;HADHB;ANXA11;ATAD1;COL6A2;HADHA;ABCA3;SLC2A10;CPT2;EPHA4;GATA2;ANG;PSAP;CTSD	CDC6;CDT1;CDC45;ORC6;ORC1;MCM4;EXOSC8;CCNF
GO_NEGATIVE_REGULATION_OF_DNA_REPAIR	0.748644	1.52773	0.0222222	0.0571987	36	18	POLQ;CGAS;AUNIP;PARPBP;RMI2;MAD2L2;RIF1;KLHL15;SHLD3;RADX;OTUB1;HSF1;RNF169;TRIP12;UBR5;ERCC6;HMGA2;OTUB2	POLQ;CGAS;AUNIP;PARPBP;RMI2;MAD2L2
GO_REGULATION_OF_DNA_BIOSYNTHETIC_PROCESS	0.707298	1.52717	0	0.0574112	109	36	DSCC1;AURKB;NEK2;CHTF18;RFC3;RFC4;RFC2;PCNA;ANKRD1;RFC5;ARRB2;TFDP1;ACD;PNKP;DDX39B;PINX1;TINF2;HNRNPA2B1;DNAJC2;DKC1;HSP90AB1;MAPK3;SRC;PRKD2;PARP4;GRHL2;MYC;BMPR2;GNL3L;TNKS2;CDKN1A;PPARG;STN1;CTNNB1;NIBAN2;GJA1	DSCC1;AURKB;NEK2;CHTF18;RFC3;RFC4;RFC2;PCNA;ANKRD1;RFC5
GO_DNA_METHYLATION_OR_DEMETHYLATION	0.717724	1.52592	0.03125	0.0582214	98	21	BRCA1;EZH2;HELLS;APOBEC3B;MIS18A;DNMT1;PARP1;ALKBH1;ZFP57;TET1;GNAS;ZMPSTE24;APEX1;EHMT1;GRHL2;MYC;FOS;USP9X;APOBEC3C;GATA3;NIBAN2	BRCA1;EZH2;HELLS;APOBEC3B;MIS18A
HP_TETRALOGY_OF_FALLOT	0.691633	1.52434	0	0.0592546	139	50	RAD51;BRCA1;FANCI;UBE2T;RFC2;BRCA2;BRIP1;DDX11;XRCC2;FANCG;FANCA;FANCL;MAD2L2;FANCD2;RAD51C;RFWD3;FANCC;PQBP1;FANCE;FANCM;RAB23;DGCR8;DISP1;DDX59;COX7B;PALB2;MKKS;NXN;EHMT1;TTC37;COMT;FIG4;RREB1;SEC24C;NR2F2;TGIF1;ARID1B;PTCH1;SLC35A2;NOTCH1;TBL2;JAG1;GTF2I;CLIP2;WASHC5;DACT1;DGCR2;NOTCH2;CITED2;SUFU	RAD51;BRCA1;FANCI;UBE2T;RFC2;BRCA2;BRIP1;DDX11;XRCC2;FANCG;FANCA;FANCL;MAD2L2;FANCD2;RAD51C;RFWD3
GO_ADENYL_NUCLEOTIDE_BINDING	0.658247	1.5242	0	0.0592506	1546	440	CDK1;PKMYT1;UBE2C;PBK;TK1;CDC6;AURKB;RAD51;TOP2A;MKI67;KIFC1;NEK2;KIF2C;TRIP13;MELK;KIF11;TTK;POLQ;KIF4A;BUB1B;ORC1;ERCC6L;KIF23;CHTF18;BUB1;KIF18B;KIF15;BLM;UBE2S;KIF20A;RFC4;UBE2T;MCM2;ATAD2;HASPIN;RECQL4;AURKA;HELLS;CIT;RAD54L;CHEK1;MCM8;RFC2;MCM5;SLFN13;PLK1;CGAS;MCM4;MCM6;BRIP1;SMC4;DDX11;MASTL;XRCC2;MCM3;KIF14;ATAD5;PLK4;TRIB3;FIGNL1;CDC7;RRM1;KIF20B;KIF22;KIF18A;MCM7;KIF24;CENPE;DNA2;CDK2;…	CDK1;PKMYT1;UBE2C;PBK;TK1;CDC6;AURKB;RAD51;TOP2A;MKI67;KIFC1;NEK2;KIF2C;TRIP13;MELK;KIF11;TTK;POLQ;KIF4A;BUB1B;ORC1;ERCC6L;KIF23;CHTF18;BUB1;KIF18B;KIF15;BLM;UBE2S;KIF20A;RFC4;UBE2T;MCM2;ATAD2;HASPIN;RECQL4;AURKA;HELLS;CIT;RAD54L;CHEK1;MCM8;RFC2;MCM5;SLFN13;PLK1;CGAS;MCM4;MCM6;BRIP1;SMC4;DDX11;MASTL;XRCC2;MCM3;KIF14;ATAD5;PLK4;TRIB3;FIGNL1;CDC7;RRM1;KIF20B;KIF22;KIF18A;MCM7;KIF24;CENPE;DNA2;CDK2;…
HP_ABNORMALITY_OF_THE_UTERUS	0.685798	1.52403	0.010101	0.059273	208	70	RAD51;BUB1B;BRCA1;PSMC3IP;BUB1;ESCO2;FANCI;UBE2T;AURKA;BRCA2;BRIP1;XRCC2;FANCG;POLE;FANCA;RAD54B;FANCL;MAD2L2;POLD1;FANCD2;RAD51C;RFWD3;NSD2;MSH2;FANCC;ODC1;PHGDH;NUP107;HYLS1;MSH6;FANCE;SMC3;MLH1;FANCM;AXIN1;TOE1;NAB2;RAD21;COX7B;PALB2;THOC6;SDHC;PPP2R1A;SRC;BAX;COMT;PTPRJ;RREB1;TP63;SEC24C;CDH1;EP300;CCND1;RARB;MCC;ARID1B;STAT6;NSMF;PRKAR1A;FRAS1;DACT1;TBX3;PROKR2;HS6ST1;ANOS1;TGFBR2;TGFBR1;CTN…	RAD51;BUB1B;BRCA1;PSMC3IP;BUB1;ESCO2;FANCI;UBE2T;AURKA;BRCA2;BRIP1;XRCC2;FANCG;POLE;FANCA;RAD54B;FANCL;MAD2L2;POLD1;FANCD2;RAD51C;RFWD3;NSD2;MSH2;FANCC;ODC1;PHGDH;NUP107
HP_ABNORMALITY_OF_MALE_INTERNAL_GENITALIA	0.748325	1.52362	0.0117647	0.0595332	53	21	RAD51;BRCA1;BRCA2;BRIP1;BARD1;RAD51D;RAD51C;CHEK2;UNG;NAB2;AMH;PALB2;VHL;CDH1;EP300;MXI1;CCND1;STAT6;RNASEL;KLF6;ZFHX3	RAD51;BRCA1;BRCA2;BRIP1;BARD1;RAD51D;RAD51C;CHEK2
GO_HYDROLASE_ACTIVITY_ACTING_ON_ACID_ANHYDRIDES	0.662011	1.52342	0	0.0595683	857	248	DSCC1;RAD51;TOP2A;KIFC1;GINS2;KIF2C;KIF11;POLQ;GINS4;KIF4A;ERCC6L;KIF23;CHTF18;KIF18B;KIF15;BLM;KIF20A;RFC3;RFC4;MCM2;ATAD2;RECQL4;HELLS;RAD54L;MCM8;RFC2;MCM5;MCM4;MCM6;BRIP1;DDX11;XRCC2;MCM3;KIF14;ATAD5;FIGNL1;ACYP1;KIF20B;KIF22;KIF18A;MCM7;KIF24;CENPE;DNA2;GBP5;RAD54B;DDX39A;XRCC3;MYO19;RHEBL1;TUBA1B;SLFN11;RTEL1;RAD51D;RAD51C;RFC5;GMPS;DUT;MSH2;NUDT15;DDX58;NUDT1;TUBG1;KIFC2;GCH1;TTF2;GPN3;HSP…	DSCC1;RAD51;TOP2A;KIFC1;GINS2;KIF2C;KIF11;POLQ;GINS4;KIF4A;ERCC6L;KIF23;CHTF18;KIF18B;KIF15;BLM;KIF20A;RFC3;RFC4;MCM2;ATAD2;RECQL4;HELLS;RAD54L;MCM8;RFC2;MCM5;MCM4;MCM6;BRIP1;DDX11;XRCC2;MCM3;KIF14;ATAD5;FIGNL1;ACYP1;KIF20B;KIF22;KIF18A;MCM7;KIF24;CENPE;DNA2;GBP5;RAD54B;DDX39A;XRCC3;MYO19;RHEBL1;TUBA1B;SLFN11;RTEL1;RAD51D;RAD51C;RFC5;GMPS;DUT
HP_ABNORMALITY_OF_THE_NASAL_DORSUM	0.687994	1.52328	0	0.0596428	208	57	CEP55;TRIP13;BUB1B;BUB1;RECQL4;RNASEH2A;DONSON;PLK4;TRAIP;CENPJ;CENPE;DNA2;POLD1;NSD2;EBP;TREX1;GMNN;CEP57;PHGDH;PSAT1;RNASEH2B;NUP188;XRCC4;SUZ12;RBBP8;CEP290;PCNT;HRAS;NFKBIA;SNAP29;SLC25A24;SMARCE1;MBTPS2;SMARCA4;ARID1A;EDARADD;ASPH;TCTN3;ZMPSTE24;ALDH18A1;RPL18;GLB1;TTC37;SATB2;RPL10;HSPG2;EP300;ARID1B;MAN2B1;PRKAR1A;SOX4;NALCN;FGFR2;SLC2A10;FOXC1;PEPD;ATP7A	CEP55;TRIP13;BUB1B;BUB1;RECQL4;RNASEH2A;DONSON;PLK4;TRAIP;CENPJ;CENPE;DNA2;POLD1;NSD2;EBP;TREX1;GMNN;CEP57;PHGDH;PSAT1
GO_4_IRON_4_SULFUR_CLUSTER_BINDING	0.745081	1.52265	0	0.0599406	42	18	RSAD2;BRIP1;DDX11;DNA2;POLE;RTEL1;POLD1;PRIM2;POLA1;PPAT;NFU1;NDUFS8;NDUFV1;NDUFS1;NDUFS2;ISCU;ACO2;ACO1	RSAD2;BRIP1;DDX11;DNA2;POLE;RTEL1;POLD1;PRIM2;POLA1;PPAT
GO_NUCLEUS_ORGANIZATION	0.724477	1.52233	0	0.060093	133	32	CDK1;CCNB2;HMGB2;CCNB1;PLK1;VRK1;NUP107;NUP35;NUP54;NUP155;NDC1;EMD;BIN1;REEP3;H3-3A;ZMPSTE24;REEP4;PPP2R1A;RTN4;CHMP4B;SRPK2;DCTN1;NUMA1;PRKCA;GOPC;TMEM43;VPS4B;SUN2;RRN3;IRAG2;HIPK2;CHMP1B	CDK1;CCNB2;HMGB2;CCNB1;PLK1;VRK1
HP_ABNORMALITY_OF_THE_FEMALE_GENITALIA	0.668552	1.52209	0	0.0601925	500	147	CDC6;CDT1;CDC45;RAD51;ORC6;TRIP13;BUB1B;BRCA1;PSMC3IP;ORC1;BUB1;ESCO2;FANCI;UBE2T;RECQL4;AURKA;MCM8;RFC2;BRCA2;BRIP1;XRCC2;KIF14;FANCG;TRAIP;BARD1;POC1A;POLE;FANCA;RAD54B;FANCL;RTEL1;MAD2L2;POLD1;FANCD2;RAD51D;RAD51C;RFWD3;CHEK2;NSD2;MSH2;GMNN;FANCC;CEP57;ODC1;PHGDH;TCOF1;NUP107;LMNB2;EPCAM;HYLS1;MSH6;FANCE;IDH2;SMC3;MLH1;FANCM;AXIN1;TOE1;TTI2;CEP290;PCNT;IQCB1;TINF2;NAB2;RAD21;COX7B;PMS1;DKC1;PA…	CDC6;CDT1;CDC45;RAD51;ORC6;TRIP13;BUB1B;BRCA1;PSMC3IP;ORC1;BUB1;ESCO2;FANCI;UBE2T;RECQL4;AURKA;MCM8;RFC2;BRCA2;BRIP1;XRCC2;KIF14;FANCG;TRAIP;BARD1;POC1A;POLE;FANCA;RAD54B;FANCL;RTEL1;MAD2L2;POLD1;FANCD2;RAD51D;RAD51C;RFWD3;CHEK2;NSD2
GO_REPRODUCTION	0.648029	1.51977	0	0.0619664	1502	359	CDK1;PKMYT1;NCAPH;ASF1B;CDC20;RAD51;CCNE2;TOP2A;NUF2;KIFC1;EXO1;NEK2;TRIP13;MND1;E2F1;CDC25A;TTK;CDC25C;E2F8;BUB1B;FBXO5;CIP2A;SGO1;PTTG1;PSMC3IP;BUB1;HMGB2;HROB;CENPI;EME1;AURKA;CCNB1;SGO2;CDC25B;RAD54L;MCM8;E2F7;BRCA2;PLK1;RACGAP1;BRIP1;SMC4;MASTL;PABPC1L;XRCC2;KNL1;CKS2;ASPM;FANCG;PLK4;H2AX;MYBL1;FIGNL1;TIMP4;POC1A;CRIP1;CCNE1;RRM1;KIF18A;RPL39L;PCNA;CDK2;FANCA;RAD54B;CLGN;EGR1;NCAPH2;MNS1;NCA…	CDK1;PKMYT1;NCAPH;ASF1B;CDC20;RAD51;CCNE2;TOP2A;NUF2;KIFC1;EXO1;NEK2;TRIP13;MND1;E2F1;CDC25A;TTK;CDC25C;E2F8;BUB1B;FBXO5;CIP2A;SGO1;PTTG1;PSMC3IP;BUB1;HMGB2;HROB;CENPI;EME1;AURKA;CCNB1;SGO2;CDC25B;RAD54L;MCM8;E2F7;BRCA2;PLK1;RACGAP1;BRIP1;SMC4;MASTL;PABPC1L;XRCC2;KNL1;CKS2;ASPM;FANCG;PLK4;H2AX;MYBL1;FIGNL1;TIMP4;POC1A;CRIP1;CCNE1;RRM1;KIF18A;RPL39L;PCNA;CDK2;FANCA;RAD54B;CLGN;EGR1;NCAPH2;MNS1;NCA…
GO_PROTEIN_TETRAMERIZATION	0.745794	1.51897	0.0210526	0.0625067	87	25	RRM2;TK1;RRM1;GBP5;HPRT1;SHMT1;SHMT2;TRPV1;FARSB;USP16;ACOT13;APIP;OSBPL2;GLS;CBR4;TP63;PFKM;TRPM4;PFKP;MAT1A;PKD2;ALDH1A3;GOLGA2;OXA1L;KCNC3	RRM2;TK1;RRM1;GBP5;HPRT1
GO_POSITIVE_REGULATION_OF_CALCIUM_ION_TRANSPORT	0.711035	1.51852	0.0337079	0.0628757	122	19	CXCL10;CXCL11;CCL5;ARRB2;STIM2;ORAI1;TRPV3;GSTO1;CALM2;BAK1;CDK5;TSPO;BAX;PKD2;SLC9A1;CACNA1D;EHD3;WFS1;F2R	CXCL10;CXCL11;CCL5
GO_PROTEIN_DEPOLYMERIZATION	0.706995	1.51792	0.0105263	0.0632175	115	31	TPX2;KIF2C;KIF18B;STMN1;KIF18A;KIF24;CKAP2;PDXP;SPTB;LMOD1;CAPZA1;ASPH;MTPN;CIB1;CAPG;MICAL2;MID1;TWF2;SPTBN2;CLASP1;VPS4B;ADD1;IQANK1;TAOK1;NCKAP5L;SEMA5A;LIMA1;SPTBN1;SWAP70;SCIN;GSN	TPX2;KIF2C;KIF18B;STMN1;KIF18A;KIF24;CKAP2
HP_IRREGULAR_HYPERPIGMENTATION	0.674045	1.51736	0.010101	0.0635582	127	46	RAD51;BRCA1;FANCI;BLM;UBE2T;BRCA2;BRIP1;XRCC2;FANCG;FANCA;FANCL;RTEL1;MAD2L2;FANCD2;RAD51C;RFWD3;MSH2;FANCC;NCF2;IL6;MSH6;FANCE;MLH1;FANCM;TINF2;HRAS;DKC1;PALB2;KRAS;SDHC;SDHA;GNAS;ERCC5;KITLG;GNAQ;PORCN;SPINK5;XPC;PRKAR1A;DSTYK;MMP2;TNFRSF1A;GPNMB;NOTCH3;GJA1;ST3GAL5	RAD51;BRCA1;FANCI;BLM;UBE2T;BRCA2;BRIP1;XRCC2;FANCG;FANCA;FANCL;RTEL1;MAD2L2;FANCD2;RAD51C;RFWD3;MSH2;FANCC;NCF2
HP_AGANGLIONIC_MEGACOLON	0.683629	1.51687	0.0210526	0.0639627	116	43	RAD51;BRCA1;FANCI;UBE2T;BRCA2;BRIP1;XRCC2;FANCG;FANCA;FANCL;MAD2L2;FANCD2;RAD51C;RFWD3;FANCC;NRTN;ARL13B;HYLS1;FANCE;FANCM;TMEM237;CEP290;DDX59;CEP120;PALB2;MKKS;CCDC28B;MBTPS2;KRAS;CEP104;CEP41;COMT;RREB1;KITLG;SEC24C;EP300;B3GALT6;PGAP3;BDNF;MITF;EXOC6B;SLC6A8;SEMA3C	RAD51;BRCA1;FANCI;UBE2T;BRCA2;BRIP1;XRCC2;FANCG;FANCA;FANCL;MAD2L2;FANCD2;RAD51C;RFWD3
GO_POSITIVE_REGULATION_OF_PROTEIN_LOCALIZATION_TO_NUCLEUS	0.699408	1.51633	0.0215054	0.0643271	80	25	CDK1;GTSE1;PLK1;ECT2;PARP1;PINX1;ZC3H12A;DKC1;RAN;HYAL2;MAPK14;HSP90AB1;PIK3R2;UBR5;SRC;CD2AP;PIK3R1;CDH1;MAVS;PSEN1;BAG3;TRIM8;FYN;JUP;PRKCD	CDK1;GTSE1;PLK1
GO_CYTOSKELETON_ORGANIZATION	0.654003	1.51589	0	0.0646773	1396	419	NUSAP1;CDK1;MYBL2;SKA1;BIRC5;AURKB;MAD2L1;CDC20;NDC80;CENPW;TPX2;PCLAF;NUF2;SPC25;KIFC1;ANLN;TACC3;NEK2;KIF2C;DLGAP5;SPAG5;SKA3;KIF11;TTK;CENPA;DIAPH3;KIF4A;PSRC1;BRCA1;FBXO5;PRC1;SGO1;KIF23;CENPH;KIF18B;IQGAP3;KIF20A;WDR62;AURKA;CCNB1;CIT;STMN1;CHEK1;STIL;BRCA2;PLK1;RACGAP1;XRCC2;GAS2L3;ASPM;AUNIP;PLK4;CENPJ;FIGNL1;CEP72;SPDL1;POC1A;KIF18A;HAUS8;YEATS4;GEN1;KIF24;CENPE;CDK2;XRCC3;MYO19;HAUS1;SAP…	NUSAP1;CDK1;MYBL2;SKA1;BIRC5;AURKB;MAD2L1;CDC20;NDC80;CENPW;TPX2;PCLAF;NUF2;SPC25;KIFC1;ANLN;TACC3;NEK2;KIF2C;DLGAP5;SPAG5;SKA3;KIF11;TTK;CENPA;DIAPH3;KIF4A;PSRC1;BRCA1;FBXO5;PRC1;SGO1;KIF23;CENPH;KIF18B;IQGAP3;KIF20A;WDR62;AURKA;CCNB1;CIT;STMN1;CHEK1;STIL;BRCA2;PLK1;RACGAP1;XRCC2;GAS2L3;ASPM;AUNIP;PLK4;CENPJ;FIGNL1;CEP72;SPDL1;POC1A;KIF18A;HAUS8;YEATS4;GEN1;KIF24;CENPE;CDK2;XRCC3;MYO19;HAUS1;SAP…
GO_MULTICELLULAR_ORGANISM_REPRODUCTION	0.661	1.51576	0	0.0646777	876	174	NCAPH;ASF1B;TOP2A;KIFC1;TRIP13;E2F1;TTK;FBXO5;CIP2A;PTTG1;HMGB2;HROB;AURKA;CCNB1;CDC25B;MCM8;BRCA2;PLK1;RACGAP1;BRIP1;MASTL;PABPC1L;KNL1;ASPM;FANCG;H2AX;MYBL1;FIGNL1;TIMP4;POC1A;KIF18A;RPL39L;PCNA;FANCA;EGR1;NCAPH2;MNS1;FANCL;BIRC3;FANCD2;RAD51C;CTSV;MSH2;SNRPA1;ARRB2;FOSL1;FANCC;CEP57;SPIN4;YBX2;HSPB11;SPATA6L;PPAT;ZMYND15;NDC1;MAST2;MEA1;SFMBT1;MLH1;CREM;ZGLP1;AMH;PTAFR;EIF2S2;TBP;ING2;MKKS;SLC…	NCAPH;ASF1B;TOP2A;KIFC1;TRIP13;E2F1;TTK;FBXO5;CIP2A;PTTG1;HMGB2;HROB;AURKA;CCNB1;CDC25B;MCM8;BRCA2;PLK1;RACGAP1;BRIP1;MASTL;PABPC1L;KNL1;ASPM;FANCG;H2AX;MYBL1;FIGNL1;TIMP4;POC1A;KIF18A;RPL39L;PCNA;FANCA;EGR1;NCAPH2;MNS1;FANCL;BIRC3;FANCD2;RAD51C
GO_PROTEASOMAL_PROTEIN_CATABOLIC_PROCESS	0.651254	1.51295	0	0.0667772	481	155	CDK1;UBE2C;PBK;AURKB;MAD2L1;CDC20;BUB1B;FBXO5;PTTG1;UBE2S;AURKA;CCNB1;PLK1;KIF14;LAMP3;TRIB3;IFI27;CDK2;DERL3;DDIT3;CCNF;PMAIP1;BAG2;NUDT15;ARRB2;UBXN11;NR1D1;GLMN;SVIP;ZFAND2A;SENP1;KLHL15;ANAPC10;PSMC3;FBXO48;ANAPC11;ZFAND2B;RBX1;KLHL42;RAD23A;UCHL5;PSME2;PSMA4;COMMD1;FBXO45;TAF9;FBXL6;PSMB3;PSMA3;PSMD14;PSMA6;UBE2B;SIAH1;PSMA2;PSMC6;PSMD8;PSMA5;AUP1;PSMA7;TRIM72;UBE2D3;RNF19B;CUL2;CCDC47;SDCBP…	CDK1;UBE2C;PBK;AURKB;MAD2L1;CDC20;BUB1B;FBXO5;PTTG1;UBE2S;AURKA;CCNB1;PLK1;KIF14;LAMP3;TRIB3;IFI27;CDK2;DERL3;DDIT3;CCNF
GO_ESTABLISHMENT_OF_CELL_POLARITY	0.65144	1.51159	0.020202	0.0678284	141	48	MAD2L1;NDC80;CENPA;PLK1;SPDL1;KIF20B;SAPCD2;GPSM2;FBF1;SHTN1;BCCIP;RIPOR2;CDK5RAP2;MISP;HES1;MPP5;CRK;AMOTL2;MARK2;HSP90AB1;PTK2;GBF1;MPP7;WWC1;KIF26B;SNX27;MYH9;SCRIB;FBXW11;RAB11FIP2;PRKCZ;DCTN1;NUMA1;RACK1;MYO18A;ITGB1;CLASP1;FAM89B;SPRY1;CDC42;ARFGEF1;RAB10;DOCK8;KANK1;GATA3;GSN;WNT5A;GJA1	MAD2L1;NDC80;CENPA;PLK1;SPDL1;KIF20B;SAPCD2
GO_SPERMATID_DIFFERENTIATION	0.720942	1.51055	0	0.0685811	166	27	TRIP13;HMGB2;BRIP1;KNL1;FANCG;CEP57;ZMYND15;MAST2;ING2;MKKS;TARBP2;UBE2B;DPY19L2P2;H3-3A;DLD;TBC1D20;CIB1;AFF4;BAX;CDYL;FNDC3A;TPGS1;OSBP2;GOPC;ABHD2;DDX6;RSPH1	TRIP13;HMGB2;BRIP1;KNL1;FANCG
GO_PROTEIN_DNA_COMPLEX	0.668033	1.50988	0	0.0691263	205	57	CDC45;GINS2;GINS4;CENPA;GINS1;DONSON;MCM3;H2AX;TONSL;PCNA;POLA2;SLF1;PRIM1;DDIT3;H2AZ1;RPA3;POLD1;POLD3;TREX1;PRIM2;H2AZ2;POLA1;PARP1;RPA2;ACD;SUZ12;ZBTB17;TINF2;RPA1;POLD2;BCAS2;TBP;HHEX;POLR2H;TERF2IP;H3-3A;TOP1;ERCC5;KAT6B;ATF6B;MAX;NFYA;EP300;H2BC21;FOS;H2AW;HMGA2;H2AC19;JUP;STN1;CTNNB1;H1-2;H2BC5;H2AC6;H4C9;H2BC12;H4C8	CDC45;GINS2;GINS4;CENPA;GINS1;DONSON;MCM3;H2AX;TONSL;PCNA;POLA2;SLF1;PRIM1;DDIT3;H2AZ1;RPA3;POLD1;POLD3;TREX1;PRIM2;H2AZ2
GO_REGULATION_OF_TRANSFERASE_ACTIVITY	0.653042	1.5096	0	0.0691325	1022	297	CDK1;PKMYT1;UBE2C;PBK;CCNA2;CXCL10;CDC6;DSCC1;AURKB;MAD2L1;CDC20;CDKN3;CCNB2;CCNE2;TPX2;NEK2;CLSPN;CDC25A;CDC25C;PSRC1;FBXO5;CHTF18;BLM;UBE2S;IQGAP3;RFC3;RFC4;EZH2;CCNB1;CDC25B;RFC2;PLK1;NCAPG2;MASTL;CKS2;KIF14;CDKN2C;TRIB3;CKS1B;CCL5;CCNE1;CENPE;PCNA;EGR1;CCNF;DBF4B;RBL1;CEP85;MAD2L2;BAG2;RFC5;TELO2;ECT2;CDK4;HERC5;ADCY3;CAMK1;DBF4;CDKN2D;TSPYL2;PKIA;PILRB;MAP3K20;DUSP14;IL23A;SAA1;DBNDD2;DUSP12…	CDK1;PKMYT1;UBE2C;PBK;CCNA2;CXCL10;CDC6;DSCC1;AURKB;MAD2L1;CDC20;CDKN3;CCNB2;CCNE2;TPX2;NEK2;CLSPN;CDC25A;CDC25C;PSRC1;FBXO5;CHTF18;BLM;UBE2S;IQGAP3;RFC3;RFC4;EZH2;CCNB1;CDC25B;RFC2;PLK1;NCAPG2;MASTL;CKS2;KIF14;CDKN2C;TRIB3;CKS1B;CCL5;CCNE1;CENPE;PCNA;EGR1;CCNF;DBF4B;RBL1;CEP85;MAD2L2
HP_COARCTATION_OF_AORTA	0.722995	1.50886	0.0465116	0.069739	72	20	TRIP13;BUB1B;BUB1;CEP57;HRAS;KDM6A;KRAS;TALDO1;EHMT1;SOS2;TRAF7;PPP1CB;SMAD6;NR2F2;NOTCH1;JAG1;MCTP2;MMP2;MMP14;GJA1	TRIP13;BUB1B;BUB1
GO_FIBROBLAST_PROLIFERATION	0.727932	1.50798	0.0215054	0.0702671	84	24	CCNA2;CDC6;E2F1;CCNB1;MED31;CDK4;RNASEH2B;EMD;GAS6;ZMPSTE24;BAX;DAB2IP;MYC;WNT7B;TRIM32;CDKN1A;EGFR;PPARG;FOSL2;CTNNB1;PDGFD;TP53INP1;ZMIZ1;WNT5A	CCNA2;CDC6;E2F1;CCNB1
HP_ABNORMALITY_OF_MOUTH_SIZE	0.680126	1.50629	0.01	0.0714048	305	84	CDC6;CDT1;CDC45;ORC6;ORC1;CENPF;RECQL4;DONSON;RFC2;MCM5;DDX11;POLD1;GMNN;PSPH;PQBP1;TCOF1;OSGEP;CLCF1;DCPS;AP4S1;KLHL15;STAG1;TMEM70;PIGA;BIN1;SLC25A24;SMARCE1;IARS2;TMCO1;ZMYND11;SMARCA4;TALDO1;ARID1A;ADNP;ZMPSTE24;CHST14;RLIM;TBC1D20;ALDH18A1;TRIP12;NXN;PIK3R2;GLB1;BPNT2;TTC37;COMT;PMM2;LTBP3;RREB1;BCR;NFIX;TP63;SATB2;RPL10;STXBP1;HSPG2;SEC24C;EP300;HNRNPH2;FBN1;FAT4;ERLIN2;ITGA3;ARID1B;RAI1;PT…	CDC6;CDT1;CDC45;ORC6;ORC1;CENPF;RECQL4;DONSON;RFC2;MCM5;DDX11
HP_TOE_SYNDACTYLY	0.666279	1.5058	0	0.0717125	196	71	CDC45;RAD51;CEP55;CKAP2L;BRCA1;FANCI;UBE2T;BRCA2;BRIP1;DDX11;XRCC2;FANCG;FANCA;FANCL;MAD2L2;FANCD2;RAD51C;RFWD3;TELO2;UPF3B;EBP;FANCC;PHGDH;CLCF1;FANCE;ARL6IP6;SMC3;FANCM;RBBP8;RAB23;TTI2;RAD21;CEP120;CLCN4;ZNF711;STAG1;PALB2;ARCN1;ADNP;TCTN3;ACSL4;SMARCAD1;NXN;PLEC;FIG4;FRMPD4;BCR;TP63;RPL10;SC5D;KCTD1;ITGB4;PORCN;MAN1B1;RAI1;MCTP2;SLC12A6;USP9X;MID2;NEDD4L;FRAS1;DACT1;FGFR2;GNE;CERT1;TBCK;NECTI…	CDC45;RAD51;CEP55;CKAP2L;BRCA1;FANCI;UBE2T;BRCA2;BRIP1;DDX11;XRCC2;FANCG;FANCA;FANCL;MAD2L2;FANCD2;RAD51C;RFWD3;TELO2;UPF3B
GO_POSITIVE_REGULATION_OF_TRANSFERASE_ACTIVITY	0.651984	1.50552	0	0.0718161	694	197	CDK1;UBE2C;PBK;CDC6;DSCC1;AURKB;CDC20;TPX2;NEK2;CLSPN;PSRC1;CHTF18;UBE2S;IQGAP3;RFC3;RFC4;EZH2;CCNB1;CDC25B;RFC2;PLK1;NCAPG2;MASTL;CKS2;KIF14;TRIB3;CKS1B;CCL5;CENPE;PCNA;EGR1;DBF4B;RFC5;TELO2;ECT2;ADCY3;CAMK1;DBF4;PILRB;MAP3K20;IL23A;SAA1;DUSP12;ADAM8;EMP2;CHRNA3;MAP3K8;ACD;ADCY1;PNKP;LRP8;TNF;AXIN1;PIH1D1;BORA;PABPN1;HRAS;NAB2;MST1R;HNRNPA2B1;FGD2;TRAF2;MAP3K13;HMGN1;EIF2AK2;DKC1;TNFAIP8L3;MAP3K…	CDK1;UBE2C;PBK;CDC6;DSCC1;AURKB;CDC20;TPX2;NEK2;CLSPN;PSRC1;CHTF18;UBE2S;IQGAP3;RFC3;RFC4;EZH2;CCNB1;CDC25B;RFC2;PLK1;NCAPG2;MASTL;CKS2;KIF14;TRIB3;CKS1B;CCL5;CENPE;PCNA;EGR1
GO_PROTEIN_AUTOUBIQUITINATION	0.700336	1.50405	0.0416667	0.0733516	74	24	UHRF1;BRCA1;UBE2T;TRIM37;TRAF2;RBX1;UHRF2;UBE2B;UBE2D3;RNF19B;RNF187;AMFR;RNF13;LTN1;WWP2;RNF11;RNF208;TRIM68;MDM2;ITCH;RNF185;PRKN;SASH1;KLHL24	UHRF1;BRCA1;UBE2T
GO_DNA_MODIFICATION	0.660388	1.50303	0.0212766	0.0743509	120	28	BRCA1;EZH2;HELLS;APOBEC3B;MIS18A;PARP2;DNMT1;TREX1;PARP1;UNG;EXOSC3;MBD4;ALKBH1;ZFP57;TET1;GNAS;ZMPSTE24;APEX1;EHMT1;ASCC3;GRHL2;MYC;FOS;ASCC2;USP9X;APOBEC3C;GATA3;NIBAN2	BRCA1;EZH2;HELLS;APOBEC3B;MIS18A;PARP2;DNMT1;TREX1
GO_PYRIMIDINE_CONTAINING_COMPOUND_METABOLIC_PROCESS	0.723322	1.50235	0.0348837	0.0748795	85	25	TK1;TYMS;APOBEC3B;RRM1;DTYMK;CMPK2;SLC25A19;DUT;DCK;SHMT1;UPP1;UNG;DCTPP1;UCK2;NME1;NT5C3A;ERH;MBD4;TET1;ENTPD4;PUDP;TK2;ALDH6A1;AK3;APOBEC3C	TK1;TYMS;APOBEC3B;RRM1;DTYMK;CMPK2;SLC25A19;DUT;DCK;SHMT1
HP_ABNORMAL_AORTIC_MORPHOLOGY	0.66642	1.50186	0	0.0750911	242	79	RAD51;TRIP13;BUB1B;BRCA1;BUB1;FANCI;UBE2T;RNASEH2A;RFC2;BRCA2;BRIP1;XRCC2;FANCG;FANCA;FANCL;MAD2L2;FANCD2;RAD51C;RFWD3;TREX1;FANCC;CEP57;RNASEH2B;FANCE;HLA-B;FANCM;DGCR8;HRAS;COX7B;PALB2;KDM6A;SLC25A24;ARF1;KRAS;TALDO1;WDR26;ZMPSTE24;ALDH18A1;NXN;PIK3R2;PPP2R1A;AFF4;EHMT1;SOS2;COMT;TRAF7;RREB1;BCR;SEC24C;PPP1CB;ERMARD;EP300;POR;SMAD6;FBN1;PKD2;NR2F2;ARFGEF2;RAI1;NOTCH1;TBL2;JAG1;MCTP2;GTF2I;CLIP2…	RAD51;TRIP13;BUB1B;BRCA1;BUB1;FANCI;UBE2T;RNASEH2A;RFC2;BRCA2;BRIP1;XRCC2;FANCG;FANCA;FANCL;MAD2L2;FANCD2;RAD51C;RFWD3
HP_NEOPLASM_OF_THE_COLON	0.747771	1.50167	0.0107527	0.0751256	56	22	TRIP13;BUB1B;BRCA1;BUB1;BRCA2;POLE;POLD1;CHEK2;MSH2;CEP57;EPCAM;MSH6;MLH1;PMS1;PALB2;KRAS;SDHC;SDHA;MDM2;PRKAR1A;MINPP1;TGFBR2	TRIP13;BUB1B;BRCA1;BUB1;BRCA2;POLE;POLD1;CHEK2;MSH2;CEP57
HP_ABNORMALITY_OF_THE_BREAST	0.664419	1.50096	0	0.0754456	347	113	CDC6;CDT1;CDC45;RAD51;ORC6;CKAP2L;BRCA1;PSMC3IP;ORC1;HMMR;KIF15;EZH2;RAD54L;BRCA2;BRIP1;BARD1;POC1A;POLE;XRCC3;POLD1;RAD51D;RAD51C;CHEK2;NSD2;CDK4;MSH2;GMNN;NUP107;NUP188;MSH6;IDH2;ACD;SMC3;MLH1;MC1R;RAD21;COX7B;PALB2;TFAP2A;KDM6A;SLC25A24;TERF2IP;KRAS;CCDC47;TMCO1;SDHC;MDH2;EDARADD;DOLK;GNAS;ARCN1;ADNP;ZMPSTE24;NELFA;AKT2;PNPLA6;AFF4;SOS2;PMM2;FIG4;TRAF7;NFIX;ERCC6;TP63;KCTD1;ERMARD;RIT1;CDH1;MD…	CDC6;CDT1;CDC45;RAD51;ORC6;CKAP2L;BRCA1;PSMC3IP;ORC1;HMMR;KIF15;EZH2;RAD54L;BRCA2;BRIP1;BARD1;POC1A;POLE;XRCC3;POLD1;RAD51D;RAD51C;CHEK2;NSD2;CDK4;MSH2
GO_REGULATION_OF_ATPASE_ACTIVITY	0.734729	1.50054	0.0449438	0.07568	79	21	NCAPH;UHRF1;MCM2;IFIT1;DNAJC9;MSH2;PLSCR1;MSH6;ATP1B3;PPIF;GTF2H4;SNRNP70;VMA21;CHTOP;DNAJC1;DNAJA2;TOR1AIP2;RAB3A;RAB4A;OXA1L;TNNC1	NCAPH;UHRF1;MCM2;IFIT1;DNAJC9
GO_CYTOPLASMIC_MICROTUBULE	0.688036	1.50053	0.0215054	0.0755758	78	27	KIF2C;GTSE1;KIF18B;KIF18A;TUBA1B;CKAP2;FAM161A;TUBG1;SAA1;ENKD1;REEP3;MISP;SNPH;REEP4;SERP1;TTC30A;FBXW11;TMEM214;NUMA1;MID1;DYNC1H1;CLASP1;ARFGEF2;CLIP2;HID1;TUBA1A;RAB3D	KIF2C;GTSE1;KIF18B;KIF18A;TUBA1B;CKAP2;FAM161A
HP_GASTROINTESTINAL_ATRESIA	0.727667	1.49872	0.0425532	0.0771092	67	22	TRIP13;BUB1B;CENPF;BUB1;FANCL;RAD51C;RFWD3;CEP57;DISP1;TCTN3;RFX6;PLEC;ITGB4;PORCN;SPINK5;TGIF1;PTCH1;ERGIC1;FGFR2;ITGA6;PROKR2;SUFU	TRIP13;BUB1B;CENPF;BUB1;FANCL;RAD51C;RFWD3
GO_HETEROCHROMATIN	0.715279	1.49715	0.0104167	0.0785756	78	32	CENPA;UHRF1;WDR76;ESCO2;EME1;HELLS;SUV39H1;H2AZ1;NCAPD3;DNMT1;CBX5;CBX3;SUZ12;EED;UHRF2;KMT5C;HMGA1;KDM4D;UBE2B;TOP2B;HSF1;SMARCAD1;ZBTB18;RNF20;CBX6;SATB1;HMGA2;DDX6;UBA1;FOXC1;IL33;NOP53	CENPA;UHRF1;WDR76;ESCO2;EME1;HELLS;SUV39H1;H2AZ1;NCAPD3;DNMT1
HP_ABNORMAL_CARDIAC_ATRIUM_MORPHOLOGY	0.651658	1.49714	0	0.0784549	335	115	CDC45;RAD51;TRIP13;KIF11;BUB1B;BRCA1;BUB1;ESCO2;KIF15;FANCI;KIF20A;UBE2T;RFC2;BRCA2;NCAPG2;BRIP1;XRCC2;FANCG;TRAIP;FANCA;FANCL;MAD2L2;FANCD2;RAD51C;RFWD3;NSD2;UPF3B;FANCC;CEP57;PQBP1;PHGDH;POLA1;SNRPB;FANCE;SMC3;FANCM;RAB23;CEP290;PCNT;HRAS;RAD21;COX7B;PALB2;MKKS;PIGA;KDM6A;THOC6;SLC25A24;SMARCE1;KRAS;TMCO1;STAMBP;TKT;TALDO1;XYLT2;ATP6V1A;ZMPSTE24;NELFA;CHST14;NXN;PIK3R2;KAT6B;AFF4;ASXL2;EPHB4;TT…	CDC45;RAD51;TRIP13;KIF11;BUB1B;BRCA1;BUB1;ESCO2;KIF15;FANCI;KIF20A;UBE2T;RFC2;BRCA2;NCAPG2;BRIP1;XRCC2;FANCG;TRAIP;FANCA;FANCL;MAD2L2;FANCD2;RAD51C;RFWD3;NSD2;UPF3B
HP_APLASIA_HYPOPLASIA_OF_THE_LUNGS	0.70251	1.49619	0.0210526	0.0790469	135	24	CDC45;CEP55;DONSON;NSD2;PHGDH;PSAT1;MAP3K20;CEP120;MKKS;SLC25A24;ATP5F1A;TCTN3;ZMPSTE24;NELFA;RLIM;KAT6B;HSPG2;PORCN;RARB;MCTP2;ADGRG6;TRIP11;FRAS1;FLNB	CDC45;CEP55;DONSON
GO_CENTRIOLE_ASSEMBLY	0.757949	1.49611	0.0470588	0.0790005	40	19	BRCA1;WDR62;STIL;PLK4;CENPJ;CEP72;CDK2;CEP295;SASS6;CCP110;MDM1;CEP135;TRIM37;CEP120;E2F4;CDK5RAP2;KAT2A;CETN2;VPS4B	BRCA1;WDR62;STIL;PLK4;CENPJ;CEP72;CDK2;CEP295;SASS6;CCP110
HP_MICROCORNEA	0.682071	1.49566	0.03125	0.0793134	126	30	CEP55;KIF11;CENPF;RECQL4;PLK4;EBP;SMC3;RAB23;CEP290;RAD21;RXYLT1;BEST1;TFAP2A;KDM6A;KRAS;CHST14;TBC1D20;CTDP1;ERCC6;HSPG2;SC5D;PXDN;B4GAT1;RAI1;JAG1;COL5A1;SLC16A12;MAF;COL5A2;GJA1	CEP55;KIF11;CENPF;RECQL4;PLK4
GO_ORGANELLE_ASSEMBLY	0.641309	1.49521	0	0.079786	878	272	CDK1;MYBL2;CENPK;BIRC5;AURKB;CDC20;CENPW;TPX2;KIFC1;ANLN;NEK2;DLGAP5;SPAG5;KIF11;CENPN;CENPA;KIF4A;BRCA1;FBXO5;PRC1;CENPF;KIF23;CENPH;WDR62;AURKA;STIL;PLK1;RACGAP1;KNL1;ASPM;PLK4;CENPJ;CEP72;POC1A;HAUS8;KIF24;CENPE;CDK2;WDR90;HAUS1;MNS1;CEP295;CEP78;CSRP2;SASS6;ANKRD1;SNX10;CORO1A;CENPX;SCLT1;CHEK2;FAM161A;GOLGA2P5;HAUS7;HAUS2;ATG16L2;GPSM2;CCP110;MZT1;CEP20;RAB3IP;CEP57;TUBGCP3;TUBG1;KIFC2;LSM3;…	CDK1;MYBL2;CENPK;BIRC5;AURKB;CDC20;CENPW;TPX2;KIFC1;ANLN;NEK2;DLGAP5;SPAG5;KIF11;CENPN;CENPA;KIF4A;BRCA1;FBXO5;PRC1;CENPF;KIF23;CENPH;WDR62;AURKA;STIL;PLK1;RACGAP1;KNL1;ASPM;PLK4;CENPJ;CEP72;POC1A;HAUS8;KIF24;CENPE;CDK2;WDR90;HAUS1;MNS1;CEP295;CEP78;CSRP2;SASS6;ANKRD1;SNX10;CORO1A;CENPX;SCLT1;CHEK2;FAM161A;GOLGA2P5;HAUS7;HAUS2;ATG16L2;GPSM2;CCP110
GO_POSITIVE_REGULATION_OF_PROTEIN_MODIFICATION_BY_SMALL_PROTEIN_CONJUGATION_OR_REMOVAL	0.667213	1.49482	0.0306122	0.080035	140	46	UBE2C;CDC20;BRCA1;FANCI;UBE2S;PLK1;MASTL;TRIB3;BIRC3;CENPX;ARRB2;SAE1;CENPS;PAXIP1;CRY1;FANCM;AXIN1;UBA2;ZC3H12A;RBX1;COMMD1;PIN1;SKP1;FKBP1A;MUL1;TOLLIP;RAB1A;RNF20;PTTG1IP;VCP;UBE2D1;PIAS1;TSPYL5;DDX3X;KDM1A;PINK1;GOLGA2;PRKN;PIAS3;CTR9;ARNT;WDR48;RASSF5;ARRB1;WFS1;NOP53	UBE2C;CDC20;BRCA1;FANCI;UBE2S;PLK1;MASTL;TRIB3
GO_VIRAL_GENOME_REPLICATION	0.656178	1.49352	0.0102041	0.0813928	127	49	TOP2A;APOBEC3B;RSAD2;IFIT1;OASL;CCL5;IFI27;DEK;ISG15;OAS3;FAM111A;PPIH;ISG20;ATG16L2;IFITM1;PLSCR1;CXCL8;TNF;BST2;MX1;IFITM3;ZC3H12A;RAD23A;EIF2AK2;TARBP2;BCL2;VAPA;TOP2B;STOM;STAU1;PDE12;GAS6;RAB5A;TBC1D20;SRPK2;VCP;RAB29;MAVS;TMEM39A;DDX3X;INPP5K;CDC42;NOTCH1;HMGA2;PRKN;APOBEC3C;RNASEL;PABPC1;DDB1	TOP2A;APOBEC3B;RSAD2;IFIT1;OASL;CCL5;IFI27;DEK;ISG15;OAS3;FAM111A;PPIH;ISG20;ATG16L2;IFITM1;PLSCR1;CXCL8
GO_NUCLEAR_MATRIX	0.670211	1.49291	0	0.0819956	109	38	CENPW;LMNB1;UHRF1;KIF4A;CENPF;BLM;YEATS4;HAT1;THOC1;POLA1;PHF5A;PAXIP1;SMC3;DDX39B;TINF2;CLIC4;HNRNPA2B1;RAD21;STAG1;XPOT;PSMA6;DCAF7;SATB2;MAEA;PRKCZ;HLCS;NUMA1;ALOX5;ZNF703;BASP1;SATB1;NSMF;ARFGEF1;RNASEL;PRKCD;KRT8;ENC1;VIM	CENPW;LMNB1;UHRF1;KIF4A;CENPF;BLM;YEATS4
HP_GENITAL_NEOPLASM	0.661663	1.49265	0	0.0821049	144	55	RAD51;TRIP13;BUB1B;BRCA1;BUB1;AURKA;BRCA2;BRIP1;BARD1;POLE;RAD54B;POLD1;RAD51D;RAD51C;CHEK2;MSH2;CEP57;ODC1;EPCAM;MSH6;IDH2;MLH1;NAB2;PMS1;PALB2;VHL;KRAS;SDHC;GNAS;SRC;BAX;PTPRJ;KCNQ1;CDH1;EP300;MXI1;CCND1;MCC;PTCH1;C11orf95;STAT6;PRKAR1A;STS;IDH1;PRKN;FGFR2;TGFBR2;RNASEL;KLF6;ZFHX3;CTNNB1;DOCK8;CDKN1C;DLC1;SUFU	RAD51;TRIP13;BUB1B;BRCA1;BUB1;AURKA;BRCA2;BRIP1;BARD1;POLE;RAD54B;POLD1;RAD51D;RAD51C;CHEK2;MSH2;CEP57;ODC1
GO_METAL_CLUSTER_BINDING	0.69936	1.49149	0.0212766	0.0828616	67	26	KIF4A;RSAD2;BRIP1;DDX11;DNA2;POLE;RTEL1;POLD1;PRIM2;GLRX2;POLA1;PPAT;BOLA2B;CISD2;NFU1;CISD3;NDUFS8;NDUFV2;NDUFV1;NDUFS1;NDUFS2;ISCU;ABAT;ACO2;NFS1;ACO1	KIF4A;RSAD2;BRIP1;DDX11;DNA2;POLE;RTEL1;POLD1;PRIM2;GLRX2;POLA1;PPAT
GO_HOST_CELLULAR_COMPONENT	0.676251	1.49035	0.0215054	0.0836016	65	22	TOP2A;IFIT1;NUP210;NUP107;NUP35;NUP54;NUP155;NUP188;NUP58;NDC1;NUP37;NUP85;NUP43;RAN;TOP2B;UBAP1;POM121;VPS37B;LMAN1;VPS28;RAB29;VPS37D	TOP2A;IFIT1;NUP210;NUP107;NUP35;NUP54;NUP155;NUP188;NUP58;NDC1;NUP37;NUP85
GO_NUCLEASE_ACTIVITY	0.635354	1.49005	0.01	0.0838175	205	71	EXO1;POLQ;FEN1;EME1;RNASEH2A;SLFN13;GEN1;DNA2;POLE;XRCC3;DCLRE1B;RAD1;SLFN11;POLD1;RAD51C;REXO5;EXOSC9;ISG20;ZGRF1;TSEN15;TREX1;RPP30;RNASEH2B;DCPS;PNPT1;ELAC1;XRCC1;DCLRE1A;RPP14;POP5;PNKP;MGME1;FANCM;RBBP8;RPP25;TOE1;APEX2;EXOSC3;EXOG;DGCR8;ANKLE1;POP7;ZC3H12A;NME1;MBD4;TRIR;RNASEK;DDX1;PDE12;XRN2;EXOSC7;PAN3;ERCC5;ENDOG;TDP2;DIS3;DNASE1L1;DNASE2;APEX1;NUDT16;CNOT6;EXD2;SND1;ENDOD1;PLD3;PGAP1;R…	EXO1;POLQ;FEN1;EME1;RNASEH2A;SLFN13;GEN1;DNA2;POLE;XRCC3;DCLRE1B;RAD1;SLFN11;POLD1;RAD51C;REXO5;EXOSC9;ISG20;ZGRF1;TSEN15;TREX1;RPP30;RNASEH2B;DCPS;PNPT1;ELAC1;XRCC1;DCLRE1A;RPP14;POP5;PNKP;MGME1;FANCM;RBBP8;RPP25;TOE1;APEX2;EXOSC3;EXOG;DGCR8;ANKLE1;POP7
HP_LISSENCEPHALY	0.673193	1.48969	0.0212766	0.0840571	144	39	WDR62;CIT;STIL;KNL1;ASPM;KIF14;CENPJ;NCAPD3;SASS6;SLC25A19;TPRKB;TUBG1;PHGDH;PSAT1;OSGEP;NUP107;CEP135;PNKP;RXYLT1;CDK5RAP2;SNAP29;ATP6V1A;WDR26;TBC1D20;PIK3R2;CDK5;FIG4;CSNK2A1;STXBP1;FAT4;DYNC1H1;COPB2;B4GAT1;MPDZ;VLDLR;STS;TRIM8;TUBA1A;TUBB3	WDR62;CIT;STIL;KNL1;ASPM;KIF14;CENPJ;NCAPD3;SASS6;SLC25A19;TPRKB;TUBG1;PHGDH;PSAT1;OSGEP;NUP107
HP_ABNORMALITY_OF_THE_AMNIOTIC_FLUID	0.678145	1.48949	0	0.0841378	315	95	RAD51;CEP55;TRIP13;BUB1B;BRCA1;BUB1;ESCO2;FANCI;UBE2T;DONSON;BRCA2;BRIP1;XRCC2;KIF14;FANCG;TRAIP;FANCA;FANCL;MAD2L2;FANCD2;RAD51C;RFWD3;EXOSC9;EBP;FANCC;CEP57;COQ2;PHGDH;PSAT1;OSGEP;SNRPB;TSEN54;MAP3K20;HYLS1;FANCE;FANCM;FARSB;CEP290;HRAS;PALB2;TMEM70;PIGA;BIN1;C1QBP;LMOD1;SLC25A24;SPINT2;MBTPS2;KRAS;TMCO1;TALDO1;TCTN3;ZMPSTE24;MAGED2;KAT6B;TTC37;PLEC;COMT;PMM2;FIG4;LTBP3;RREB1;TP63;MTM1;RPL10;HS…	RAD51;CEP55;TRIP13;BUB1B;BRCA1;BUB1;ESCO2;FANCI;UBE2T;DONSON;BRCA2;BRIP1;XRCC2;KIF14;FANCG;TRAIP;FANCA;FANCL;MAD2L2;FANCD2;RAD51C;RFWD3;EXOSC9;EBP;FANCC;CEP57;COQ2;PHGDH;PSAT1;OSGEP
HP_PROPTOSIS	0.663647	1.48899	0.01	0.0844612	219	79	CDC45;RAD51;CKAP2L;BRCA1;ESCO2;FANCI;UBE2T;RECQL4;BRCA2;BRIP1;XRCC2;ASPM;FANCG;PLK4;FANCA;FANCL;MAD2L2;POLD1;FANCD2;RAD51C;RFWD3;NSD2;FANCC;PHGDH;PSAT1;FANCE;FANCM;PALB2;CDK5RAP2;SLC25A24;SMARCE1;KRAS;MYD88;TCTN3;ZMPSTE24;NELFA;ELMO2;NXN;AFF4;ASXL2;SOS2;BPNT2;TTC37;FIG4;TRAF7;NFIX;KCNQ1;RIT1;EP300;DYNC1I2;POR;FBN1;ITCH;JAG1;B3GALT6;MAN2B1;SH3PXD2B;XYLT1;GNPTAB;FGFR2;MMP2;SEC24D;TGFBR2;MITF;THRB;T…	CDC45;RAD51;CKAP2L;BRCA1;ESCO2;FANCI;UBE2T;RECQL4;BRCA2;BRIP1;XRCC2;ASPM;FANCG;PLK4;FANCA;FANCL;MAD2L2;POLD1;FANCD2;RAD51C;RFWD3;NSD2
GO_REGULATION_OF_CHROMATIN_ORGANIZATION	0.678813	1.48894	0	0.0844562	195	51	CDC45;MKI67;PHF19;BRCA1;ATAD2;CCNB1;CHEK1;DNMT1;PAXIP1;RIF1;SDR16C5;NELFE;SSRP1;PIH1D1;EED;PAF1;ING2;HMGA1;KDM4D;CHTOP;KAT2A;UBE2B;OTUB1;TET1;TAF7;C6orf89;ZMPSTE24;TRIP12;MAPK3;SUPT6H;UBR5;SETD7;PRKD2;RNF20;PADI2;WBP2;KDM1A;PINK1;JARID2;MTHFR;CTR9;OTUB2;BCL6;ARRB1;ZBTB7B;CTNNB1;IL1B;CAMK2D;GATA3;H1-2;GATA2	CDC45;MKI67;PHF19;BRCA1;ATAD2;CCNB1;CHEK1
GO_RESPONSE_TO_ETHANOL	0.701651	1.48745	0.0107527	0.0857588	122	29	CDK1;TYMS;GGH;CSF3;EIF4EBP1;NQO1;PSMD14;POLB;BAK1;SDF4;ACTR2;STAT3;AACS;SETD7;ALAD;ABAT;RARA;USP46;ADCY7;CCND1;CNR1;FGFR2;FYN;HPGD;EEF2;TP53INP1;CAT;GATA3;GSN	CDK1;TYMS;GGH
GO_NEURAL_PRECURSOR_CELL_PROLIFERATION	0.678088	1.48669	0.0322581	0.0863927	154	36	SHCBP1;MELK;CIP2A;RACGAP1;ASPM;KIF14;RRM1;PSMG1;TMEM14B;CEP120;TARBP2;FZD9;SPINT2;GNAI2;WDR47;ZNF503;CTSZ;FOXO3;CTNNA1;PLXNB2;RAPGEF1;EMX2;KDM1A;NOTCH1;SPINT1;DBN1;FGFR2;BDNF;RAB10;NUMB;TRNP1;CTNNB1;HIF1A;WNT5A;GATA2;BTG2	SHCBP1;MELK;CIP2A;RACGAP1;ASPM;KIF14;RRM1
HP_AMBIGUOUS_GENITALIA	0.700592	1.48655	0.032967	0.0864572	108	28	CEP55;TRIP13;CKAP2L;BUB1B;BUB1;TRAIP;CEP57;PHGDH;PSAT1;TOE1;CEP290;DISP1;CEP120;COX7B;CEP41;SC5D;TSPYL1;POR;TGIF1;PTCH1;PBX1;FRAS1;BDNF;CILK1;RIPK4;AKR1C2;SUFU;FZD2	CEP55;TRIP13;CKAP2L;BUB1B;BUB1;TRAIP
HP_JOINT_DISLOCATION	0.662648	1.48595	0	0.0868953	326	107	CDC6;CDT1;CDC45;RAD51;ORC6;BRCA1;ORC1;FANCI;UBE2T;RECQL4;DONSON;RFC2;BRCA2;BRIP1;XRCC2;FANCG;KIF22;FANCA;FANCL;MAD2L2;FANCD2;RAD51C;RFWD3;TELO2;NSD2;EBP;GMNN;FANCC;OSGEP;SNRPB;GLRB;MAP3K20;FANCE;FHL1;SMC3;FANCM;EXOSC3;RAD21;PALB2;MKKS;KDM6A;SMARCE1;ARF1;MBTPS2;CCDC47;IARS2;SMARCA4;ARID1A;ATP6V1A;TCTN3;ZMPSTE24;CHST14;ALDH18A1;NXN;KAT6B;BICD2;BPNT2;COMT;FIG4;RREB1;NFIX;ZNF469;SLC35A3;STXBP1;HSPG2;…	CDC6;CDT1;CDC45;RAD51;ORC6;BRCA1;ORC1;FANCI;UBE2T;RECQL4;DONSON;RFC2;BRCA2;BRIP1;XRCC2;FANCG;KIF22;FANCA;FANCL;MAD2L2;FANCD2;RAD51C;RFWD3;TELO2;NSD2
GO_ACTIVATION_OF_MAPK_ACTIVITY	0.741907	1.48547	0	0.0873682	156	29	CDK1;PBK;IQGAP3;MAP3K20;SAA1;TNF;MAP3K13;ITGA1;DBNL;MAPK14;CD81;MAPK3;MUL1;MAPKAPK3;ERCC6;MAP3K9;MAP2K5;DAB2IP;MAP3K5;WNT7B;MAP4K5;MAPK10;TAOK1;MUC20;SHC1;ARRB1;IL1B;TLR4;WNT5A	CDK1;PBK;IQGAP3
GO_PROTEIN_KINASE_ACTIVITY	0.647155	1.48532	0	0.0873349	563	152	CDK1;PKMYT1;PBK;AURKB;NEK2;MELK;TTK;BUB1B;BUB1;HASPIN;AURKA;CCNB1;CIT;CHEK1;PLK1;MASTL;PLK4;CDC7;CCL5;CDK2;VRK1;ITPKA;ATP23;PKN3;CHEK2;PASK;CDK4;CAMK1;MAP3K20;MAP3K8;MAST2;MST1R;NEK4;MAP3K13;EIF2AK2;RIOK1;VRK2;MAP3K14;MMD;CHUK;TYK2;CAB39;SQSTM1;CSNK1A1;OXSR1;EPHA2;KSR2;DDR1;TOP1;PAN3;MAPK14;FRK;PRKAG1;MARK2;JAK1;AKT2;STK38;PTK2;CDK18;EFNA4;MINK1;MAPK3;MAPKAPK3;HIPK1;CDK5;SRC;SIK2;EPHB4;PRKD2;SLK;…	CDK1;PKMYT1;PBK;AURKB;NEK2;MELK;TTK;BUB1B;BUB1;HASPIN;AURKA;CCNB1;CIT;CHEK1;PLK1;MASTL;PLK4;CDC7;CCL5;CDK2;VRK1;ITPKA;ATP23;PKN3
HP_ABNORMALITY_OF_LONG_BONE_MORPHOLOGY	0.647242	1.48522	0	0.0873017	575	160	CDC6;CDT1;CDC45;RAD51;CEP55;ORC6;CKAP2L;BRCA1;ORC1;ESCO2;KIF15;FANCI;EZH2;UBE2T;RECQL4;DONSON;RFC2;BRCA2;BRIP1;XRCC2;FANCG;PLK4;TRAIP;CENPJ;POC1A;TONSL;KIF22;CENPE;POLE;FANCA;FANCL;MAD2L2;FANCD2;RAD51C;FAM111A;SNX10;RFWD3;CHEK2;NSD2;EBP;GMNN;FANCC;TMEM38B;SNRPB;HINT1;HYLS1;FANCE;IDH2;COL9A3;LOXL3;PNKP;COL9A2;FANCM;SUZ12;RBBP8;RAB23;CEP290;PCNT;IQCB1;HNRNPA2B1;CEP120;PRDM5;PALB2;EED;RAB33B;SQSTM1;…	CDC6;CDT1;CDC45;RAD51;CEP55;ORC6;CKAP2L;BRCA1;ORC1;ESCO2;KIF15;FANCI;EZH2;UBE2T;RECQL4;DONSON;RFC2;BRCA2;BRIP1;XRCC2;FANCG;PLK4;TRAIP;CENPJ;POC1A;TONSL;KIF22;CENPE;POLE;FANCA;FANCL;MAD2L2;FANCD2;RAD51C;FAM111A;SNX10;RFWD3;CHEK2;NSD2
HP_ABNORMALITY_OF_THE_KNEE	0.641046	1.48307	0	0.0893775	301	92	CDC6;CDT1;CDC45;ORC6;ORC1;ESCO2;EZH2;RECQL4;DONSON;RFC2;TONSL;KIF22;TELO2;EBP;GMNN;PSAT1;MAP3K20;COL9A3;AP4S1;LOXL3;COL9A2;RAB23;HRAS;DPM1;RAB33B;SMARCE1;ARF1;KRAS;IARS2;SMARCA4;SDHA;ARID1A;SNRPN;GFPT1;TCTN3;ALG2;RPL13;NT5C2;CTDP1;PIK3R2;KAT6B;BICD2;GLB1;BPNT2;COMT;RREB1;ERCC6;GAN;RPL10;SLC35A3;STXBP1;HSPG2;SEC24C;ERMARD;EP300;FBN1;CLCN7;ERLIN2;ARID1B;ARFGEF2;BAG3;TBL2;MCTP2;B3GALT6;MAN2B1;SH3PXD…	CDC6;CDT1;CDC45;ORC6;ORC1;ESCO2;EZH2;RECQL4;DONSON;RFC2;TONSL;KIF22
HP_ABNORMALITY_OF_CRANIAL_SUTURES	0.637418	1.48142	0	0.0911481	272	84	CDC6;CDT1;CDC45;ORC6;ORC1;ESCO2;RECQL4;DONSON;PLK4;TRAIP;CENPJ;CENPE;FAM111A;SNX10;GMNN;PSAT1;POLA1;NUP188;SMC3;RBBP8;RAB23;PCNT;CEP120;ZFP57;SLC25A24;KRAS;TMCO1;ATP6V1A;ERCC5;ZMPSTE24;CHST14;ALDH18A1;STAT3;PPP2R1A;AFF4;BPNT2;COMT;FIG4;RREB1;NFIX;ERCC6;DPH1;STXBP1;KCNQ1;HSPG2;SC5D;SEC24C;PPP1CB;ERMARD;HSD17B4;EP300;POR;SMAD6;FBN1;FAT4;CLCN7;PTCH1;SLC35A2;SLC12A6;MAN2B1;SH3PXD2B;BMP1;GNPTAB;FGFR2;…	CDC6;CDT1;CDC45;ORC6;ORC1;ESCO2;RECQL4;DONSON;PLK4;TRAIP;CENPJ;CENPE
GO_NUCLEOSIDE_MONOPHOSPHATE_BIOSYNTHETIC_PROCESS	0.737122	1.48057	0.0444444	0.0918502	44	19	TK1;TYMS;HPRT1;PAICS;GMPS;DUT;DCK;SHMT1;PPAT;UPP1;UCK2;PRPS2;ADSS2;IMPDH1;TK2;LHPP;ADA;ADSS1;AMPD2	TK1;TYMS;HPRT1;PAICS;GMPS;DUT;DCK;SHMT1;PPAT;UPP1
HP_LEUKOPENIA	0.666733	1.47973	0.0204082	0.0926098	185	57	RAD51;BRCA1;CDCA7;FANCI;UBE2T;HELLS;BRCA2;BRIP1;XRCC2;FANCG;FANCA;FANCL;RTEL1;MAD2L2;FANCD2;RAD51C;CORO1A;RFWD3;NFKB2;TREX1;RFXAP;FANCC;SLC7A7;XRCC4;FANCE;SRSF2;FANCM;PNP;TTI2;NFKB1;TINF2;DKC1;PALB2;DDX41;CD81;ZBTB24;STAT3;SGPL1;TTC37;RARA;NUMA1;ADA;IVD;PIK3R1;FAT4;MYC;VPS33A;NOTCH1;PRKAR1A;LEPR;SCARB2;HMGCL;PRKCD;DOCK8;ATP6AP1;GATA2;SPP1	RAD51;BRCA1;CDCA7;FANCI;UBE2T;HELLS;BRCA2;BRIP1;XRCC2;FANCG;FANCA;FANCL;RTEL1;MAD2L2;FANCD2;RAD51C;CORO1A;RFWD3;NFKB2;TREX1;RFXAP;FANCC
HP_ABNORMALITY_OF_THE_ELBOW	0.662804	1.47962	0	0.0926049	216	68	CDC6;CDT1;CDC45;ORC6;ORC1;ESCO2;EZH2;RECQL4;DONSON;TONSL;KIF22;GMNN;NUP107;SNRPB;CLCF1;MAP3K20;FHL1;SMC3;PCNT;HRAS;SYNE2;RAD21;STAG1;EMD;TFAP2A;SMARCE1;KRAS;SMARCA4;ARID1A;ALDH18A1;NXN;ERCC6;STXBP1;HSPG2;PPP1CB;PIK3C2A;EP300;PEX5;POR;FBN1;ERLIN2;ARID1B;TMEM43;OBSL1;B3GALT6;PRKAR1A;BMP1;SOX4;NALCN;XYLT1;FGFR2;COL6A2;COMP;NOTCH2;MECOM;CUL7;CPT2;ASAH1;PCYT1A;CANT1;FLNB;EXOC6B;WNT5A;ATP7A;TUBB3;SLC29…	CDC6;CDT1;CDC45;ORC6;ORC1;ESCO2;EZH2;RECQL4;DONSON;TONSL;KIF22
GO_POSITIVE_REGULATION_OF_VIRAL_GENOME_REPLICATION	0.73169	1.47921	0.0348837	0.0928735	37	18	TOP2A;IFIT1;CCL5;PPIH;RAD23A;TARBP2;VAPA;TOP2B;STOM;STAU1;PDE12;TBC1D20;SRPK2;TMEM39A;DDX3X;NOTCH1;PABPC1;DDB1	TOP2A;IFIT1;CCL5;PPIH
GO_REGULATION_OF_CALCIUM_ION_TRANSMEMBRANE_TRANSPORT	0.694367	1.47903	0.0337079	0.0929513	152	21	CXCL10;CXCL11;CORO1A;TMEM38B;STIM2;GSTO1;BIN1;CALM2;FKBP1A;GNB5;CDK5;BAX;MYO5A;PKD2;SLC9A1;FYN;PSEN2;EHD3;CAMK2D;AHNAK;F2R	CXCL10;CXCL11
HP_LYMPHOMA	0.671013	1.47805	0.0319149	0.0938354	102	34	KIF11;BLM;RECQL4;RAD54L;POLE;RAD54B;RTEL1;BIRC3;CHEK2;MSH2;NFKB2;XRCC4;MSH6;SRSF2;MLH1;PNP;NFKB1;TINF2;DKC1;BCL2;KRAS;MYD88;DDX41;CD81;STAT3;TP63;ADA;PIK3R1;MDM2;CCND1;MYC;BCL6;PRKCD;KLHDC8B	KIF11;BLM;RECQL4;RAD54L;POLE;RAD54B;RTEL1;BIRC3;CHEK2;MSH2;NFKB2
HP_HYDROCEPHALUS	0.641772	1.47753	0	0.0942313	326	100	RAD51;CEP55;BUB1B;BRCA1;CENPF;ESCO2;CDCA7;FANCI;UBE2T;RECQL4;RNASEH2A;HELLS;BRCA2;BRIP1;XRCC2;FANCG;FANCA;FANCL;MAD2L2;FANCD2;RAD51C;FAM111A;SNX10;RFWD3;NSD2;GPSM2;EBP;FANCC;ARL13B;HYLS1;FANCE;FANCM;TMEM237;CEP290;HRAS;MC1R;CEP120;RXYLT1;COX7B;PALB2;VHL;KDM6A;SLC25A24;SMARCE1;MBTPS2;KRAS;ERCC5;CEP104;ZBTB24;PIK3R2;PPP2R1A;CEP41;COMT;FIG4;TRAF7;RREB1;ERCC6;DPH1;MTM1;RSPH3;SEC24C;PPP1CB;B4GALT1;GNA…	RAD51;CEP55;BUB1B;BRCA1;CENPF;ESCO2;CDCA7;FANCI;UBE2T;RECQL4;RNASEH2A;HELLS;BRCA2;BRIP1;XRCC2;FANCG;FANCA;FANCL;MAD2L2;FANCD2;RAD51C;FAM111A;SNX10;RFWD3;NSD2;GPSM2;EBP
GO_NEGATIVE_REGULATION_OF_BINDING	0.672334	1.47696	0	0.094768	169	46	AURKB;NEK2;E2F1;AURKA;STMN1;DDX11;IFIT1;DDIT3;MAD2L2;BAG2;ARRB2;CAMK1;MITD1;EIF2S1;NFKBIA;RIPOR2;PIN1;EPB41L5;TMBIM6;ILRUN;TLE5;ADNP;CTSZ;MAPK3;CPNE1;BAX;CARM1;RACK1;PSEN1;KDM1A;GNL3L;ITGA4;HMGA2;CDKN1A;MET;GOLGA2;DACT1;PEX19;LRPAP1;DKK1;PRKCD;ID1;SORL1;MSX2;PTPRF;DAB2	AURKB;NEK2;E2F1;AURKA;STMN1;DDX11;IFIT1;DDIT3;MAD2L2;BAG2;ARRB2;CAMK1;MITD1
HP_AGENESIS_OF_CORPUS_CALLOSUM	0.649115	1.47606	0.010101	0.0957754	269	78	RAD51;BUB1B;CENPF;KIF15;FANCI;WDR62;RECQL4;CIT;STIL;KNL1;ASPM;KIF14;CENPJ;CENPE;NCAPD3;SASS6;SLC25A19;NSD2;MSH2;GPSM2;PHGDH;HYLS1;MSH6;CEP135;GTPBP2;MLH1;SUZ12;TMEM237;CWF19L1;DISP1;NDUFAF5;DDX59;CEP120;RXYLT1;COX7B;CDK5RAP2;MRPS16;SMARCE1;MBTPS2;KRAS;SMARCA4;ARID1A;NELFA;PPP2R1A;KAT6B;ZBTB18;CEP41;CDK5;EHMT1;FIG4;ABAT;NFIX;ERCC6;DPH1;EP300;DYNC1I2;MID1;EMX2;PORCN;FAT4;TGIF1;ARID1B;COPB2;B4GAT1;I…	RAD51;BUB1B;CENPF;KIF15;FANCI;WDR62;RECQL4;CIT;STIL;KNL1;ASPM;KIF14;CENPJ;CENPE;NCAPD3;SASS6;SLC25A19;NSD2;MSH2;GPSM2
HP_APLASIA_HYPOPLASIA_OF_THE_RIBS	0.707251	1.47533	0.0217391	0.0964969	102	20	ORC6;ORC1;EZH2;CENPJ;SNRPB;CEP120;NFASC;FIG4;ERMARD;PORCN;FBN1;PTCH1;B3GALT6;TRIP11;WASHC5;GNPTAB;CUL7;TBCK;FLNB;SUFU	ORC6;ORC1;EZH2;CENPJ
GO_POSITIVE_REGULATION_OF_DNA_REPAIR	0.684534	1.47438	0.0208333	0.097393	71	28	FOXM1;BRCA1;DDX11;H2AX;TIMELESS;PCNA;SLF1;MAD2L2;CEBPG;PARP1;HMGB1;RIF1;XRCC1;RNF168;PNKP;SLF2;SHLD3;FUS;KMT5C;KDM4D;MMS19;FAM168A;ACTR2;NUDT16;ERCC6;NPAS2;GTF2I;EGFR	FOXM1;BRCA1;DDX11;H2AX;TIMELESS;PCNA;SLF1;MAD2L2;CEBPG;PARP1;HMGB1;RIF1;XRCC1;RNF168;PNKP
GO_SOMATIC_DIVERSIFICATION_OF_IMMUNE_RECEPTORS	0.649667	1.47422	0.0215054	0.0973929	77	30	EXO1;POLQ;HMGB2;ATAD5;MAD2L2;NSD2;MSH2;TCF7;THOC1;CLCF1;HMGB1;XRCC4;PAXIP1;RIF1;MSH6;RNF168;MLH1;UNG;SHLD3;EXOSC3;HMCES;KMT5C;HSPD1;POLB;SUPT6H;TNFSF4;BATF;STAT6;BCL6;SWAP70	EXO1;POLQ;HMGB2;ATAD5;MAD2L2;NSD2;MSH2;TCF7;THOC1;CLCF1;HMGB1;XRCC4;PAXIP1;RIF1;MSH6;RNF168;MLH1;UNG;SHLD3;EXOSC3
HP_ABNORMALITY_OF_THE_LOWER_URINARY_TRACT	0.641837	1.47382	0	0.0976746	637	190	CDC6;CDT1;CDC45;RAD51;CEP55;ORC6;LMNB1;BUB1B;BRCA1;ORC1;ESCO2;CDCA7;FANCI;UBE2T;WDR62;RECQL4;CIT;RFC2;STIL;BRCA2;NCAPG2;BRIP1;XRCC2;KNL1;ASPM;KIF14;FANCG;CENPJ;POLE;FANCA;NCAPD3;HPRT1;FANCL;SLC1A4;RTEL1;MAD2L2;FANCD2;RAD51C;SASS6;RFWD3;DNMT1;NSD2;UPF3B;GMNN;PSPH;FANCC;PQBP1;COQ2;POLA1;HYLS1;FANCE;ARL6IP6;CEP135;RNF168;SMC3;HLA-B;FANCM;RBBP8;CISD2;CEP290;FUS;PCNT;TINF2;NAB2;HNRNPA2B1;RAD21;CLCN4;Z…	CDC6;CDT1;CDC45;RAD51;CEP55;ORC6;LMNB1;BUB1B;BRCA1;ORC1;ESCO2;CDCA7;FANCI;UBE2T;WDR62;RECQL4;CIT;RFC2;STIL;BRCA2;NCAPG2;BRIP1;XRCC2;KNL1;ASPM;KIF14;FANCG;CENPJ;POLE;FANCA;NCAPD3;HPRT1;FANCL;SLC1A4;RTEL1;MAD2L2;FANCD2;RAD51C;SASS6;RFWD3;DNMT1;NSD2;UPF3B
HP_FEMALE_REPRODUCTIVE_SYSTEM_NEOPLASM	0.702471	1.4738	0.0319149	0.0975569	63	26	TRIP13;BUB1B;BUB1;AURKA;POLE;RAD54B;POLD1;MSH2;CEP57;ODC1;MSH6;MLH1;NAB2;SDHC;SRC;BAX;PTPRJ;CDH1;EP300;CCND1;MCC;STAT6;PRKAR1A;CTNNB1;DOCK8;DLC1	TRIP13;BUB1B;BUB1;AURKA;POLE;RAD54B;POLD1;MSH2;CEP57;ODC1
HP_ABNORMAL_LEFT_VENTRICLE_MORPHOLOGY	0.686645	1.47259	0.0416667	0.0986317	102	23	TRIP13;BUB1B;BUB1;CEP57;GLA;SLC25A4;CCDC28B;BIN1;C1QBP;SLC25A24;SDHA;ZMPSTE24;ATP6AP2;RIT1;SMAD6;HADHB;NOTCH1;GNPTAB;RRM2B;HADHA;CACNA1D;GYS1;ABCA1	TRIP13;BUB1B;BUB1
GO_CARDIAC_CELL_DEVELOPMENT	0.708663	1.46959	0.0434783	0.102272	89	18	CDK1;CCNB1;PARP2;DDX39B;PIN1;ZMPSTE24;CTDP1;CXADR;FHL2;AKAP13;SPRY1;NOTCH1;JAG1;PDCD4;OBSL1;TBX3;NEBL;SORBS2	CDK1;CCNB1;PARP2
HP_ABNORMAL_VAGINA_MORPHOLOGY	0.709265	1.46917	0	0.102591	93	24	TRIP13;BUB1B;BUB1;RECQL4;KIF14;CEP57;TCOF1;HYLS1;NAB2;MKKS;CCDC28B;SPINT2;TCTN3;PPP2R1A;TP63;MTM1;POR;STAT6;FRAS1;DACT1;FGFR2;TBX3;GATA3;RIPK4	TRIP13;BUB1B;BUB1;RECQL4;KIF14
HP_ABNORMAL_LARGE_INTESTINE_MORPHOLOGY	0.663041	1.46897	0.01	0.10263	202	62	TRIP13;BUB1B;BRCA1;BUB1;RECQL4;AURKA;RFC2;BRCA2;POLE;RAD54B;RTEL1;POLD1;RAD51C;CHEK2;MSH2;RFXAP;CEP57;ODC1;NCF2;TCOF1;EPCAM;POLA1;IL6;MSH6;HLA-B;MLH1;COX7B;PMS1;PALB2;MKKS;TFAP2A;LMOD1;SPINT2;KRAS;ARPC1B;SDHC;SDHA;TCTN3;ZMPSTE24;SRC;RAC2;TTC37;BAX;RHBDF2;PTPRJ;LRBA;EP300;MDM2;CCND1;MCC;TBL2;PRKAR1A;GTF2I;CLIP2;MINPP1;DACT1;TGFBR2;PRKCD;CTNNB1;DOCK8;FLNB;DLC1	TRIP13;BUB1B;BRCA1;BUB1;RECQL4;AURKA;RFC2;BRCA2;POLE;RAD54B;RTEL1;POLD1;RAD51C;CHEK2;MSH2;RFXAP;CEP57;ODC1;NCF2;TCOF1;EPCAM;POLA1;IL6
HP_JOINT_HYPERFLEXIBILITY	0.672519	1.46815	0	0.103471	180	75	CDC6;CDT1;CDC45;ORC6;ORC1;EZH2;RFC2;PLK4;TRAIP;CENPJ;TONSL;KIF22;CENPE;UPF3B;GMNN;COL9A3;LOXL3;COL9A2;SUZ12;RBBP8;PCNT;HRAS;PRDM5;EED;ABCC6;KDM6A;SMARCE1;KRAS;SMARCA4;ARID1A;XYLT2;ALDH18A1;STAT3;KAT6B;SOS2;COMT;RREB1;BCR;NFIX;ZNF469;SATB2;SEC24C;RIT1;PIK3R1;FBN1;ARID1B;PTCH1;TBL2;OBSL1;B3GALT6;GTF2I;TRIP11;SOX4;CLIP2;ZDHHC9;XYLT1;COL5A1;ANTXR1;COMP;NOTCH2;SEMA5A;SEC24D;TGFBR2;CUL7;SLC2A10;TGFBR1;…	CDC6;CDT1;CDC45;ORC6;ORC1;EZH2;RFC2;PLK4;TRAIP;CENPJ;TONSL;KIF22;CENPE
GO_CELLULAR_PROTEIN_CONTAINING_COMPLEX_ASSEMBLY	0.6292	1.46703	0	0.104483	1129	291	UBE2C;CENPK;ASF1B;CDT1;CDC45;CENPM;RAD51;CENPW;TPX2;ANLN;HJURP;DLGAP5;CENPN;CENPU;CENPA;DIAPH3;PSRC1;FBXO5;CENPF;CENPH;HMGB2;UBE2S;MCM2;CENPI;OIP5;HELLS;STMN1;MCM5;MCM4;MCM6;CHAF1B;KNL1;MCM3;CHAF1A;H2AX;CENPQ;CENPJ;MIS18A;MCM7;CENPE;CLTRN;GBP5;CENPL;NASP;ATP23;RPA3;SNRPG;RAD51C;LSM2;CENPO;CORO1A;ITGB3BP;CENPX;MIS18BP1;MZT1;GMNN;PSIP1;HAT1;TUBGCP3;TUBG1;UQCC2;TMSB15B;PSMG1;CDC42EP1;NUP107;SNRPD1;T…	UBE2C;CENPK;ASF1B;CDT1;CDC45;CENPM;RAD51;CENPW;TPX2;ANLN;HJURP;DLGAP5;CENPN;CENPU;CENPA;DIAPH3;PSRC1;FBXO5;CENPF;CENPH;HMGB2;UBE2S;MCM2;CENPI;OIP5;HELLS;STMN1;MCM5;MCM4;MCM6;CHAF1B;KNL1;MCM3;CHAF1A;H2AX;CENPQ;CENPJ;MIS18A;MCM7;CENPE;CLTRN;GBP5;CENPL;NASP;ATP23;RPA3;SNRPG;RAD51C;LSM2;CENPO;CORO1A;ITGB3BP;CENPX
GO_IRON_ION_BINDING	0.721897	1.46425	0.043956	0.107637	151	20	RRM2;JMJD6;P4HA3;NFU1;ALKBH1;TET1;EGLN1;FTL;CYP2U1;ISCU;ACO2;OGFOD1;SC5D;ALOX5;HIF1AN;ETHE1;EGLN3;CYP4F22;CYP24A1;CYP4B1	RRM2
HP_ABNORMALITY_OF_EARLOBE	0.731166	1.46094	0	0.111266	76	24	CDC6;ESCO2;PLK4;TRAIP;CENPJ;CENPE;RBBP8;PCNT;HRAS;COX7B;RDH11;ZMPSTE24;COMT;FIG4;RREB1;BCR;SEC24C;KCTD1;UGDH;FGFR2;NOTCH2;AHDC1;PTPRF;GJA1	CDC6;ESCO2;PLK4;TRAIP;CENPJ;CENPE
GO_NUCLEIC_ACID_PHOSPHODIESTER_BOND_HYDROLYSIS	0.627016	1.46051	0	0.111729	308	99	EXO1;POLQ;FEN1;HMGB2;RFC3;RFC4;EME1;RNASEH2A;RFC2;SLFN13;ATAD5;GEN1;DNA2;PCNA;POLE;DCLRE1B;EXOSC8;RAD1;SLFN11;RPA3;POLD1;REXO5;EXOSC9;RFC5;ISG20;TSEN15;POLD3;TREX1;RPP30;IL6;RNASEH2B;DCPS;PNPT1;PARP1;HMGB1;ELAC1;RPA2;DCLRE1A;RPP14;POP5;PNKP;MGME1;FANCM;RBBP8;RPP25;TOE1;APEX2;POLR2I;EXOSC3;EXOG;DGCR8;ANKLE1;POP7;RPA1;POLR3K;ZC3H12A;POLD2;RBX1;GTF2H4;CPSF4;RRP36;TRIR;RNASEK;NCBP2;DDX1;NOP14;PDE12;X…	EXO1;POLQ;FEN1;HMGB2;RFC3;RFC4;EME1;RNASEH2A;RFC2;SLFN13;ATAD5;GEN1;DNA2;PCNA;POLE;DCLRE1B;EXOSC8;RAD1;SLFN11;RPA3;POLD1;REXO5;EXOSC9;RFC5;ISG20;TSEN15;POLD3;TREX1;RPP30;IL6;RNASEH2B;DCPS;PNPT1;PARP1;HMGB1;ELAC1;RPA2;DCLRE1A;RPP14;POP5;PNKP;MGME1;FANCM;RBBP8;RPP25;TOE1;APEX2;POLR2I;EXOSC3;EXOG;DGCR8;ANKLE1;POP7;RPA1;POLR3K
GO_SUPRAMOLECULAR_POLYMER	0.635035	1.45842	0	0.114237	996	248	NUSAP1;CDK1;SKA1;BIRC5;AURKB;TPX2;KIFC1;NEK2;KIF2C;SPAG5;SKA3;KIF11;LMNB1;KIF4A;PSRC1;PRC1;KIF23;GTSE1;KNTC1;KIF18B;KIF15;KIF20A;AURKA;STMN1;PLK1;RACGAP1;GAS2L3;ASPM;KIF14;CENPJ;TIMP4;KIF20B;KIF22;KIF18A;HAUS8;KIF24;CENPE;DEK;HAUS1;MNS1;TUBA1B;CEP295;CSRP2;SLC1A4;CKAP2;RASSF1;ANKRD1;CORO1A;BAG2;FAM161A;TTLL4;KNSTRN;HAUS7;HAUS2;PNN;CEP57;TUBGCP3;TUBG1;KIFC2;MDM1;FBF1;LMNB2;SHTN1;NPNT;SAA1;HAUS5;RU…	NUSAP1;CDK1;SKA1;BIRC5;AURKB;TPX2;KIFC1;NEK2;KIF2C;SPAG5;SKA3;KIF11;LMNB1;KIF4A;PSRC1;PRC1;KIF23;GTSE1;KNTC1;KIF18B;KIF15;KIF20A;AURKA;STMN1;PLK1;RACGAP1;GAS2L3;ASPM;KIF14;CENPJ;TIMP4;KIF20B;KIF22;KIF18A;HAUS8;KIF24;CENPE;DEK;HAUS1;MNS1;TUBA1B;CEP295;CSRP2;SLC1A4;CKAP2;RASSF1;ANKRD1;CORO1A;BAG2;FAM161A;TTLL4;KNSTRN;HAUS7;HAUS2
HP_LIMB_UNDERGROWTH	0.638309	1.45802	0	0.114614	212	71	RAD51;BRCA1;ESCO2;KIF15;FANCI;UBE2T;RECQL4;DONSON;BRCA2;BRIP1;XRCC2;FANCG;TONSL;KIF22;POLE;FANCA;FANCL;MAD2L2;FANCD2;RAD51C;RFWD3;EBP;FANCC;PHGDH;PSAT1;HYLS1;XRCC4;FANCE;ARL6IP6;IDH2;COL9A3;SMC3;COL9A2;FANCM;PCNT;RAD21;CEP120;PALB2;DPM1;CHUK;MBTPS2;ARCN1;TCTN3;NXN;ANTXR2;AFF4;LTBP3;HHAT;HSPG2;PEX7;JAG1;OBSL1;B3GALT6;PRKAR1A;TRIP11;IDH1;ERGIC1;FGFR2;TBX3;COMP;CUL7;CILK1;TBCK;PCYT1A;FLNB;EXOC6B;WNT…	RAD51;BRCA1;ESCO2;KIF15;FANCI;UBE2T;RECQL4;DONSON;BRCA2;BRIP1;XRCC2;FANCG;TONSL;KIF22;POLE;FANCA;FANCL;MAD2L2;FANCD2;RAD51C;RFWD3
HP_APLASIA_HYPOPLASIA_AFFECTING_BONES_OF_THE_AXIAL_SKELETON	0.627183	1.45748	0	0.115106	726	215	CDC6;CDT1;CDC45;RAD51;CEP55;ORC6;TRIP13;BUB1B;BRCA1;ORC1;CENPF;BUB1;ESCO2;CDCA7;FANCI;EZH2;UBE2T;RECQL4;HELLS;DONSON;RFC2;MCM5;BRCA2;NCAPG2;BRIP1;XRCC2;KNL1;KIF14;FANCG;PLK4;TRAIP;CENPJ;POC1A;CENPE;DNA2;POLE;FANCA;FANCL;MAD2L2;POLD1;FANCD2;RAD51C;ASNS;SLC25A19;RFWD3;TELO2;NSD2;UPF3B;EBP;GMNN;PSPH;TPRKB;FANCC;CEP57;PQBP1;PHGDH;PSAT1;TCOF1;OSGEP;NUP107;SNRPB;CLCF1;TSEN54;MAP3K20;HYLS1;XRCC4;FANCE;A…	CDC6;CDT1;CDC45;RAD51;CEP55;ORC6;TRIP13;BUB1B;BRCA1;ORC1;CENPF;BUB1;ESCO2;CDCA7;FANCI;EZH2;UBE2T;RECQL4;HELLS;DONSON;RFC2;MCM5;BRCA2;NCAPG2;BRIP1;XRCC2;KNL1;KIF14;FANCG;PLK4;TRAIP;CENPJ;POC1A;CENPE;DNA2;POLE;FANCA;FANCL;MAD2L2;POLD1;FANCD2;RAD51C;ASNS;SLC25A19;RFWD3;TELO2;NSD2;UPF3B;EBP;GMNN;PSPH;TPRKB;FANCC;CEP57;PQBP1;PHGDH;PSAT1;TCOF1;OSGEP;NUP107
HP_FLEXION_CONTRACTURE_OF_FINGER	0.652771	1.45745	0.020202	0.115023	190	56	CDC6;CDT1;CDC45;ORC6;ORC1;EZH2;UPF3B;GMNN;TPRKB;OSGEP;NUP107;CLCF1;HINT1;MAP3K20;SUZ12;EED;TMEM70;MBTPS2;TCTN3;ERCC5;ZMPSTE24;SMARCAD1;CTDP1;NXN;ANTXR2;KAT6B;BCR;ERCC6;KDM5C;SLC35A3;STXBP1;ITGB4;PORCN;FBN1;FAT4;ERLIN2;ARID1B;SLC35A2;SH3PXD2B;NALCN;ZDHHC9;XYLT1;ERGIC1;FGFR2;COL6A2;TBX3;MMP2;TGFBR2;UBA1;TGFBR1;LFNG;CANT1;WNT5A;TUBB3;FZD2;GJA1	CDC6;CDT1;CDC45;ORC6;ORC1;EZH2
HP_NEOPLASM_OF_THE_PANCREAS	0.679505	1.45671	0.0206186	0.115741	79	32	RAD51;BRCA1;BRCA2;BRIP1;CDKN2C;BARD1;RTEL1;RAD51D;RAD51C;CHEK2;CDK4;MSH2;EPCAM;MSH6;ACD;MLH1;TINF2;MC1R;PMS1;DKC1;PALB2;VHL;TERF2IP;KRAS;MDM2;CCND1;PRKAR1A;CDKN1A;TGFBR2;MITF;CDKN2B;NOTCH3	RAD51;BRCA1;BRCA2;BRIP1;CDKN2C;BARD1;RTEL1;RAD51D;RAD51C;CHEK2;CDK4;MSH2
HP_ANORECTAL_ANOMALY	0.657278	1.45652	0	0.115852	247	78	CDC45;RAD51;BRCA1;FANCI;UBE2T;RECQL4;RFC2;BRCA2;BRIP1;XRCC2;FANCG;POLE;FANCA;FANCL;RTEL1;MAD2L2;POLD1;FANCD2;RAD51C;RFWD3;MSH2;NFKB2;FANCC;PQBP1;NCF2;TCOF1;EPCAM;SNRPB;MSH6;FANCE;MLH1;FANCM;SUZ12;NFKB1;TINF2;CEP120;COX7B;PMS1;DKC1;PALB2;MKKS;KDM6A;THOC6;SLC25A24;SPINT2;KRAS;SDHC;SDHA;TCTN3;RFX6;CD81;NXN;RAC2;COMT;RREB1;TP63;SEC24C;CDH1;POR;MID1;PORCN;FAT4;TBL2;PGAP3;USP9X;GTF2I;CLIP2;WASHC5;FRAS1…	CDC45;RAD51;BRCA1;FANCI;UBE2T;RECQL4;RFC2;BRCA2;BRIP1;XRCC2;FANCG;POLE;FANCA;FANCL;RTEL1;MAD2L2;POLD1;FANCD2;RAD51C;RFWD3;MSH2;NFKB2;FANCC;PQBP1;NCF2;TCOF1
HP_RENAL_CELL_CARCINOMA	0.673117	1.4565	0.043956	0.115712	71	22	BUB1B;BUB1;AURKA;RAD54B;ODC1;VHL;SDHC;MDH2;SDHA;SRC;BAX;PTPRJ;MAX;EP300;CCND1;MCC;MET;MINPP1;TMEM127;MITF;CTNNB1;DLC1	BUB1B;BUB1;AURKA;RAD54B
GO_EXONUCLEASE_ACTIVITY	0.69018	1.45476	0.010989	0.117666	83	32	EXO1;POLQ;FEN1;POLE;DCLRE1B;RAD1;POLD1;REXO5;EXOSC9;ISG20;TREX1;DCPS;PNPT1;DCLRE1A;MGME1;TOE1;APEX2;EXOSC3;EXOG;ZC3H12A;TRIR;DDX1;PDE12;XRN2;EXOSC7;PAN3;DIS3;APEX1;CNOT6;EXD2;PLD3;REXO2	EXO1;POLQ;FEN1;POLE;DCLRE1B;RAD1;POLD1;REXO5;EXOSC9;ISG20;TREX1
HP_ABNORMAL_SHAPE_OF_THE_FRONTAL_REGION	0.647931	1.45273	0	0.120289	320	99	RAD51;TRIP13;CKAP2L;BUB1B;BRCA1;ORC1;BUB1;FANCI;UBE2T;RECQL4;BRCA2;NCAPG2;BRIP1;XRCC2;FANCG;TONSL;KIF22;POLE;FANCA;FANCL;MAD2L2;FANCD2;RAD51C;SNX10;RFWD3;NSD2;UPF3B;EBP;GMNN;FANCC;CEP57;TCOF1;MOCS2;FANCE;SMC3;FANCM;TRIM37;HRAS;DDX59;NFKBIA;PALB2;SPTB;ATAD3A;MBTPS2;KRAS;EDARADD;CHD3;TCTN3;NELFA;ALDH18A1;STAT3;NEU1;NXN;PIK3R2;GLB1;TTC37;NFIX;SATB2;ALDH6A1;HSD17B4;PIK3R1;EP300;PEX5;POR;MID1;FBN1;CLC…	RAD51;TRIP13;CKAP2L;BUB1B;BRCA1;ORC1;BUB1;FANCI;UBE2T;RECQL4;BRCA2;NCAPG2;BRIP1;XRCC2;FANCG;TONSL;KIF22;POLE;FANCA;FANCL;MAD2L2;FANCD2;RAD51C;SNX10;RFWD3;NSD2;UPF3B;EBP;GMNN;FANCC;CEP57
HP_ABNORMALITY_OF_THE_PALPEBRAL_FISSURES	0.62436	1.45126	0	0.121829	652	198	RAD51;ORC6;TRIP13;KIF11;CKAP2L;BUB1B;BRCA1;ORC1;BUB1;ESCO2;KIF15;FANCI;EZH2;UBE2T;WDR62;RECQL4;DONSON;CIT;RFC2;STIL;BRCA2;BRIP1;XRCC2;KNL1;ASPM;KIF14;FANCG;PLK4;TRAIP;CENPJ;CENPE;FANCA;NCAPD3;FANCL;MAD2L2;FANCD2;RAD51C;SASS6;RFWD3;TELO2;NSD2;UPF3B;EBP;GMNN;FANCC;CEP57;PQBP1;UQCC2;TCOF1;OSGEP;POLA1;XRCC4;FANCE;CEP135;FHL1;FANCM;SUZ12;RBBP8;TOE1;TMEM237;CEP290;PCNT;DGCR8;HRAS;CLCN4;ZNF711;PALB2;CDK…	RAD51;ORC6;TRIP13;KIF11;CKAP2L;BUB1B;BRCA1;ORC1;BUB1;ESCO2;KIF15;FANCI;EZH2;UBE2T;WDR62;RECQL4;DONSON;CIT;RFC2;STIL;BRCA2;BRIP1;XRCC2;KNL1;ASPM;KIF14;FANCG;PLK4;TRAIP;CENPJ;CENPE;FANCA;NCAPD3;FANCL;MAD2L2;FANCD2;RAD51C;SASS6;RFWD3;TELO2;NSD2;UPF3B
HP_MICROPENIS	0.62779	1.44909	0.0103093	0.124161	226	58	CDC6;CDC45;ORC6;BUB1B;ORC1;RNASEH2A;POLE;FANCL;FAM111A;TREX1;RNASEH2B;XRCC4;PNKP;KLHL15;TOE1;COX7B;CCDC28B;PIGA;KDM6A;THOC6;SLC25A24;ARCN1;ATP6V1A;SNRPN;RLIM;TBC1D20;PNPLA6;SGPL1;KAT6B;CEP41;EHMT1;FIG4;ERCC6;KDM5C;TP63;MTM1;STXBP1;POR;FAT4;DHDDS;B4GAT1;MCTP2;NSMF;PBX1;FRAS1;TRIM8;TBX3;PROKR2;HS6ST1;ANOS1;UBA1;CILK1;FLRT3;WNT5A;SLC29A3;CDKN1C;FZD2;MEGF8	CDC6;CDC45;ORC6;BUB1B;ORC1;RNASEH2A;POLE;FANCL;FAM111A
GO_RESPONSE_TO_ALCOHOL	0.634272	1.44875	0.010101	0.124338	234	59	CDK1;RAD51;TYMS;BRCA1;BLM;GGH;CDK4;ADCY3;FOSL1;CSF3;PARP1;ADCY1;LRP8;EIF4EBP1;NQO1;PSMD14;POLB;BAK1;GNAI1;SDF4;ACTR2;STAT3;AACS;GNB1;SETD7;GLB1;TNFSF4;ALAD;ABAT;RARA;FOXO3;CTNNA1;AHR;USP46;CDH1;ADCY7;CCND1;FOS;BCL2L1;PTCH1;CNR1;KLF9;CDKN1A;FGFR2;PPARG;FYN;JUP;TGFBR2;TGFBR1;HPGD;CTNNB1;AKR1C3;EEF2;TP53INP1;CAT;GATA3;GSN;AKR1C2;ABCA1	CDK1;RAD51;TYMS;BRCA1;BLM;GGH
GO_REGENERATION	0.633873	1.44727	0.030303	0.126064	201	52	CDK1;CCNA2;TYMS;EZH2;AURKA;CCNB1;DHFR;PCNA;CDK4;IFRD1;IL6;PNPT1;PPAT;SOX15;ANXA3;TARBP2;FZD9;BCL2;BAK1;GAS6;MTR;CD81;MTPN;PTPN3;TSPO;CTNNA1;RPL10;PKM;FZD7;CCND1;STK24;PTCH1;NOTCH1;DUSP10;TXK;CDKN1A;KLF5;EGFR;BCL9;PPARG;IGF2R;TGFBR2;PTPRS;KLK6;EPHA4;GRN;GSN;PTPRF;LRP1;PGF;SULF2;SPP1	CDK1;CCNA2;TYMS;EZH2;AURKA;CCNB1;DHFR;PCNA
GO_NUCLEOLUS	0.61922	1.44719	0	0.12598	1382	257	NUSAP1;PKMYT1;TOP2A;MCM10;MKI67;PIMREG;CENPW;ORC6;SPC24;DTL;NEK2;HJURP;TYMS;E2F8;CDCA8;FEN1;CENPH;HMGB2;BLM;UBE2T;EME1;RSAD2;RDM1;DDX11;FANCG;PLK4;TRAIP;SNHG1;OASL;DSN1;KIF20B;SNORD14A;VRK1;SAPCD2;EXOSC8;SNORD17;CDCA7L;PARP2;CEP85;SLBP;MAD2L2;LYAR;FANCD2;FAM111A;ANKRD1;REXO5;EXOSC9;SNHG12;ACAT2;NOP56;ISG20;UPF3B;CDK4;SMC2;TSEN15;SNAPC1;NCF2;TCOF1;CBX5;CCDC137;PLSCR1;HIRIP3;TSPYL2;RPP30;POLA1;TSEN…	NUSAP1;PKMYT1;TOP2A;MCM10;MKI67;PIMREG;CENPW;ORC6;SPC24;DTL;NEK2;HJURP;TYMS;E2F8;CDCA8;FEN1;CENPH;HMGB2;BLM;UBE2T;EME1;RSAD2;RDM1;DDX11;FANCG;PLK4;TRAIP;SNHG1;OASL;DSN1;KIF20B;SNORD14A;VRK1;SAPCD2;EXOSC8;SNORD17;CDCA7L;PARP2;CEP85;SLBP;MAD2L2;LYAR;FANCD2;FAM111A;ANKRD1;REXO5;EXOSC9;SNHG12;ACAT2;NOP56;ISG20;UPF3B;CDK4
HP_NEOPLASM_BY_HISTOLOGY	0.60573	1.44645	0.02	0.126825	292	87	RAD51;TRIP13;BUB1B;BRCA1;BUB1;RECQL4;AURKA;BRCA2;BRIP1;CDKN2C;BARD1;POLE;RAD54B;POLD1;RAD51D;RAD51C;CHEK2;CDK4;MSH2;CEP57;ODC1;EPCAM;MSH6;IDH2;ACD;SRSF2;MLH1;TRIM37;HRAS;MC1R;SLC37A4;PMS1;TRPV3;DKC1;PALB2;VHL;TFAP2A;SMARCE1;TERF2IP;SQSTM1;MBTPS2;KRAS;SDHC;SMARCA4;MDH2;SDHA;GNAS;TCTN3;ERCC5;ELMO2;ANTXR2;SRC;TTC37;BAX;TRAF7;PTPRJ;MAX;ERCC6;KCNQ1;EP300;MDM2;GNAQ;CCND1;FAT4;MCC;PTCH1;C11orf95;XPC;PRK…	RAD51;TRIP13;BUB1B;BRCA1;BUB1;RECQL4;AURKA;BRCA2;BRIP1;CDKN2C;BARD1;POLE;RAD54B;POLD1;RAD51D;RAD51C;CHEK2;CDK4;MSH2;CEP57;ODC1
GO_PROTEIN_MODIFICATION_BY_SMALL_PROTEIN_REMOVAL	0.618511	1.44617	0	0.127109	300	84	CDK1;CCNA2;CDC20;CLSPN;CDC25A;BRCA1;BARD1;USP18;USP1;BIRC3;USP37;CCP110;ARRB2;DDX58;COPS3;SHMT2;SENP1;PSMC3;ZC3H12A;INO80E;TRAF2;RAD23A;NFKBIA;UCHL5;USP16;PSME2;STAMBPL1;PSMA4;RCE1;ACTL6A;COPS6;PSMB3;PSMA3;PSMD14;PSMA6;KAT2A;POLB;ENY2;PSMA2;PSMC6;PSMD8;PSMA5;PSMA7;OTUB1;UBXN1;STAMBP;COPS7A;OTUD5;USP8;PSMB10;USP38;BECN1;STAM2;USP22;ASXL2;RNF123;USP47;ACTR8;EIF3F;VCP;INO80B;USP46;EP300;MDM2;FOXK1;U…	CDK1;CCNA2;CDC20;CLSPN;CDC25A;BRCA1;BARD1;USP18;USP1;BIRC3;USP37;CCP110;ARRB2;DDX58
HP_HYPOPIGMENTATION_OF_THE_SKIN	0.64768	1.44595	0.02	0.127213	182	61	RAD51;BRCA1;FANCI;BLM;UBE2T;BRCA2;BRIP1;XRCC2;FANCG;FANCA;FANCL;RTEL1;MAD2L2;FANCD2;RAD51C;RFWD3;EBP;FANCC;DCPS;RAB27A;FANCE;FANCM;PCNT;TINF2;HRAS;MC1R;COX7B;DKC1;PALB2;KRAS;SDHC;AP3D1;HPS6;SNRPN;ERCC5;UROS;CIB1;TTC37;COMT;PMPCA;RREB1;TP63;KITLG;SEC24C;AP3B1;TMC6;KIAA0319L;MYO5A;CLCN7;SLC35A2;XPC;FGFR2;ANTXR1;LAMTOR2;MITF;CTNNB1;SLC17A5;CCN2;SASH1;ATP7A;PSAP	RAD51;BRCA1;FANCI;BLM;UBE2T;BRCA2;BRIP1;XRCC2;FANCG;FANCA;FANCL;RTEL1;MAD2L2;FANCD2;RAD51C;RFWD3
GO_REGULATION_OF_PROTEASOMAL_UBIQUITIN_DEPENDENT_PROTEIN_CATABOLIC_PROCESS	0.645521	1.44573	0	0.127098	130	45	PBK;CDC20;AURKA;PLK1;TRIB3;GLMN;SVIP;ZFAND2A;SENP1;RBX1;RAD23A;UCHL5;COMMD1;TAF9;RNF19B;SDCBP;CSNK1A1;UBXN1;SOCS5;HSP90AB1;SMARCC1;GIPC1;CLEC16A;BCAP31;CSNK1D;GCLC;DDA1;MTM1;VCP;RACK1;MDM2;PIAS1;UFL1;UBQLN2;PSEN1;ZYG11B;FBXW8;PRKN;ZER1;FHIT;CLU;IL33;NOP53;TRIB1;DAB2	PBK;CDC20;AURKA;PLK1;TRIB3
GO_NUCLEAR_PERIPHERY	0.654017	1.44527	0.0412371	0.127647	131	46	CENPW;LMNB1;UHRF1;KIF4A;CENPF;BLM;SUV39H1;YEATS4;PCNA;TELO2;HAT1;THOC1;NUP107;NUP35;LMNB2;POLA1;ATF4;PHF5A;PAXIP1;SMC3;DDX39B;TINF2;CLIC4;HNRNPA2B1;RAD21;STAG1;PRR14;XPOT;PSMA6;DCAF7;SATB2;MAEA;PRKCZ;HLCS;NUMA1;ALOX5;ZNF703;BASP1;SATB1;NSMF;ARFGEF1;RNASEL;PRKCD;KRT8;ENC1;VIM	CENPW;LMNB1;UHRF1;KIF4A;CENPF;BLM;SUV39H1;YEATS4;PCNA;TELO2;HAT1;THOC1;NUP107;NUP35;LMNB2;POLA1;ATF4;PHF5A
GO_POSITIVE_REGULATION_OF_PROTEIN_IMPORT	0.720511	1.44425	0.0229885	0.128761	42	17	CDK1;ECT2;ZC3H12A;PDCD5;RAN;HYAL2;MAPK14;HSP90AB1;PIK3R2;UBR5;PIK3R1;CDH1;MAVS;PSEN1;BAG3;JUP;PRKCD	CDK1
HP_DECREASED_HEAD_CIRCUMFERENCE	0.629661	1.44315	0	0.129928	1025	307	NCAPH;CDC6;CDT1;CDC45;RAD51;CEP55;ORC6;TRIP13;KIF11;CKAP2L;BUB1B;BRCA1;GINS1;PSMC3IP;ORC1;CENPF;BUB1;ESCO2;CDCA7;KIF15;FANCI;BLM;UBE2T;WDR62;RNASEH2A;DONSON;CIT;RFC2;STIL;MCM5;BRCA2;MCM4;NCAPG2;BRIP1;DDX11;XRCC2;DHFR;KNL1;ASPM;KIF14;FANCG;PLK4;TRAIP;CENPJ;USP18;POC1A;CENPE;DNA2;PCNA;POLE;FANCA;NCAPD3;FANCL;SLC1A4;RTEL1;MAD2L2;FANCD2;RAD51C;ASNS;SASS6;SLC25A19;RFWD3;EXOSC9;TELO2;NSD2;TSEN15;TREX1;…	NCAPH;CDC6;CDT1;CDC45;RAD51;CEP55;ORC6;TRIP13;KIF11;CKAP2L;BUB1B;BRCA1;GINS1;PSMC3IP;ORC1;CENPF;BUB1;ESCO2;CDCA7;KIF15;FANCI;BLM;UBE2T;WDR62;RNASEH2A;DONSON;CIT;RFC2;STIL;MCM5;BRCA2;MCM4;NCAPG2;BRIP1;DDX11;XRCC2;DHFR;KNL1;ASPM;KIF14;FANCG;PLK4;TRAIP;CENPJ;USP18;POC1A;CENPE;DNA2;PCNA;POLE;FANCA;NCAPD3;FANCL;SLC1A4;RTEL1;MAD2L2;FANCD2;RAD51C;ASNS;SASS6;SLC25A19;RFWD3;EXOSC9;TELO2
HP_ABNORMALITY_OF_THE_RIB_CAGE	0.630067	1.44306	0	0.129872	308	72	CDC6;CDT1;CDC45;ORC6;ORC1;EZH2;RECQL4;DONSON;CENPJ;KIF22;FAM111A;SNX10;NSD2;GMNN;PQBP1;SNRPB;HRAS;CEP120;NFASC;BIN1;RAB33B;MBTPS2;KRAS;TMCO1;XYLT2;ZMPSTE24;NELFA;NXN;GLB1;SOS2;FIG4;MTM1;NAGLU;HSPG2;ERMARD;ADA;RIT1;PORCN;FBN1;CLCN7;VPS33A;PTCH1;JAG1;OBSL1;B3GALT6;MAN2B1;TRIP11;DNM2;WASHC5;XYLT1;GNPTAB;DACT1;COL5A1;FGFR2;ANTXR1;COMP;SEC24D;CUL7;CILK1;TBCK;MAF;LFNG;PCYT1A;CANT1;FLNB;EXOC6B;FUCA1;ATP…	CDC6;CDT1;CDC45;ORC6;ORC1;EZH2;RECQL4;DONSON;CENPJ;KIF22
HP_RETROGNATHIA	0.653648	1.44018	0.02	0.133557	236	67	CDC6;CDT1;CDC45;CEP55;ORC6;ORC1;EZH2;CENPJ;TELO2;EBP;GMNN;PHGDH;PSAT1;TCOF1;POLA1;NUP188;HYLS1;CEP135;FHL1;SUZ12;RBBP8;PCNT;DGCR8;CEP120;COX7B;EED;TMEM70;BIN1;THOC6;SLC25A24;AP3D1;MOGS;ASPH;ARCN1;ATP6V1A;TCTN3;CHST14;ZBTB24;KAT6B;ASXL2;SIM1;PMM2;ABAT;FRMPD4;NFIX;MTM1;RPL10;SLC35A3;AGRN;HSD17B4;EP300;FBN1;FAT4;RARB;IGBP1;DSTYK;TRIP11;DGCR2;SEMA5A;SEC24D;TGFBR2;TGFBR1;TGFB2;CANT1;WNT5A;FZD2;MEGF8	CDC6;CDT1;CDC45;CEP55;ORC6;ORC1;EZH2;CENPJ
GO_CARBON_OXYGEN_LYASE_ACTIVITY	0.680845	1.43967	0.0206186	0.133906	74	21	POLQ;NEIL3;ECI1;ALKBH1;PTS;APIP;ENOSF1;NAXD;UROS;ECHS1;DGLUCY;ALAD;CDYL;ACO2;HSD17B4;HADHB;GMDS;ACO1;AUH;HMGA2;HADHA	POLQ;NEIL3
HP_ABNORMAL_JAW_MORPHOLOGY	0.613467	1.43814	0	0.135515	849	247	CDC6;CDT1;CDC45;RAD51;CEP55;ORC6;TRIP13;KIF11;BUB1B;BRCA1;ORC1;CENPF;BUB1;ESCO2;CDCA7;FANCI;EZH2;UBE2T;RECQL4;HELLS;DONSON;RFC2;MCM5;BRCA2;NCAPG2;BRIP1;XRCC2;KNL1;KIF14;FANCG;PLK4;TRAIP;CENPJ;POC1A;TONSL;CENPE;DNA2;POLE;FANCA;FANCL;RTEL1;MAD2L2;POLD1;FANCD2;RAD51C;ASNS;SLC25A19;RFWD3;TELO2;NSD2;UPF3B;EBP;GMNN;PSPH;TPRKB;FANCC;CEP57;PQBP1;PHGDH;PSAT1;TCOF1;OSGEP;NUP107;POLA1;SNRPB;CLCF1;TSEN54;NUP…	CDC6;CDT1;CDC45;RAD51;CEP55;ORC6;TRIP13;KIF11;BUB1B;BRCA1;ORC1;CENPF;BUB1;ESCO2;CDCA7;FANCI;EZH2;UBE2T;RECQL4;HELLS;DONSON;RFC2;MCM5;BRCA2;NCAPG2;BRIP1;XRCC2;KNL1;KIF14;FANCG;PLK4;TRAIP;CENPJ;POC1A;TONSL;CENPE;DNA2;POLE;FANCA;FANCL;RTEL1;MAD2L2;POLD1;FANCD2;RAD51C;ASNS;SLC25A19;RFWD3;TELO2;NSD2;UPF3B;EBP;GMNN;PSPH;TPRKB;FANCC;CEP57;PQBP1;PHGDH;PSAT1;TCOF1;OSGEP;NUP107
GO_CHROMATIN_ORGANIZATION_INVOLVED_IN_REGULATION_OF_TRANSCRIPTION	0.635251	1.43687	0.0412371	0.137136	156	42	CDC45;EZH2;ATAD2;HELLS;CHEK1;PABPC1L;H2AX;SUV39H1;H2AZ1;CDCA4;DNMT1;H2AZ2;HAT1;POLE3;CENPV;HMGB1;RIF1;EED;HMGA1;H3-3A;TET1;ARID1A;BAHD1;MORF4L2;MORF4L1;MSL3;FAM172A;PADI2;ARID1B;ZNFX1;HDAC5;H2AW;HMGA2;MTHFR;H2AC19;CTNNB1;UBR2;ZMIZ1;H1-2;H2AC6;H4C9;H4C8	CDC45;EZH2;ATAD2;HELLS;CHEK1;PABPC1L;H2AX;SUV39H1;H2AZ1;CDCA4;DNMT1;H2AZ2;HAT1;POLE3
GO_PEPTIDYL_TYROSINE_DEPHOSPHORYLATION	0.669556	1.43661	0.0204082	0.13728	103	28	CDKN3;CDC25A;CDC25C;CDC25B;PGP;DUSP14;DUSP12;PTPDC1;PTPMT1;ACP1;DUSP3;PTPRA;PTPN3;PTPRJ;MTM1;PTPN14;PTPN23;PTPRE;DUSP10;PTPRN2;PTPRM;MTMR3;SSH3;DUSP4;PTPRS;DUSP16;PTPRF;PTPN21	CDKN3;CDC25A;CDC25C;CDC25B
GO_REGULATION_OF_PROTEIN_KINASE_ACTIVITY	0.615204	1.43425	0	0.14022	805	230	CDK1;PKMYT1;PBK;CCNA2;CXCL10;CDC6;CDKN3;CCNB2;CCNE2;TPX2;CLSPN;CDC25A;CDC25C;PSRC1;BLM;IQGAP3;EZH2;CCNB1;CDC25B;PLK1;NCAPG2;CKS2;KIF14;CDKN2C;TRIB3;CKS1B;CCL5;CCNE1;CENPE;EGR1;CCNF;DBF4B;CEP85;TELO2;ECT2;CDK4;HERC5;ADCY3;CAMK1;DBF4;CDKN2D;TSPYL2;PKIA;PILRB;MAP3K20;DUSP14;IL23A;SAA1;DBNDD2;ADAM8;EMP2;CHRNA3;SOCS3;MAP3K8;ADCY1;LRP8;TNF;AXIN1;RASIP1;PIH1D1;BORA;BCCIP;HRAS;NAB2;MST1R;FGD2;TRAF2;MAP3K…	CDK1;PKMYT1;PBK;CCNA2;CXCL10;CDC6;CDKN3;CCNB2;CCNE2;TPX2;CLSPN;CDC25A;CDC25C;PSRC1;BLM;IQGAP3;EZH2;CCNB1;CDC25B;PLK1;NCAPG2;CKS2;KIF14;CDKN2C;TRIB3;CKS1B;CCL5;CCNE1;CENPE;EGR1;CCNF;DBF4B
GO_MODIFICATION_DEPENDENT_MACROMOLECULE_CATABOLIC_PROCESS	0.629764	1.4339	0.01	0.140523	652	208	CDK1;UBE2C;PBK;AURKB;MAD2L1;CDC20;DTL;UHRF1;BUB1B;FBXO5;PTTG1;UBE2S;AURKA;CCNB1;PLK1;KIF14;TRIB3;USP18;IFI27;CDK2;ISG15;DERL3;DDIT3;EXOSC8;USP1;CCNF;EXOSC9;USP37;ARRB2;UBXN11;COPS3;PNPT1;GLMN;SVIP;RNF168;ZFAND2A;SENP1;KLHL15;ELOC;AXIN1;ANAPC10;PSMC3;EXOSC3;FBXO48;ANAPC11;ZFAND2B;RBX1;KCTD6;KLHL42;RNF166;RAD23A;UCHL5;USP16;PSME2;PSMA4;COMMD1;FBXO45;TAF9;FBXL6;PSMB3;PSMA3;PSMD14;PSMA6;UBQLNL;UBE2B;…	CDK1;UBE2C;PBK;AURKB;MAD2L1;CDC20;DTL;UHRF1;BUB1B;FBXO5;PTTG1;UBE2S;AURKA;CCNB1;PLK1;KIF14;TRIB3;USP18;IFI27;CDK2;ISG15;DERL3;DDIT3;EXOSC8;USP1;CCNF
GO_NEGATIVE_REGULATION_OF_PROTEIN_CATABOLIC_PROCESS	0.61983	1.43343	0.0315789	0.141055	132	42	PBK;MAD2L1;LAMP3;TIMP4;DERL3;MAD2L2;SVIP;SENP1;UCHL5;SNRNP70;TAF9;PIN1;SDCBP;UBXN1;SNX12;UBAC2;HSP90AB1;SMARCC1;GIPC1;RPL23;PTPN3;ALAD;CLEC16A;VPS35;CSNK2A1;MTM1;RILP;OS9;RGP1;DAB2IP;PSEN1;CTSA;EGFR;FYN;HIPK2;FHIT;EPHA4;TIMP2;TIMP3;NOP53;SUFU;MGAT3	PBK;MAD2L1;LAMP3;TIMP4;DERL3;MAD2L2
GO_DEVELOPMENTAL_MATURATION	0.637306	1.43151	0	0.143693	286	69	CDC20;TRIP13;TYMS;FBXO5;AURKA;CCNB1;CDC25B;BRCA2;PABPC1L;KIF14;DDIT3;RFLNB;SCLT1;C1QL1;RAB38;MAP3K13;NFASC;BCL2;PTBP3;MBTPS2;HES1;SNX19;DLD;AP3D1;ANKRD17;GPAT4;YWHAZ;ARCN1;PPP2R1A;TUT7;MAEA;FARP2;B4GALT5;FOXO3;STXBP1;AGRN;DAB2IP;AP1G1;MYO5A;FAT4;SPINK5;ZBTB7A;RAB3A;TRPC4AP;PICALM;KDM1A;EPAS1;NTN4;ABHD2;CDKN1A;WASHC5;XYLT1;GDF11;PPARG;MMP2;L3MBTL3;FAM210B;TGFB2;ANKS1A;CTNNB1;HOXA5;MSX2;GATA3;APP;H…	CDC20;TRIP13;TYMS;FBXO5;AURKA;CCNB1;CDC25B;BRCA2;PABPC1L;KIF14;DDIT3;RFLNB
GO_RNA_DEPENDENT_DNA_BIOSYNTHETIC_PROCESS	0.716356	1.43112	0.0481928	0.143958	71	17	AURKB;NEK2;TELO2;ACD;PNKP;PINX1;TINF2;RPA1;DKC1;TERF2IP;HSP90AB1;MAPK3;SRC;GNL3L;TNKS2;STN1;CTNNB1	AURKB;NEK2
HP_ABNORMALITY_OF_THE_PENIS	0.614442	1.42992	0	0.145268	591	159	CDC6;CDT1;CDC45;RAD51;ORC6;NEK2;BUB1B;BRCA1;ORC1;ESCO2;CDCA7;FANCI;EZH2;UBE2T;RNASEH2A;RFC2;BRCA2;BRIP1;XRCC2;FANCG;POLE;FANCA;FANCL;RTEL1;MAD2L2;FANCD2;RAD51C;FAM111A;RFWD3;NSD2;FAM161A;TREX1;GMNN;PSPH;FANCC;PQBP1;TCOF1;RNASEH2B;HYLS1;XRCC4;FANCE;ARL6IP6;SMC3;PNKP;KLHL15;FANCM;SUZ12;RBBP8;TOE1;CEP290;PCNT;DISP1;TINF2;PRPF4;RAD21;RXYLT1;COX7B;DKC1;PALB2;BEST1;PRPF3;EED;MKKS;TMEM70;CCDC28B;PIGA;TU…	CDC6;CDT1;CDC45;RAD51;ORC6;NEK2;BUB1B;BRCA1;ORC1;ESCO2;CDCA7;FANCI;EZH2;UBE2T;RNASEH2A;RFC2;BRCA2;BRIP1;XRCC2;FANCG;POLE;FANCA;FANCL;RTEL1;MAD2L2;FANCD2;RAD51C;FAM111A;RFWD3;NSD2;FAM161A
GO_REGULATION_OF_PROTEIN_MODIFICATION_BY_SMALL_PROTEIN_CONJUGATION_OR_REMOVAL	0.635849	1.42959	0	0.145714	241	86	UBE2C;MAD2L1;CDC20;BRCA1;FBXO5;FANCI;UBE2S;PLK1;MASTL;TRIB3;ISG15;EGR1;MTBP;MAD2L2;BIRC3;BAG2;CENPX;ARRB2;SAE1;CENPS;GLMN;PAXIP1;U2AF2;CRY1;FANCM;PINX1;AXIN1;UBA2;ZC3H12A;RBX1;PRMT3;COMMD1;PIN1;GPS2;SQSTM1;OTUB1;SKP1;FKBP1A;UBXN1;HSP90AB1;TRIP12;NXN;MUL1;RPL23;CDK5;TOLLIP;UBR5;TSPO;RAB1A;RNF20;GCLC;VPS28;PTTG1IP;VCP;MINAR1;TRIM44;UBE2D1;PIAS1;UFL1;TSPYL5;PSEN1;DDX3X;KDM1A;ITCH;GNL3L;FEM1A;PINK1;S…	UBE2C;MAD2L1;CDC20;BRCA1;FBXO5;FANCI;UBE2S;PLK1;MASTL;TRIB3;ISG15;EGR1;MTBP;MAD2L2;BIRC3;BAG2;CENPX
GO_NEGATIVE_REGULATION_OF_CELLULAR_COMPONENT_ORGANIZATION	0.628721	1.42957	0	0.145336	742	207	CXCL10;AURKB;MAD2L1;CDT1;CDC20;NDC80;TOP2A;TPX2;NEK2;TRIP13;TTK;BUB1B;BRCA1;FBXO5;PTTG1;CENPF;BUB1;MCM2;ATAD2;CCNB1;STMN1;CHEK1;APOC1;PLK1;KIF14;SPDL1;GEN1;XRCC3;MTBP;CCNF;RAD1;RTEL1;MAD2L2;CKAP2;CORO1A;DNMT1;ESPL1;CCP110;ARRB2;YWHAH;TMSB15B;MDM1;IFRD1;PARP1;HMGB1;SDR16C5;XRCC1;SVIP;ACD;INSIG1;TNF;PINX1;EIF4EBP1;PIH1D1;TRIM37;TINF2;RAD21;PPIF;CDK5RAP2;RAPGEF3;SPTB;HMGA1;SLC25A5;MKKS;KDM4D;KAT2A;U…	CXCL10;AURKB;MAD2L1;CDT1;CDC20;NDC80;TOP2A;TPX2;NEK2;TRIP13;TTK;BUB1B;BRCA1;FBXO5;PTTG1;CENPF;BUB1;MCM2;ATAD2;CCNB1;STMN1;CHEK1;APOC1;PLK1;KIF14;SPDL1;GEN1;XRCC3;MTBP;CCNF;RAD1;RTEL1;MAD2L2;CKAP2
HP_HYPERTROPHIC_CARDIOMYOPATHY	0.599534	1.42747	0	0.147443	254	79	RAD51;BRCA1;FANCI;KIF20A;UBE2T;RNASEH2A;RFC2;BRCA2;BRIP1;XRCC2;FANCG;FANCA;FANCL;MAD2L2;FANCD2;RAD51C;RFWD3;TREX1;FANCC;COQ2;BOLA3;RNASEH2B;BCS1L;FANCE;FHL1;FOXRED1;HLA-B;GLA;FANCM;NDUFB9;HRAS;NDUFAF5;SYNE2;COX7B;NDUFA6;PALB2;EMD;TMEM70;SLC25A4;NDUFS8;ATAD3A;NDUFV2;NDUFA4;NDUFV1;TACO1;KRAS;TIMMDC1;DLD;SLC25A3;SDHA;NDUFS1;SURF1;ATP6V1A;NDUFS2;NDUFA10;ECHS1;GLB1;PMM2;NAGLU;PPP1CB;RIT1;FOS;TMEM43;VP…	RAD51;BRCA1;FANCI;KIF20A;UBE2T;RNASEH2A;RFC2;BRCA2;BRIP1;XRCC2;FANCG;FANCA;FANCL;MAD2L2;FANCD2;RAD51C;RFWD3
HP_CEREBELLAR_HYPOPLASIA	0.597433	1.42628	0.02	0.148519	206	72	CEP55;BUB1B;CENPF;CIT;DHFR;ASPM;KIF14;USP18;CENPE;VRK1;RTEL1;ASNS;SASS6;SLC25A19;ROBO3;GPSM2;PHGDH;PSAT1;POLA1;TSEN54;ACD;MGME1;RBBP8;TOE1;CWF19L1;TINF2;CEP120;RXYLT1;NDUFA6;DKC1;PIGA;IER3IP1;SLC25A24;SMARCE1;ATP5F1A;YME1L1;MBTPS2;ATP6V1A;WDR26;CEP104;PPP2R1A;BICD2;CDK5;PMM2;PMPCA;FIG4;ABAT;NFIX;ERCC6;PIGG;RPL10;ERMARD;WDR81;MYO5A;MAN1B1;DYNC1H1;INPP5K;B4GAT1;CDC42;SLC35A2;PGAP1;VLDLR;USP9X;FGFR2…	CEP55;BUB1B;CENPF;CIT;DHFR;ASPM;KIF14;USP18;CENPE;VRK1;RTEL1;ASNS;SASS6;SLC25A19;ROBO3;GPSM2;PHGDH;PSAT1
HP_CRYPTORCHIDISM	0.621654	1.42609	0	0.14858	636	174	CDC6;CDT1;CDC45;RAD51;CEP55;ORC6;CKAP2L;BUB1B;BRCA1;ORC1;ESCO2;CDCA7;FANCI;BLM;EZH2;UBE2T;RECQL4;RFC2;MCM5;BRCA2;BRIP1;XRCC2;FANCG;POLE;FANCA;FANCL;MAD2L2;POLD1;FANCD2;RAD51C;RFWD3;NSD2;EBP;GMNN;FANCC;PHGDH;UQCC2;TCOF1;POLA1;MAP3K20;HYLS1;XRCC4;FANCE;SMC3;KLHL15;FANCM;SUZ12;RAB23;TOE1;CEP290;DGCR8;TINF2;HRAS;AMH;RAD21;CEP120;CLCN4;RXYLT1;STAG1;DKC1;PALB2;EED;MKKS;TMEM70;ATAD3A;TFAP2A;BIN1;IER3IP1…	CDC6;CDT1;CDC45;RAD51;CEP55;ORC6;CKAP2L;BUB1B;BRCA1;ORC1;ESCO2;CDCA7;FANCI;BLM;EZH2;UBE2T;RECQL4;RFC2;MCM5;BRCA2;BRIP1;XRCC2;FANCG;POLE;FANCA;FANCL;MAD2L2;POLD1;FANCD2;RAD51C;RFWD3
HP_ABNORMALITY_OF_LOWER_LIP	0.626949	1.42014	0	0.157092	235	63	CDT1;ORC6;KIF11;ORC1;KIF15;ECM1;RFC2;UPF3B;SULT2B1;PHGDH;PSAT1;FHL1;GLA;HRAS;CLCN4;ZNF711;TFAP2A;KDM6A;THOC6;RBMX;SLC25A24;SMARCE1;KRAS;SMARCA4;ARID1A;EDARADD;ADNP;ERCC5;ACSL4;NEU1;EHMT1;RPL18;SOS2;FRMPD4;LTBP3;NFIX;ERCC6;RPL10;HSPG2;PPP1CB;RIT1;FBN1;ARID1B;TBL2;OBSL1;USP9X;GTF2I;MID2;SOX4;CLIP2;UGDH;ANTXR1;CYP4F22;RIN2;BDNF;CUL7;FOXC1;IDS;FUCA1;CYP24A1;GNS;EEF1A2;GRHL3	CDT1;ORC6;KIF11;ORC1;KIF15;ECM1;RFC2
GO_PERIPHERAL_NERVOUS_SYSTEM_DEVELOPMENT	0.668574	1.4201	0.0434783	0.156938	77	18	CDK1;ADGRB2;NAB2;NFASC;SCN8A;MPP5;AKT2;ALDH3A2;CDK5;GPC1;ADGRG6;NTF4;BDNF;ADAM22;SH3TC2;ERBB2;NDRG1;HOXD9	CDK1
GO_NUCLEOTIDE_EXCISION_REPAIR	0.640268	1.41979	0.0408163	0.157308	110	44	NEIL3;RFC3;RFC4;RFC2;BRCA2;BRIP1;PCNA;POLE;LIG1;RPA3;POLD1;RFC5;POLD3;FANCC;COPS3;PARP1;XRCC1;RPA2;PNKP;POLR2I;RPA1;POLD2;RBX1;RAD23A;GTF2H4;HMGN1;POLR2D;POLR2K;COMMD1;COPS6;POLR2J;POLR2H;TCEA1;COPS7A;CUL4A;SLC30A9;CETN2;POLR2B;ERCC5;MMS19;ERCC6;EP300;XPC;DDB1	NEIL3;RFC3;RFC4;RFC2;BRCA2;BRIP1;PCNA;POLE;LIG1;RPA3;POLD1;RFC5;POLD3;FANCC
HP_ORAL_CLEFT	0.619474	1.41911	0	0.158187	555	157	CDC6;CDT1;CDC45;RAD51;CEP55;ORC6;TRIP13;BUB1B;BRCA1;ORC1;CENPF;BUB1;ESCO2;FANCI;UBE2T;RECQL4;DONSON;BRCA2;BRIP1;XRCC2;KIF14;FANCG;FANCA;FANCL;MAD2L2;FANCD2;RAD51C;SLC25A19;RFWD3;TELO2;NSD2;EBP;GMNN;FANCC;CEP57;PQBP1;PHGDH;PSAT1;TCOF1;NUP107;POLA1;SNRPB;ARL13B;NUP188;HYLS1;FANCE;ARL6IP6;COL9A3;LOXL3;SMC3;PNKP;COL9A2;FANCM;TMEM237;CEP290;DGCR8;DISP1;DDX59;RAD21;CEP120;PRDM5;RXYLT1;STAG1;PALB2;MKKS;…	CDC6;CDT1;CDC45;RAD51;CEP55;ORC6;TRIP13;BUB1B;BRCA1;ORC1;CENPF;BUB1;ESCO2;FANCI;UBE2T;RECQL4;DONSON;BRCA2;BRIP1;XRCC2;KIF14;FANCG;FANCA;FANCL;MAD2L2;FANCD2;RAD51C;SLC25A19;RFWD3;TELO2;NSD2;EBP;GMNN;FANCC;CEP57;PQBP1;PHGDH;PSAT1;TCOF1;NUP107
HP_ABNORMALITY_OF_THE_FEMORAL_NECK_OR_HEAD_REGION	0.66408	1.41816	0.0204082	0.1595	151	46	CDC6;ORC6;ORC1;EZH2;POC1A;TONSL;KIF22;RAB23;PCNT;EED;RAB33B;SMARCE1;CCDC47;SMARCA4;ARID1A;ARCN1;ZMPSTE24;RPL13;GLB1;BCR;NFIX;ERCC6;STXBP1;HSPG2;PIK3C2A;EP300;PEX5;ARID1B;INPP5K;SLC35A2;B3GALT6;MAN2B1;TRIP11;SOX4;XYLT1;COMP;SLC2A10;PCYT1A;CANT1;FLNB;EXOC6B;WNT5A;FUCA1;ATP7A;FZD2;MEGF8	CDC6;ORC6;ORC1;EZH2;POC1A;TONSL;KIF22
HP_ABNORMALITY_OF_THE_SCROTUM	0.665761	1.41709	0.0322581	0.160725	114	28	ORC6;BUB1B;ORC1;TCOF1;TOE1;FARSB;IER3IP1;SLC25A24;TMCO1;ARCN1;SNRPN;TBC1D20;PNPLA6;KAT6B;MTM1;STXBP1;TSPYL1;EP300;POR;FAT4;FRAS1;DACT1;FGFR2;TBX3;CILK1;NECTIN1;FZD2;MEGF8	ORC6;BUB1B;ORC1
GO_DEFENSE_RESPONSE_TO_VIRUS	0.611495	1.41663	0.010101	0.161236	258	81	CXCL10;APOBEC3B;SLFN13;RSAD2;CGAS;IFIT1;OASL;IFI27;ISG15;IFI6;MICB;IFI44L;OAS3;SLFN11;BIRC3;PMAIP1;ZBP1;FAM111A;ISG20;IRF7;HERC5;IFIT3;TREX1;IFITM1;DDX58;PQBP1;PLSCR1;IRF3;IL6;IL23A;BST2;MX1;IFITM3;MX2;IFNK;POLR3K;ZC3H12A;NT5C3A;EIF2AK2;IRF9;MAP3K14;TARBP2;C1QBP;BCL2;DDX1;ILRUN;PDE12;ZMYND11;ANKRD17;HYAL2;DDX41;BNIP3L;ZMPSTE24;NLRX1;BECN1;PUM1;MUL1;SEC14L1;ELMOD2;CLPB;RIOK3;DNAJC3;TRIM44;EXOC1;MA…	CXCL10;APOBEC3B;SLFN13;RSAD2;CGAS;IFIT1;OASL;IFI27;ISG15;IFI6;MICB;IFI44L;OAS3;SLFN11;BIRC3;PMAIP1;ZBP1;FAM111A;ISG20;IRF7;HERC5;IFIT3;TREX1;IFITM1;DDX58;PQBP1;PLSCR1;IRF3;IL6
HP_RENAL_AGENESIS	0.65746	1.41603	0.0416667	0.162148	138	44	CEP55;WDR62;CIT;STIL;KNL1;ASPM;KIF14;CENPJ;FANCA;NCAPD3;FANCD2;SASS6;FANCC;PHGDH;XRCC4;FANCE;CEP135;DISP1;CDK5RAP2;TFAP2A;THOC6;MBTPS2;SURF1;NDUFS2;TCTN3;ALDH18A1;PPP2R1A;TP63;KCTD1;PIK3C2A;TGIF1;COPB2;PTCH1;CDC42;NSMF;STS;PBX1;FGFR2;PROKR2;HS6ST1;ANOS1;FLRT3;GATA3;SUFU	CEP55;WDR62;CIT;STIL;KNL1;ASPM;KIF14;CENPJ;FANCA;NCAPD3;FANCD2;SASS6
HP_ABNORMAL_DIAPHYSIS_MORPHOLOGY	0.624627	1.41404	0.03	0.165025	250	60	CDC45;CEP55;ORC6;ORC1;ESCO2;RECQL4;RFC2;TONSL;KIF22;FAM111A;SNX10;TMEM38B;COL9A3;LOXL3;COL9A2;RAB23;CEP290;PCNT;RAB33B;KRAS;IARS2;GNAS;SNRPN;TCTN3;RPL13;ANTXR2;GLB1;BPNT2;FIG4;BCR;NFIX;GAN;HSPG2;POR;FBN1;CLCN7;TBL2;MCTP2;B3GALT6;MAN2B1;SH3PXD2B;GTF2I;TRIP11;CLIP2;XYLT1;FGFR2;COMP;NOTCH2;HS6ST1;SEC24D;HPGD;PCYT1A;CANT1;FLNB;PEPD;ATP7A;TUBB3;PAPSS2;MEGF8;GJA1	CDC45;CEP55;ORC6;ORC1;ESCO2;RECQL4;RFC2;TONSL;KIF22
GO_POSITIVE_REGULATION_OF_REPRODUCTIVE_PROCESS	0.732911	1.41212	0.0337079	0.167311	83	17	CDC25A;CDC25C;AURKA;CDC25B;ZNF711;PTAFR;UBE2B;C1QBP;CIB1;SRC;LFNG;PLA2G10;CTNNB1;MSX2;LHFPL2;WNT5A;CITED2	CDC25A;CDC25C;AURKA;CDC25B
GO_POSITIVE_REGULATION_OF_ORGANELLE_ORGANIZATION	0.608954	1.41063	0	0.169105	638	188	NUSAP1;UBE2C;CDCA5;AURKB;CDT1;NEK2;PHF19;DLGAP5;E2F1;SPAG5;PSRC1;BRCA1;FEN1;AURKA;CCNB1;DDX11;PLK4;CENPJ;POC1A;CLTRN;SLF1;MNS1;CEP295;RTEL1;PMAIP1;RANBP1;CORO1A;DNMT1;ESPL1;PLAUR;GPSM2;CCP110;YWHAH;SAE1;CDC42EP1;TFDP1;CSF3;HAX1;PDXP;ZDHHC6;NABP2;PAXIP1;RIF1;SDR16C5;CEP135;ACD;PNKP;NELFE;TNF;PFDN2;SLF2;BIK;PIH1D1;CIDEB;HRAS;ANAPC11;HNRNPA2B1;ZNF205;RAD21;PPIF;CEP120;ZNF711;PDCD5;DKC1;ARPC5L;CDK5RA…	NUSAP1;UBE2C;CDCA5;AURKB;CDT1;NEK2;PHF19;DLGAP5;E2F1;SPAG5;PSRC1;BRCA1;FEN1;AURKA;CCNB1;DDX11;PLK4;CENPJ;POC1A;CLTRN;SLF1;MNS1;CEP295;RTEL1;PMAIP1;RANBP1;CORO1A;DNMT1;ESPL1;PLAUR;GPSM2;CCP110
GO_RESPONSE_TO_CHEMOKINE	0.677551	1.40981	0.0444444	0.169999	96	19	CXCL10;CXCL11;CCL5;CXCL5;CXCL3;CXCL8;CCR10;ZC3H12A;RIPOR2;RBM15;LRCH1;OXSR1;CIB1;PADI2;ROBO1;DOCK8;FOXC1;ACKR3;HIF1A	CXCL10;CXCL11;CCL5
HP_POSTNATAL_GROWTH_RETARDATION	0.622263	1.40901	0.03125	0.171057	159	53	CKAP2L;BUB1B;GINS1;ESCO2;KIF15;BLM;KIF20A;MCM4;BRIP1;RTEL1;FAM111A;NSD2;EBP;PSPH;SNRPB;SMC3;PCNT;PNPLA8;RAD21;PALB2;SPTB;TFAP2A;KDM6A;TMCO1;ATP6V1A;RPL13;TBC1D20;ALDH18A1;FIG4;ERCC6;RPL10;EP300;FAT4;ARID1B;CDC42;MCTP2;PRKAR1A;NALCN;WASHC5;XYLT1;GNPTAB;SEC24D;CUL7;MAF;PCYT1A;CTNNB1;EPB41;GM2A;GATA3;WFS1;TUBB3;CDKN1C;SLC2A1	CKAP2L;BUB1B;GINS1;ESCO2;KIF15;BLM;KIF20A;MCM4;BRIP1;RTEL1;FAM111A;NSD2;EBP;PSPH
GO_KINASE_ACTIVITY	0.605662	1.40727	0	0.173219	732	201	CDK1;PKMYT1;PBK;TK1;AURKB;NEK2;MELK;TTK;BUB1B;BUB1;HASPIN;AURKA;CCNB1;CIT;CHEK1;PLK1;MASTL;PLK4;CDC7;CCL5;CCNE1;CDK2;VRK1;ITPKA;DTYMK;CMPK2;ATP23;PKN3;CHEK2;PASK;CDK4;CAMK1;DCK;MAP3K20;AK7;KHK;PI4K2B;MAP3K8;PNKP;MAST2;AK6;UCK2;MST1R;GLYCTK;NEK4;NME1;MAP3K13;EIF2AK2;RIOK1;VRK2;PRPS2;MAP3K14;MMD;CHUK;AK1;TYK2;CAB39;SQSTM1;CSNK1A1;OXSR1;EPHA2;KSR2;DDR1;DOLK;TOP1;PAN3;MAPK14;FRK;PRKAG1;MARK2;JAK1;AKT…	CDK1;PKMYT1;PBK;TK1;AURKB;NEK2;MELK;TTK;BUB1B;BUB1;HASPIN;AURKA;CCNB1;CIT;CHEK1;PLK1;MASTL;PLK4;CDC7;CCL5;CCNE1;CDK2;VRK1;ITPKA;DTYMK;CMPK2;ATP23;PKN3
HP_HYPOPLASIA_OF_PENIS	0.599031	1.40649	0.02	0.173592	409	99	CDC6;CDT1;CDC45;ORC6;NEK2;BUB1B;ORC1;EZH2;RNASEH2A;RFC2;POLE;FANCL;FAM111A;FAM161A;TREX1;GMNN;TCOF1;RNASEH2B;XRCC4;SMC3;PNKP;KLHL15;SUZ12;TOE1;CEP290;DISP1;PRPF4;RAD21;RXYLT1;COX7B;BEST1;PRPF3;EED;MKKS;CCDC28B;PIGA;TUB;KDM6A;THOC6;SLC25A24;PRPF6;KIAA1549;ARCN1;ATP6V1A;IMPDH1;SNRPN;RLIM;TBC1D20;PNPLA6;SGPL1;NXN;KAT6B;CEP41;EHMT1;FIG4;ERCC6;KDM5C;TP63;MTM1;STXBP1;AHR;SC5D;TSPYL1;BBS12;REEP6;POR;FAT…	CDC6;CDT1;CDC45;ORC6;NEK2;BUB1B;ORC1;EZH2;RNASEH2A;RFC2
GO_NEGATIVE_REGULATION_OF_CYSTEINE_TYPE_ENDOPEPTIDASE_ACTIVITY	0.703737	1.40534	0.0430108	0.175063	93	25	BIRC5;BCL2L12;LAMP3;IFI6;BIRC3;TNFSF14;PLAUR;ARRB2;CDKN2D;TNF;PIH1D1;PRDX3;GAS6;BEX3;SRC;PAK2;USP47;CSNK2A1;MAP2K5;MDM2;POR;CAST;DDX3X;IGBP1;ARRB1	BIRC5;BCL2L12;LAMP3;IFI6;BIRC3;TNFSF14;PLAUR;ARRB2;CDKN2D
HP_JOINT_HYPERMOBILITY	0.620577	1.40477	0	0.175884	268	99	CDC6;CDT1;CDC45;ORC6;ORC1;EZH2;RFC2;PLK4;TRAIP;CENPJ;TONSL;KIF22;CENPE;UPF3B;GMNN;COL9A3;LOXL3;GTPBP2;COL9A2;SUZ12;RBBP8;PCNT;HRAS;PRDM5;EED;NFASC;ABCC6;KDM6A;PHIP;SMARCE1;ARF1;KRAS;TMCO1;SMARCA4;ARID1A;XYLT2;ALDH18A1;STAT3;PPP2R1A;KAT6B;SOS2;COMT;RREB1;BCR;NFIX;ZNF469;SATB2;PIGG;GAN;CSNK2A1;MTM1;SEC24C;PPP1CB;ERMARD;RIT1;PIK3R1;EP300;FBN1;MAN1B1;ARID1B;ARFGEF2;KDM1A;PTCH1;SLC35A2;TBL2;OBSL1;B3GA…	CDC6;CDT1;CDC45;ORC6;ORC1;EZH2;RFC2;PLK4;TRAIP;CENPJ;TONSL;KIF22;CENPE
GO_RESPONSE_TO_TYPE_I_INTERFERON	0.654661	1.40093	0.0212766	0.181367	99	39	RSAD2;IFIT1;USP18;OASL;IFI27;ISG15;IFI6;EGR1;OAS3;ZBP1;ISG20;IRF7;IFIT3;TREX1;IFITM1;HLA-F;IFI35;IRF3;XAF1;SHMT2;HLA-B;BST2;MX1;IFITM3;MX2;IRF9;TYK2;METTL3;MYD88;IFNAR1;HSP90AB1;JAK1;MUL1;IP6K2;MAVS;YTHDF3;RNASEL;MMP12;WNT5A	RSAD2;IFIT1;USP18;OASL;IFI27;ISG15;IFI6;EGR1;OAS3;ZBP1;ISG20;IRF7;IFIT3;TREX1;IFITM1;HLA-F;IFI35;IRF3;XAF1;SHMT2
GO_NEUTROPHIL_CHEMOTAXIS	0.676626	1.4008	0.0430108	0.181291	102	23	CXCL10;CXCL11;CCL5;CKLF;CXCL5;CXCL3;EDN2;CXCL8;IL23A;SAA1;RIPOR2;S100A9;CSF3R;ITGA1;C1QBP;GBF1;RAC2;CXADR;DAPK2;CAMK1D;TGFB2;IL1B;PIP5K1C	CXCL10;CXCL11;CCL5;CKLF;CXCL5;CXCL3;EDN2;CXCL8;IL23A;SAA1
HP_ABNORMAL_CONNECTION_OF_THE_CARDIAC_SEGMENTS	0.631761	1.39994	0.0306122	0.181925	167	60	RAD51;BRCA1;FANCI;UBE2T;RFC2;BRCA2;BRIP1;DDX11;XRCC2;FANCG;FANCA;FANCL;MAD2L2;FANCD2;RAD51C;RFWD3;FANCC;PQBP1;PHGDH;FANCE;FANCM;RAB23;DGCR8;DISP1;DDX59;COX7B;PALB2;MKKS;ZMPSTE24;NXN;EHMT1;TTC37;COMT;FIG4;TRAF7;RREB1;SEC24C;NR2F2;TGIF1;ARID1B;RAI1;PTCH1;SLC35A2;NOTCH1;TBL2;JAG1;MCTP2;GTF2I;CLIP2;WASHC5;DACT1;DGCR2;MMP2;NOTCH2;PEX19;MMP14;CITED2;SUFU;MEGF8;GJA1	RAD51;BRCA1;FANCI;UBE2T;RFC2;BRCA2;BRIP1;DDX11;XRCC2;FANCG;FANCA;FANCL;MAD2L2;FANCD2;RAD51C;RFWD3
HP_ABNORMAL_LOWER_LIMB_BONE_MORPHOLOGY	0.608558	1.39962	0	0.182299	593	161	CDC6;CDT1;CDC45;RAD51;CEP55;ORC6;BRCA1;ORC1;ESCO2;FANCI;EZH2;UBE2T;RECQL4;DONSON;BRCA2;BRIP1;XRCC2;KIF14;FANCG;POC1A;TONSL;KIF22;CENPE;FANCA;FANCL;MAD2L2;FANCD2;RAD51C;RFWD3;TELO2;CHEK2;NSD2;EBP;GMNN;FANCC;PHGDH;PSAT1;TMEM38B;ARL13B;HINT1;NUP188;HYLS1;FANCE;ARL6IP6;SMC3;PNKP;GLA;FANCM;RAB23;TMEM237;CEP290;PCNT;DDX59;RAD21;CEP120;RXYLT1;PALB2;EED;MKKS;CCDC28B;CHUK;RAB33B;SMARCE1;CCDC47;SMARCA4;ARI…	CDC6;CDT1;CDC45;RAD51;CEP55;ORC6;BRCA1;ORC1;ESCO2;FANCI;EZH2;UBE2T;RECQL4;DONSON;BRCA2;BRIP1;XRCC2;KIF14;FANCG;POC1A;TONSL;KIF22;CENPE;FANCA;FANCL;MAD2L2;FANCD2;RAD51C;RFWD3;TELO2;CHEK2;NSD2
GO_ANATOMICAL_STRUCTURE_MATURATION	0.634316	1.39912	0.02	0.182835	234	58	TRIP13;TYMS;FBXO5;AURKA;CCNB1;CDC25B;BRCA2;PABPC1L;KIF14;DDIT3;RFLNB;SCLT1;C1QL1;MAP3K13;NFASC;BCL2;PTBP3;MBTPS2;HES1;DLD;ANKRD17;GPAT4;ARCN1;PPP2R1A;TUT7;MAEA;FARP2;B4GALT5;FOXO3;AGRN;MYO5A;FAT4;SPINK5;ZBTB7A;TRPC4AP;KDM1A;EPAS1;NTN4;ABHD2;CDKN1A;WASHC5;XYLT1;GDF11;PPARG;MMP2;L3MBTL3;FAM210B;TGFB2;ANKS1A;CTNNB1;HOXA5;MSX2;GATA3;APP;HIF1A;WNT5A;GATA2;ANG	TRIP13;TYMS;FBXO5;AURKA;CCNB1;CDC25B;BRCA2;PABPC1L;KIF14;DDIT3;RFLNB;SCLT1
HP_ABNORMALITY_OF_LOWER_LIMB_JOINT	0.600818	1.39847	0	0.183245	538	157	CDC6;CDT1;CDC45;RAD51;ORC6;BRCA1;ORC1;ESCO2;FANCI;EZH2;UBE2T;RECQL4;DONSON;RFC2;BRCA2;BRIP1;XRCC2;FANCG;CENPJ;TONSL;KIF22;FANCA;FANCL;MAD2L2;FANCD2;RAD51C;RFWD3;TELO2;NSD2;EBP;GMNN;FANCC;PSAT1;OSGEP;SNRPB;PNPT1;GLRB;MAP3K20;FANCE;FHL1;COL9A3;AP4S1;LOXL3;SMC3;COL9A2;FANCM;RAB23;EXOSC3;HRAS;RAD21;CEP120;PALB2;DPM1;MKKS;RAB33B;KDM6A;SMARCE1;ARF1;MBTPS2;KRAS;CCDC47;IARS2;SMARCA4;SDHA;ARID1A;ATP6V1A;S…	CDC6;CDT1;CDC45;RAD51;ORC6;BRCA1;ORC1;ESCO2;FANCI;EZH2;UBE2T;RECQL4;DONSON;RFC2;BRCA2;BRIP1;XRCC2;FANCG;CENPJ;TONSL;KIF22;FANCA;FANCL;MAD2L2;FANCD2;RAD51C;RFWD3;TELO2;NSD2
GO_CILIARY_BASAL_BODY	0.639934	1.39762	0.0421053	0.184468	154	36	CDC45;CENPF;CENPJ;POC1A;CEP78;FAM161A;TTLL4;CEP20;IQCD;TUBG1;FBF1;NEDD1;CFAP20;CEP290;NEK4;CEP19;PIN1;MKKS;MLF1;CSNK1A1;CETN2;DLG5;LCA5;PTK2;CEP41;TTC30A;KIFAP3;CSNK1D;RILP;PTPN23;PKD2;DAAM1;FANK1;CFAP126;MARK4;CILK1	CDC45;CENPF;CENPJ;POC1A;CEP78;FAM161A;TTLL4;CEP20;IQCD;TUBG1;FBF1
HP_ABNORMAL_TESTIS_MORPHOLOGY	0.598282	1.39601	0	0.18664	814	213	CDC6;CDT1;CDC45;RAD51;CEP55;ORC6;NEK2;CKAP2L;BUB1B;BRCA1;ORC1;ESCO2;CDCA7;FANCI;BLM;EZH2;UBE2T;RECQL4;MCM8;RFC2;MCM5;BRCA2;BRIP1;XRCC2;FANCG;POLE;FANCA;HPRT1;FANCL;RTEL1;MAD2L2;POLD1;FANCD2;RAD51C;FAM111A;RFWD3;NSD2;UPF3B;FAM161A;EBP;GMNN;FANCC;PQBP1;PHGDH;UQCC2;TCOF1;POLA1;ZMYND15;MAP3K20;HYLS1;XRCC4;FANCE;SMC3;HLA-B;KLHL15;FANCM;SUZ12;RAB23;TOE1;SLC39A4;CEP290;DGCR8;TINF2;HRAS;AMH;PRPF4;RAD21;C…	CDC6;CDT1;CDC45;RAD51;CEP55;ORC6;NEK2;CKAP2L;BUB1B;BRCA1;ORC1;ESCO2;CDCA7;FANCI;BLM;EZH2;UBE2T;RECQL4;MCM8;RFC2;MCM5;BRCA2;BRIP1;XRCC2;FANCG;POLE;FANCA;HPRT1;FANCL;RTEL1;MAD2L2;POLD1;FANCD2;RAD51C;FAM111A;RFWD3;NSD2;UPF3B;FAM161A
GO_REGULATION_OF_VIRAL_GENOME_REPLICATION	0.656765	1.39545	0.0333333	0.186741	100	42	TOP2A;APOBEC3B;RSAD2;IFIT1;OASL;CCL5;IFI27;ISG15;OAS3;FAM111A;PPIH;ISG20;IFITM1;PLSCR1;CXCL8;TNF;BST2;MX1;IFITM3;ZC3H12A;RAD23A;EIF2AK2;TARBP2;BCL2;VAPA;TOP2B;STOM;STAU1;PDE12;TBC1D20;SRPK2;MAVS;TMEM39A;DDX3X;INPP5K;NOTCH1;HMGA2;PRKN;APOBEC3C;RNASEL;PABPC1;DDB1	TOP2A;APOBEC3B;RSAD2;IFIT1;OASL;CCL5;IFI27;ISG15;OAS3;FAM111A;PPIH;ISG20;IFITM1;PLSCR1;CXCL8
GO_CELLULAR_RESPONSE_TO_ABIOTIC_STIMULUS	0.611668	1.39536	0	0.186721	330	107	PBK;RAD51AP1;AURKB;RAD51;CDC25A;BLM;CHEK1;H2AX;FIGNL1;CRIP1;PCNA;EGR1;RAD1;POLD1;RELB;ANKRD1;CHEK2;CASP8AP2;ECT2;RHNO1;TNFSF14;INTS7;POLD3;TREX1;ATF4;PARP1;MAP3K20;TRPV1;CRY1;GOT1;NFKB1;BDKRB2;EIF2S1;HRAS;MC1R;RIPOR2;PTAFR;MAP3K14;KDM4D;METTL3;CAB39;BAK1;GADD45A;MYD88;ADSS2;OXSR1;MICU1;HSF1;HYAL2;MAPK14;ZMPSTE24;AKT2;OPN3;MTPN;MAPK3;GNB1;TSPO;BAX;NET1;ATP1A1;GCLC;USP47;SLC25A23;PIK3R1;EP300;MDM2;…	PBK;RAD51AP1;AURKB;RAD51;CDC25A;BLM;CHEK1;H2AX;FIGNL1;CRIP1;PCNA;EGR1;RAD1;POLD1;RELB;ANKRD1;CHEK2;CASP8AP2;ECT2;RHNO1;TNFSF14;INTS7;POLD3;TREX1
GO_RESPONSE_TO_LIGHT_STIMULUS	0.611304	1.39526	0.02	0.18669	318	88	PBK;AURKB;PCLAF;DTL;CDC25A;FEN1;CHEK1;BRCA2;TIPIN;CRIP1;PCNA;USP1;POLD1;PRIMPOL;ASNS;RHNO1;MSH2;POLD3;TREX1;CDKN2D;ATF4;COPS3;PARP1;MSH6;CRY1;PER3;SLC7A11;EIF2S1;MC1R;HMGN1;BEST1;BCL3;FBXL6;TP53I13;UBE2B;METTL3;BCL2;BAK1;NR2F6;KRAS;CDS1;HYAL2;TANC1;ERCC5;SDF4;AKT2;OPN3;GNB1;CDK5;BAX;ERCC6;USP47;PPP1CB;CIRBP;PIK3R1;EP300;MDM2;GNAQ;PIAS1;REEP6;ITGB1;CCND1;MYC;FOS;SYNPO;FBXL17;KDM1A;XPC;TRIM32;MAPK1…	PBK;AURKB;PCLAF;DTL;CDC25A;FEN1;CHEK1;BRCA2;TIPIN;CRIP1;PCNA;USP1;POLD1;PRIMPOL;ASNS;RHNO1;MSH2;POLD3;TREX1
GO_UBIQUITIN_LIGASE_COMPLEX	0.614926	1.39376	0	0.188833	287	102	UBE2C;CDC20;DTL;BUB1B;BRCA1;UBE2S;CKS2;BARD1;CKS1B;DERL3;CCNF;MAD2L2;MED31;DCAF15;MED30;PCGF6;CACYBP;GLMN;RNF168;KLHL15;ANAPC10;FBXO48;ANAPC11;TRAF2;ATG3;RBX1;KLHL42;COMMD1;FBXO45;FBXL6;UBE2B;AUP1;GPR37;ELOB;KLHL12;RNF19B;CUL2;SKP1;CUL4A;WDR26;DCAF6;FBXL19;DCAF5;KCTD10;GID8;AMFR;SYVN1;WWP1;SPSB3;FBXW4;FBXO7;YPEL5;TRAF7;DCAF7;DCAF8;KCTD2;WWP2;RNF20;TSPAN17;FBXW11;RNF11;MAEA;GAN;USP47;RHBDD2;FBXO21…	UBE2C;CDC20;DTL;BUB1B;BRCA1;UBE2S;CKS2;BARD1;CKS1B;DERL3;CCNF;MAD2L2;MED31;DCAF15;MED30
HP_ABNORMAL_TRACHEOBRONCHIAL_MORPHOLOGY	0.604153	1.39229	0.01	0.191181	266	82	RAD51;ORC6;BRCA1;FANCI;BLM;UBE2T;RFC2;BRCA2;BRIP1;XRCC2;FANCG;TONSL;KIF22;FANCA;FANCL;RTEL1;MAD2L2;FANCD2;RAD51C;RFWD3;NFKB2;EBP;GMNN;FANCC;NCF2;TCOF1;SNRPB;HYLS1;GLMN;FANCE;MAP3K8;FANCM;PCNT;NFKB1;TINF2;HRAS;DKC1;PALB2;TAP1;KRAS;WDR26;CD81;TAPBP;AFF4;EHMT1;LTBP3;ERCC6;LRBA;RSPH3;ATP11A;PIK3R1;FAM13A;POR;FAT4;PPP2R1B;RAI1;TBL2;GTF2I;CLIP2;GNPTAB;FRAS1;EGFR;PRKN;FGFR2;RSPH1;RIN2;PROKR2;ABCA3;TRIM2…	RAD51;ORC6;BRCA1;FANCI;BLM;UBE2T;RFC2;BRCA2;BRIP1;XRCC2;FANCG;TONSL;KIF22;FANCA;FANCL;RTEL1;MAD2L2;FANCD2;RAD51C;RFWD3;NFKB2;EBP;GMNN;FANCC;NCF2;TCOF1
GO_AGING	0.608028	1.39125	0	0.192656	319	93	CDK1;AURKB;FOXM1;TYMS;FBXO5;RAD54L;CHEK1;BRCA2;CGAS;BCL2L12;H2AX;BCL2A1;RBL1;CHEK2;SMC6;CTSV;MSH2;NFKB2;TREX1;NUDT1;GLRX2;PNPT1;CACYBP;MSH6;EEF1E1;CISD2;EIF2S1;HRAS;AMH;NEK4;CD68;NQO1;ING2;HMGA1;ROMO1;POLB;BCL2;BAK1;KRAS;ERO1A;DLD;HYAL2;ASS1;MAPK14;ZMPSTE24;SERP1;ENDOG;AMFR;STAT3;MAPK3;APEX1;TSPO;CARM1;SCAP;DNMBP;ABAT;TP63;GCLC;FOXO3;CTNNA1;CANX;IDE;ADA;FOS;PSEN1;PICALM;CNR1;PDCD4;HMGA2;CDKN1A;PL…	CDK1;AURKB;FOXM1;TYMS;FBXO5;RAD54L;CHEK1;BRCA2;CGAS;BCL2L12;H2AX;BCL2A1;RBL1;CHEK2;SMC6;CTSV;MSH2;NFKB2;TREX1;NUDT1
GO_RESPONSE_TO_TOXIC_SUBSTANCE	0.610382	1.39007	0	0.193739	250	65	CDK1;RAD51;TYMS;CCNB1;ARHGAP33;BRIP1;DHFR;CCL5;ASNS;CDK4;FANCC;GCH1;ATF4;GPX8;TNF;SLC7A11;NQO1;S100A9;GSTO1;CHUK;TXN;PRDX3;BCL2;BAK1;ADH5;RDH11;MGST2;ASS1;PRXL2A;MAPK3;NXN;EHMT1;BAX;ALAD;SELENOW;ERCC6;GSTK1;AHR;CDH1;MDM2;PXDN;FOS;KDM3B;KDM1A;DUOX1;DHRS2;EPHX1;SNN;CDKN1A;PINK1;SLC7A8;PRKN;GPX2;RALBP1;EPHX2;PIM1;MPST;SLC30A1;PDZK1;TP53INP1;CAT;SDC1;KDM5B;SLC22A5;ATP7A	CDK1;RAD51;TYMS;CCNB1;ARHGAP33;BRIP1;DHFR;CCL5
HP_ABNORMAL_LOCATION_OF_EARS	0.605685	1.38909	0	0.19483	650	180	CDC6;CDT1;CDC45;CEP55;ORC6;TRIP13;BUB1B;ORC1;CENPF;BUB1;ESCO2;CDCA7;KIF15;EZH2;RECQL4;RNASEH2A;HELLS;DONSON;RFC2;MCM5;KIF14;CENPJ;KIF22;POLE;SLC1A4;EXOSC9;NSD2;UPF3B;EBP;TREX1;GMNN;CEP57;PSAT1;OSGEP;SNRPB;RNASEH2B;ARL13B;DCPS;NUP188;HYLS1;FHL1;SMC3;GTPBP2;SUZ12;RAB23;TMEM237;TTI2;CEP290;PCNT;HRAS;RAD21;CEP120;RXYLT1;STAG1;COX7B;EED;MRPS16;MKKS;TMEM70;TFAP2A;KDM6A;SLC25A24;SPINT2;MBTPS2;KRAS;TMCO1…	CDC6;CDT1;CDC45;CEP55;ORC6;TRIP13;BUB1B;ORC1;CENPF;BUB1;ESCO2;CDCA7;KIF15;EZH2;RECQL4;RNASEH2A;HELLS;DONSON;RFC2;MCM5;KIF14;CENPJ;KIF22;POLE
HP_SYNDACTYLY	0.623355	1.38706	0	0.19786	345	104	CDC45;RAD51;CEP55;CKAP2L;BRCA1;ORC1;ESCO2;FANCI;BLM;EZH2;UBE2T;BRCA2;BRIP1;DDX11;XRCC2;FANCG;FANCA;FANCL;MAD2L2;FANCD2;RAD51C;RFWD3;TELO2;UPF3B;EBP;FANCC;PHGDH;CLCF1;MIR17HG;MAP3K20;FANCE;ARL6IP6;SMC3;FANCM;SUZ12;RBBP8;RAB23;TTI2;CEP290;RAD21;CEP120;CLCN4;ZNF711;STAG1;PALB2;EED;MKKS;CCDC28B;SLC25A24;ARCN1;ADNP;SNRPN;TCTN3;ACSL4;PNPLA6;SMARCAD1;NXN;PLEC;FIG4;FRMPD4;BCR;TP63;RPL10;SC5D;KCTD1;ITGB4;…	CDC45;RAD51;CEP55;CKAP2L;BRCA1;ORC1;ESCO2;FANCI;BLM;EZH2;UBE2T;BRCA2;BRIP1;DDX11;XRCC2;FANCG;FANCA;FANCL;MAD2L2;FANCD2;RAD51C;RFWD3;TELO2;UPF3B
GO_INTRINSIC_APOPTOTIC_SIGNALING_PATHWAY_IN_RESPONSE_TO_DNA_DAMAGE	0.599348	1.38702	0.0306122	0.197678	103	45	E2F1;BRCA1;DDIAS;BRCA2;BCL2L12;ATAD5;CRIP1;BCL2A1;CHEK2;MSH2;CDKN2D;MSH6;TNF;MLH1;CIDEB;ING2;BCL3;TAF9;POLB;BCL2;BAK1;EPHA2;HIPK1;BAX;MCL1;ERCC6;TP63;USP47;PIK3R1;EP300;KDM1A;BCL2L1;TRIM32;CDKN1A;BOK;DYRK2;TNFRSF1A;HIPK2;SKIL;PHLDA3;CLU;ZNF385A;NACC2;ACKR3;CDIP1	E2F1;BRCA1;DDIAS;BRCA2;BCL2L12;ATAD5;CRIP1;BCL2A1
HP_ABNORMALITY_OF_FACIAL_SKELETON	0.596784	1.38466	0	0.200624	1011	278	CDC6;CDT1;CDC45;RAD51;CEP55;ORC6;TRIP13;KIF11;BUB1B;BRCA1;ORC1;CENPF;BUB1;ESCO2;CDCA7;FANCI;BLM;EZH2;UBE2T;RECQL4;HELLS;DONSON;RFC2;MCM5;BRCA2;NCAPG2;BRIP1;XRCC2;KNL1;KIF14;FANCG;PLK4;TRAIP;CENPJ;POC1A;TONSL;KIF22;CENPE;DNA2;POLE;FANCA;FANCL;RTEL1;MAD2L2;POLD1;FANCD2;RAD51C;FAM111A;ASNS;SLC25A19;RFWD3;TELO2;NSD2;UPF3B;NFKB2;EBP;GMNN;PSPH;TPRKB;RFXAP;FANCC;CEP57;PQBP1;NCF2;PHGDH;PSAT1;TCOF1;OSGEP;…	CDC6;CDT1;CDC45;RAD51;CEP55;ORC6;TRIP13;KIF11;BUB1B;BRCA1;ORC1;CENPF;BUB1;ESCO2;CDCA7;FANCI;BLM;EZH2;UBE2T;RECQL4;HELLS;DONSON;RFC2;MCM5;BRCA2;NCAPG2;BRIP1;XRCC2;KNL1;KIF14;FANCG;PLK4;TRAIP;CENPJ;POC1A;TONSL;KIF22;CENPE;DNA2;POLE;FANCA;FANCL;RTEL1;MAD2L2;POLD1;FANCD2;RAD51C;FAM111A;ASNS;SLC25A19;RFWD3;TELO2;NSD2;UPF3B;NFKB2;EBP;GMNN;PSPH;TPRKB;RFXAP;FANCC;CEP57;PQBP1;NCF2;PHGDH;PSAT1;TCOF1;OSGEP
HP_ABNORMALITY_IRIS_MORPHOLOGY	0.594928	1.38399	0.01	0.201564	380	107	RAD51;CEP55;TRIP13;BRCA1;CENPF;FANCI;UBE2T;RFC2;BRCA2;BRIP1;XRCC2;FANCG;FANCA;CEP78;FANCL;MAD2L2;FANCD2;RAD51C;FAM111A;RFWD3;NSD2;FANCC;COQ2;TCOF1;ARL13B;HYLS1;RAB27A;FANCE;ARL6IP6;FANCM;TMEM237;CEP290;DISP1;TINF2;HRAS;MC1R;CEP120;RXYLT1;COX7B;PALB2;BEST1;VHL;TFAP2A;MBTPS2;KRAS;SDHC;MDH2;AP3D1;SDHA;HPS6;ASPH;XYLT2;ADNP;ATP6V1A;SNRPN;ALG2;NELFA;CEP104;PNPLA6;CEP41;PMPCA;MAX;ERCC6;TP63;HHAT;KITLG;G…	RAD51;CEP55;TRIP13;BRCA1;CENPF;FANCI;UBE2T;RFC2;BRCA2;BRIP1;XRCC2;FANCG;FANCA;CEP78;FANCL;MAD2L2;FANCD2;RAD51C;FAM111A;RFWD3;NSD2
GO_RHYTHMIC_PROCESS	0.612043	1.38332	0.01	0.202677	305	79	CDK1;TOP2A;DTL;TYMS;EZH2;TIMP4;SUV39H1;TIMELESS;PCNA;EGR1;SUV39H2;RELB;CDK4;NFKB2;ARRB2;CIART;ATF4;NR1D1;CRY1;ADCY1;PER3;ARNTL2;CBX3;CREM;AMH;HNRNPL;FBXL6;HAS1;METTL3;NR2F6;CUL4A;TOP1;ADNP;ASS1;GFPT1;OPN3;SGPL1;CDK5;PAM;SRC;PLEKHA1;THRAP3;KDM5C;FZD4;FBXW11;CSNK1D;FOXO3;CSNK2A1;NFYA;NAGLU;AHR;NPAS2;PPP1CB;LGR4;ADA;RACK1;EP300;GNAQ;PHLPP1;FBXL17;RAI1;KLF9;MAPK10;USP9X;CLDN4;BTBD9;HTR7;EGFR;PPARG;BD…	CDK1;TOP2A;DTL;TYMS;EZH2;TIMP4;SUV39H1;TIMELESS;PCNA;EGR1;SUV39H2;RELB;CDK4;NFKB2;ARRB2
HP_APLASIA_HYPOPLASIA_OF_THE_CEREBELLUM	0.595747	1.38318	0	0.202473	289	94	CEP55;TRIP13;BUB1B;CENPF;BUB1;CIT;DHFR;ASPM;KIF14;PLK4;USP18;CENPE;VRK1;RTEL1;ASNS;SASS6;SLC25A19;NSD2;ROBO3;GPSM2;CEP57;PHGDH;PSAT1;POLA1;TSEN54;ACD;SMC3;MGME1;RBBP8;TOE1;CWF19L1;TINF2;HRAS;RAD21;CEP120;RXYLT1;NDUFA6;DKC1;VHL;PIGA;IER3IP1;SLC25A24;SMARCE1;ATP5F1A;YME1L1;MBTPS2;KRAS;SMARCA4;ARID1A;ATP6V1A;WDR26;ERCC5;NELFA;CEP104;PPP2R1A;BICD2;CDK5;PMM2;PMPCA;FIG4;ABAT;NFIX;ERCC6;PIGG;RPL10;STXBP…	CEP55;TRIP13;BUB1B;CENPF;BUB1;CIT;DHFR;ASPM;KIF14;PLK4;USP18;CENPE;VRK1;RTEL1;ASNS;SASS6;SLC25A19;NSD2;ROBO3;GPSM2;CEP57;PHGDH;PSAT1
HP_ABNORMALITY_OF_SKULL_SIZE	0.600448	1.38307	0	0.202454	1266	372	NCAPH;CDC6;CDT1;CDC45;RAD51;CEP55;ORC6;TRIP13;KIF11;CKAP2L;BUB1B;BRCA1;GINS1;PSMC3IP;ORC1;CENPF;BUB1;ESCO2;CDCA7;KIF15;FANCI;BLM;EZH2;UBE2T;WDR62;RNASEH2A;HELLS;DONSON;CIT;RFC2;STIL;MCM5;BRCA2;MCM4;NCAPG2;BRIP1;DDX11;XRCC2;DHFR;KNL1;ASPM;KIF14;FANCG;PLK4;TRAIP;CENPJ;USP18;POC1A;TONSL;KIF22;CENPE;DNA2;PCNA;POLE;FANCA;NCAPD3;FANCL;SLC1A4;RTEL1;MAD2L2;FANCD2;RAD51C;FAM111A;ASNS;SASS6;SLC25A19;SNX10;…	NCAPH;CDC6;CDT1;CDC45;RAD51;CEP55;ORC6;TRIP13;KIF11;CKAP2L;BUB1B;BRCA1;GINS1;PSMC3IP;ORC1;CENPF;BUB1;ESCO2;CDCA7;KIF15;FANCI;BLM;EZH2;UBE2T;WDR62;RNASEH2A;HELLS;DONSON;CIT;RFC2;STIL;MCM5;BRCA2;MCM4;NCAPG2;BRIP1;DDX11;XRCC2;DHFR;KNL1;ASPM;KIF14;FANCG;PLK4;TRAIP;CENPJ;USP18;POC1A;TONSL;KIF22;CENPE;DNA2;PCNA;POLE;FANCA;NCAPD3;FANCL;SLC1A4;RTEL1;MAD2L2;FANCD2;RAD51C;FAM111A;ASNS;SASS6;SLC25A19;SNX10;…
HP_PROMINENT_NASAL_BRIDGE	0.615982	1.38148	0.030303	0.204498	182	48	ORC6;CKAP2L;BRCA1;CENPF;RECQL4;UPF3B;EBP;ARL13B;HYLS1;XRCC4;SMC3;TMEM237;CEP290;PCNT;CEP120;STAG1;MKKS;SNAP29;NFASC;TCTN3;CEP104;RLIM;KAT6B;CEP41;SIM1;COMT;PMM2;RREB1;BCR;ERCC6;KDM5C;TP63;SATB2;HSPG2;SEC24C;BBS12;FBN1;IGBP1;TRIM32;PGAP3;HMGA2;NALCN;ZDHHC9;FGFR2;MITF;TBCK;BBS9;KDM5B	ORC6;CKAP2L;BRCA1;CENPF;RECQL4
HP_ABNORMAL_ESOPHAGUS_MORPHOLOGY	0.622887	1.38116	0.02	0.20462	171	61	RAD51;BRCA1;FANCI;UBE2T;RFC2;BRCA2;BRIP1;XRCC2;FANCG;CDKN2C;FANCA;FANCL;RTEL1;MAD2L2;FANCD2;RAD51C;RFWD3;PSPH;FANCC;NCF2;PHGDH;TCOF1;GLRB;FANCE;ACD;HLA-B;FANCM;TINF2;RAD21;DKC1;PALB2;SDHC;SDHA;PLEC;RHBDF2;KRT18;STXBP1;ITGB4;ATAD1;NOTCH1;TBL2;PLA2G4A;CDKN1A;GTF2I;CLIP2;FGFR2;ITGA6;PROKR2;LIPA;JUP;TGFBR2;SLC2A10;TGFBR1;TGFB2;STN1;KRT8;CDKN2B;ATP7A;ATP7B;DSP;NOTCH3	RAD51;BRCA1;FANCI;UBE2T;RFC2;BRCA2;BRIP1;XRCC2;FANCG;CDKN2C;FANCA;FANCL;RTEL1;MAD2L2;FANCD2;RAD51C;RFWD3;PSPH;FANCC;NCF2;PHGDH;TCOF1
HP_THIN_UPPER_LIP_VERMILION	0.606136	1.38068	0.0408163	0.205319	217	60	KIF11;KIF15;WDR62;CIT;STIL;KNL1;ASPM;KIF14;CENPJ;NCAPD3;SASS6;UPF3B;PQBP1;DCPS;CEP135;SMC3;RAD21;CLCN4;ZNF711;CDK5RAP2;SLC25A24;SMARCE1;ADNP;SNRPN;CHST14;ACSL4;ZBTB18;AFF4;PMM2;FRMPD4;BCR;KDM5C;PIGG;CSNK2A1;RPL10;AP3B1;AGL;CLTC;MID1;FBN1;MAN1B1;ARID1B;COPB2;KDM1A;RAI1;CDC42;MCTP2;PGAP3;ADGRG6;USP9X;PBX1;MID2;NALCN;LMBRD1;GNE;RHOBTB2;PACS1;MAF;CTNNB1;WNT5A	KIF11;KIF15;WDR62;CIT;STIL;KNL1;ASPM;KIF14;CENPJ;NCAPD3;SASS6;UPF3B
HP_ABNORMAL_INTERNAL_GENITALIA	0.60228	1.38035	0	0.205595	463	139	RAD51;TRIP13;BUB1B;BRCA1;PSMC3IP;BUB1;ESCO2;FANCI;UBE2T;RECQL4;AURKA;MCM8;RFC2;BRCA2;BRIP1;XRCC2;KIF14;FANCG;TRAIP;BARD1;POLE;FANCA;RAD54B;FANCL;RTEL1;MAD2L2;POLD1;FANCD2;RAD51D;RAD51C;RFWD3;CHEK2;NSD2;MSH2;FANCC;CEP57;ODC1;PHGDH;TCOF1;NUP107;LMNB2;EPCAM;HYLS1;MSH6;FANCE;IDH2;SMC3;MLH1;FANCM;AXIN1;TOE1;UNG;TTI2;CEP290;IQCB1;TINF2;NAB2;AMH;RAD21;RXYLT1;COX7B;PMS1;DKC1;PALB2;VHL;MKKS;CCDC28B;THOC6;…	RAD51;TRIP13;BUB1B;BRCA1;PSMC3IP;BUB1;ESCO2;FANCI;UBE2T;RECQL4;AURKA;MCM8;RFC2;BRCA2;BRIP1;XRCC2;KIF14;FANCG;TRAIP;BARD1;POLE;FANCA;RAD54B;FANCL;RTEL1;MAD2L2;POLD1;FANCD2;RAD51D;RAD51C;RFWD3;CHEK2;NSD2;MSH2;FANCC;CEP57;ODC1;PHGDH;TCOF1;NUP107;LMNB2;EPCAM
HP_ABNORMALITY_OF_THE_OUTER_EAR	0.598438	1.3801	0	0.205521	964	272	CDC6;CDT1;CDC45;RAD51;CEP55;ORC6;TRIP13;KIF11;BUB1B;BRCA1;ORC1;CENPF;BUB1;ESCO2;CDCA7;KIF15;FANCI;BLM;EZH2;UBE2T;RECQL4;RNASEH2A;HELLS;DONSON;CIT;RFC2;MCM5;BRCA2;BRIP1;DDX11;XRCC2;KIF14;FANCG;PLK4;TRAIP;CENPJ;POC1A;KIF22;CENPE;POLE;FANCA;FANCL;SLC1A4;MAD2L2;FANCD2;RAD51C;ASNS;RFWD3;EXOSC9;NSD2;UPF3B;SULT2B1;EBP;TREX1;GMNN;TPRKB;FANCC;CEP57;PQBP1;PHGDH;PSAT1;TCOF1;OSGEP;NUP107;POLA1;SNRPB;RNASEH2B…	CDC6;CDT1;CDC45;RAD51;CEP55;ORC6;TRIP13;KIF11;BUB1B;BRCA1;ORC1;CENPF;BUB1;ESCO2;CDCA7;KIF15;FANCI;BLM;EZH2;UBE2T;RECQL4;RNASEH2A;HELLS;DONSON;CIT;RFC2;MCM5;BRCA2;BRIP1;DDX11;XRCC2;KIF14;FANCG;PLK4;TRAIP;CENPJ;POC1A;KIF22;CENPE;POLE;FANCA;FANCL;SLC1A4;MAD2L2;FANCD2;RAD51C;ASNS;RFWD3;EXOSC9;NSD2;UPF3B;SULT2B1;EBP;TREX1;GMNN;TPRKB;FANCC;CEP57;PQBP1;PHGDH;PSAT1;TCOF1;OSGEP
GO_MRNA_EXPORT_FROM_NUCLEUS	0.608787	1.37989	0.0412371	0.205729	113	39	DDX39A;SLBP;NUP210;UPF3B;ALYREF;THOC1;MAGOH;NXT1;NUP107;NUP35;NUP54;NUP155;NUP188;NUP58;NDC1;MAGOHB;U2AF2;NUP37;SRSF7;NUP85;SRSF2;DDX39B;PABPN1;HNRNPA2B1;NUP43;CPSF4;POLR2D;THOC7;HHEX;CHTOP;THOC6;ENY2;NCBP2;RBM15B;POM121;SUPT6H;FYTTD1;UPF1;SLU7	DDX39A;SLBP;NUP210;UPF3B;ALYREF;THOC1;MAGOH;NXT1;NUP107;NUP35;NUP54;NUP155;NUP188;NUP58;NDC1;MAGOHB;U2AF2;NUP37;SRSF7;NUP85;SRSF2;DDX39B
HP_APLASIA_HYPOPLASIA_OF_THE_CEREBRUM	0.596075	1.37889	0	0.20708	1226	360	NCAPH;CDC6;CDT1;CDC45;RAD51;CEP55;ORC6;TRIP13;KIF11;CKAP2L;BUB1B;BRCA1;GINS1;PSMC3IP;ORC1;CENPF;BUB1;ESCO2;CDCA7;KIF15;FANCI;BLM;UBE2T;WDR62;RECQL4;RNASEH2A;DONSON;CIT;RFC2;STIL;MCM5;BRCA2;MCM4;NCAPG2;BRIP1;DDX11;XRCC2;DHFR;KNL1;ASPM;KIF14;FANCG;PLK4;TRAIP;CENPJ;USP18;POC1A;CENPE;DNA2;PCNA;POLE;FANCA;EXOSC8;NCAPD3;FANCL;SLC1A4;RTEL1;MAD2L2;FANCD2;RAD51C;ASNS;SASS6;SLC25A19;RFWD3;EXOSC9;TELO2;NSD2…	NCAPH;CDC6;CDT1;CDC45;RAD51;CEP55;ORC6;TRIP13;KIF11;CKAP2L;BUB1B;BRCA1;GINS1;PSMC3IP;ORC1;CENPF;BUB1;ESCO2;CDCA7;KIF15;FANCI;BLM;UBE2T;WDR62;RECQL4;RNASEH2A;DONSON;CIT;RFC2;STIL;MCM5;BRCA2;MCM4;NCAPG2;BRIP1;DDX11;XRCC2;DHFR;KNL1;ASPM;KIF14;FANCG;PLK4;TRAIP;CENPJ;USP18;POC1A;CENPE;DNA2;PCNA;POLE;FANCA;EXOSC8;NCAPD3;FANCL;SLC1A4;RTEL1;MAD2L2;FANCD2;RAD51C;ASNS;SASS6;SLC25A19;RFWD3;EXOSC9;TELO2;NSD2…
GO_KINASE_BINDING	0.602235	1.37733	0	0.20975	752	234	CCNA2;CDC6;AURKB;FOXM1;CCNE2;TOP2A;TPX2;E2F1;CDC25A;KIF11;CDC25C;FBXO5;PRC1;SGO1;FAM83D;KIF20A;AURKA;CCNB1;ARHGAP33;CDC25B;PLK1;RACGAP1;CKS2;KIF14;CDKN2C;TRIB3;CENPJ;BARD1;CKS1B;CCNE1;PCNA;VRK1;DBF4B;MAD2L2;RELB;TELO2;CHEK2;MSH2;USP37;ARRB2;CNTLN;TPRKB;GCH1;CDKN2D;PKIA;POLA1;ATF4;NRTN;HINT1;RASGRP3;PARP1;DUSP12;EMP2;CRY1;PARD6A;PER3;SRSF2;RNF138;AXIN1;PIH1D1;BORA;RHEB;PPP1R15A;TRAF2;MAP3K13;RAD23…	CCNA2;CDC6;AURKB;FOXM1;CCNE2;TOP2A;TPX2;E2F1;CDC25A;KIF11;CDC25C;FBXO5;PRC1;SGO1;FAM83D;KIF20A;AURKA;CCNB1;ARHGAP33;CDC25B;PLK1;RACGAP1;CKS2;KIF14;CDKN2C;TRIB3;CENPJ;BARD1;CKS1B;CCNE1;PCNA
GO_CYTOSKELETAL_PROTEIN_BINDING	0.579807	1.37724	0	0.209714	979	302	NUSAP1;SKA1;BIRC5;TPX2;KIFC1;ANLN;KIF2C;DLGAP5;SPAG5;KIF11;DIAPH3;KIF4A;PSRC1;BRCA1;PRC1;CENPF;KIF23;GTSE1;KIF18B;FAM83D;KIF15;IQGAP3;KIF20A;STMN1;BRCA2;PLK1;RACGAP1;GAS2L3;KIF14;CENPJ;KIF20B;KIF22;KIF18A;HAUS8;KIF24;CENPE;BICDL1;MYO19;CEP295;RFLNB;CSRP2;RAD51D;ANKRD1;CORO1A;BAG2;FAM161A;TTLL4;KNSTRN;HAUS7;YWHAH;CEP57;CCDC88B;CTNNAL1;TUBGCP3;KIFC2;TMSB15B;MDM1;VBP1;SPATA6L;SHTN1;EPB41L2;CACYBP;RA…	NUSAP1;SKA1;BIRC5;TPX2;KIFC1;ANLN;KIF2C;DLGAP5;SPAG5;KIF11;DIAPH3;KIF4A;PSRC1;BRCA1;PRC1;CENPF;KIF23;GTSE1;KIF18B;FAM83D;KIF15;IQGAP3;KIF20A;STMN1;BRCA2;PLK1;RACGAP1;GAS2L3;KIF14;CENPJ;KIF20B;KIF22;KIF18A;HAUS8;KIF24;CENPE;BICDL1;MYO19;CEP295;RFLNB;CSRP2;RAD51D;ANKRD1;CORO1A;BAG2
GO_TRANSFERASE_ACTIVITY_TRANSFERRING_PHOSPHORUS_CONTAINING_GROUPS	0.594836	1.37695	0	0.209934	879	241	CDK1;PKMYT1;PBK;TK1;AURKB;NEK2;MELK;TTK;POLQ;BUB1B;BUB1;HASPIN;AURKA;CCNB1;CIT;CHEK1;PLK1;CGAS;MASTL;POLE2;PLK4;CDC7;CCL5;CCNE1;POLE;CDK2;POLE4;PRIM1;VRK1;ITPKA;DTYMK;OAS3;CMPK2;ATP23;PKN3;POLD1;PRIMPOL;CHEK2;PASK;CDK4;POLD3;CAMK1;PRIM2;DCK;POLE3;POLA1;PNPT1;MAP3K20;AK7;KHK;PI4K2B;MAP3K8;PNKP;MAST2;AK6;POLR1E;UCK2;POLR2I;POLR3K;MST1R;GLYCTK;NEK4;NME1;NT5C3A;MAP3K13;EIF2AK2;DKC1;RIOK1;VRK2;POLR2D;…	CDK1;PKMYT1;PBK;TK1;AURKB;NEK2;MELK;TTK;POLQ;BUB1B;BUB1;HASPIN;AURKA;CCNB1;CIT;CHEK1;PLK1;CGAS;MASTL;POLE2;PLK4;CDC7;CCL5;CCNE1;POLE;CDK2;POLE4;PRIM1;VRK1;ITPKA;DTYMK;OAS3;CMPK2;ATP23;PKN3;POLD1;PRIMPOL
GO_REGULATION_OF_VIRAL_LIFE_CYCLE	0.609184	1.37573	0.0408163	0.211878	157	55	TOP2A;APOBEC3B;RSAD2;IFIT1;LAMP3;OASL;CCL5;IFI27;ISG15;OAS3;FAM111A;KPNA2;PPIH;ISG20;IFITM1;PLSCR1;CXCL8;TNF;BST2;MX1;IFITM3;ZC3H12A;RAD23A;EIF2AK2;TARBP2;BCL2;VAPA;TOP2B;STOM;STAU1;PDE12;TBC1D20;VPS37B;CHMP4B;SRPK2;CHMP3;TRIM68;MAVS;TMEM39A;DDX3X;INPP5K;NOTCH1;TRIM32;VPS4B;HMGA2;MID2;PRKN;TRIM8;APOBEC3C;RNASEL;LGALS9;PABPC1;DDB1;GSN;TMPRSS2	TOP2A;APOBEC3B;RSAD2;IFIT1;LAMP3;OASL;CCL5;IFI27;ISG15;OAS3;FAM111A;KPNA2;PPIH;ISG20;IFITM1;PLSCR1;CXCL8
HP_ABNORMALITY_OF_THE_FOREHEAD	0.587523	1.37382	0	0.214863	843	251	NCAPH;CDC6;RAD51;CEP55;TRIP13;KIF11;CKAP2L;BUB1B;BRCA1;ORC1;BUB1;FANCI;EZH2;UBE2T;WDR62;RECQL4;CIT;RFC2;STIL;BRCA2;NCAPG2;BRIP1;DDX11;XRCC2;KNL1;ASPM;KIF14;FANCG;PLK4;CENPJ;POC1A;TONSL;KIF22;CENPE;POLE;FANCA;NCAPD3;FANCL;MAD2L2;FANCD2;RAD51C;FAM111A;ASNS;SASS6;SLC25A19;SNX10;RFWD3;NSD2;UPF3B;EBP;GMNN;PSPH;FANCC;CEP57;PHGDH;PSAT1;TCOF1;OSGEP;NUP107;TSEN54;MOCS2;NUP188;XRCC4;FANCE;CEP135;AP4S1;SMC3…	NCAPH;CDC6;RAD51;CEP55;TRIP13;KIF11;CKAP2L;BUB1B;BRCA1;ORC1;BUB1;FANCI;EZH2;UBE2T;WDR62;RECQL4;CIT;RFC2;STIL;BRCA2;NCAPG2;BRIP1;DDX11;XRCC2;KNL1;ASPM;KIF14;FANCG;PLK4;CENPJ;POC1A;TONSL;KIF22;CENPE;POLE;FANCA;NCAPD3;FANCL;MAD2L2;FANCD2;RAD51C;FAM111A;ASNS;SASS6;SLC25A19;SNX10;RFWD3;NSD2;UPF3B
HP_ABNORMAL_UPPER_LIMB_BONE_MORPHOLOGY	0.594113	1.37334	0	0.21537	372	107	RAD51;BRCA1;ESCO2;FANCI;EZH2;UBE2T;RECQL4;DONSON;RFC2;BRCA2;BRIP1;XRCC2;FANCG;POC1A;TONSL;KIF22;FANCA;FANCL;MAD2L2;FANCD2;RAD51C;RFWD3;NSD2;FANCC;SNRPB;FANCE;COL9A3;SMC3;FANCM;SUZ12;RAB23;PCNT;RAD21;PALB2;EED;MKKS;RAB33B;SLC25A24;KRAS;GNAS;ADNP;TCTN3;ZMPSTE24;RLIM;NXN;KAT6B;AFF4;GLB1;SOS2;BPNT2;FIG4;LTBP3;NFIX;TP63;SATB2;STXBP1;HHAT;RIT1;EP300;POR;PORCN;FBN1;FAT4;CLCN7;ARID1B;INPP5K;PEX7;PTCH1;NO…	RAD51;BRCA1;ESCO2;FANCI;EZH2;UBE2T;RECQL4;DONSON;RFC2;BRCA2;BRIP1;XRCC2;FANCG;POC1A;TONSL;KIF22;FANCA;FANCL;MAD2L2;FANCD2;RAD51C;RFWD3;NSD2
HP_RENAL_CYST	0.596714	1.37171	0.0306122	0.218035	234	56	CEP55;TRIP13;BUB1B;BUB1;ESCO2;RFC2;RAD51C;CEP57;COQ2;SNRPB;ARL6IP6;SMC3;TMEM237;CEP290;RAD21;CEP120;VHL;MKKS;TFAP2A;LMOD1;MBTPS2;TKT;SEC61A1;NXN;KAT6B;TTC37;COMT;PMM2;RREB1;CLPB;KCNQ1;SEC24C;HSD17B4;BBS12;PEX5;CCND1;PORCN;PKD2;B4GAT1;TBL2;JAG1;MCTP2;TRIM32;GTF2I;TRIP11;CLIP2;FRAS1;DACT1;NOTCH2;PEX19;CPT2;BBS9;FLNB;GATA3;CDKN1C;CEL	CEP55;TRIP13;BUB1B;BUB1;ESCO2;RFC2
HP_ABNORMALITY_OF_THE_CALVARIA	0.590454	1.37165	0	0.217942	832	231	CDC6;CDT1;CDC45;RAD51;ORC6;TRIP13;KIF11;CKAP2L;BUB1B;BRCA1;ORC1;BUB1;ESCO2;KIF15;FANCI;BLM;UBE2T;RECQL4;RNASEH2A;DONSON;BRCA2;NCAPG2;BRIP1;XRCC2;FANCG;PLK4;TRAIP;CENPJ;TONSL;KIF22;CENPE;POLE;FANCA;FANCL;MAD2L2;FANCD2;RAD51C;FAM111A;SNX10;RFWD3;NSD2;UPF3B;NFKB2;EBP;TREX1;GMNN;DUOXA2;FANCC;CEP57;PQBP1;PHGDH;PSAT1;TCOF1;POLA1;RNASEH2B;ARL13B;MOCS2;NUP188;HYLS1;XRCC4;FANCE;FHL1;SMC3;FANCM;RBBP8;RAB23…	CDC6;CDT1;CDC45;RAD51;ORC6;TRIP13;KIF11;CKAP2L;BUB1B;BRCA1;ORC1;BUB1;ESCO2;KIF15;FANCI;BLM;UBE2T;RECQL4;RNASEH2A;DONSON;BRCA2;NCAPG2;BRIP1;XRCC2;FANCG;PLK4;TRAIP;CENPJ;TONSL;KIF22;CENPE;POLE;FANCA;FANCL;MAD2L2;FANCD2;RAD51C;FAM111A;SNX10;RFWD3;NSD2;UPF3B;NFKB2;EBP;TREX1;GMNN;DUOXA2;FANCC;CEP57;PQBP1;PHGDH;PSAT1;TCOF1
HP_CORNEAL_OPACITY	0.614981	1.37026	0.010101	0.219667	220	75	CEP55;TRIP13;KIF11;BUB1B;CENPF;BUB1;ESCO2;RFC2;NCAPG2;NSD2;CEP57;POLA1;GLA;RAB23;CEP290;HRAS;PRDM5;RXYLT1;COX7B;TRPV3;ATAD3A;SLC25A24;ST14;MBTPS2;KRAS;GNAS;ERCC5;UROS;NELFA;ALDH18A1;NEU1;DST;SLC20A2;ALDH3A2;GLB1;FIG4;ZNF469;ERCC6;GRHL2;SC5D;PIK3R1;PEX5;PXDN;LTBP2;PORCN;B4GAT1;TBL2;XPC;JAG1;MAN2B1;STS;GTF2I;CLIP2;CTSA;SLC4A4;GNPTAB;FRAS1;MMP2;PEX19;TBCK;EPHX2;XPR1;ASAH1;MAF;MMP14;SUMF1;COL18A1;FLN…	CEP55;TRIP13;KIF11;BUB1B;CENPF;BUB1;ESCO2;RFC2;NCAPG2
HP_NEOPLASM_OF_THE_GASTROINTESTINAL_TRACT	0.593213	1.3697	0.040404	0.220493	236	83	RAD51;TRIP13;BUB1B;BRCA1;BUB1;BLM;AURKA;BRCA2;BRIP1;CDKN2C;BARD1;POLE;RAD54B;POLD1;RAD51D;RAD51C;CHEK2;CDK4;MSH2;NFKB2;TREX1;CEP57;ODC1;EPCAM;NRTN;MSH6;ACD;MLH1;AXIN1;NFKB1;NAB2;MC1R;RAD21;SLC37A4;PMS1;PALB2;TERF2IP;KRAS;SDHC;SDHA;GNAS;CD81;SRC;PTPN3;TTC37;BAX;RHBDF2;PTPRJ;KCNQ1;CDH1;EP300;MDM2;CCND1;MCC;ARSA;PTCH1;C11orf95;STAT6;JAG1;PRKAR1A;CDKN1A;MET;TJP2;MINPP1;FGFR2;IGF2R;COMP;TGFBR2;MITF;KL…	RAD51;TRIP13;BUB1B;BRCA1;BUB1;BLM;AURKA;BRCA2;BRIP1;CDKN2C;BARD1;POLE;RAD54B;POLD1;RAD51D;RAD51C;CHEK2;CDK4;MSH2;NFKB2;TREX1;CEP57;ODC1
HP_ABNORMAL_LEUKOCYTE_COUNT	0.596193	1.36745	0.02	0.224103	326	91	RAD51;BRCA1;GINS1;CDCA7;FANCI;UBE2T;RECQL4;HELLS;BRCA2;BRIP1;XRCC2;FANCG;TONSL;FANCA;FANCL;RTEL1;MAD2L2;FANCD2;RAD51C;CORO1A;RFWD3;NFKB2;TREX1;RFXAP;FANCC;LMNB2;RNASEH2B;SLC7A7;HAX1;XRCC4;RAB27A;FANCE;SRSF2;FANCM;PNP;TTI2;NFKB1;TINF2;SLC37A4;DKC1;PALB2;CSF3R;KRAS;ARPC1B;AP3D1;SMARCD2;DDX41;CD81;ADAM17;TDP2;ZBTB24;SEC61A1;STAT3;SGPL1;RPL18;RAC2;TTC37;CLPB;BCR;RARA;LRBA;AP3B1;NUMA1;ADA;IVD;PIK3R1;F…	RAD51;BRCA1;GINS1;CDCA7;FANCI;UBE2T;RECQL4;HELLS;BRCA2;BRIP1;XRCC2;FANCG;TONSL;FANCA;FANCL;RTEL1;MAD2L2;FANCD2;RAD51C;CORO1A;RFWD3;NFKB2;TREX1;RFXAP;FANCC
GO_ENDONUCLEASE_ACTIVITY	0.629937	1.36616	0.0416667	0.225505	122	41	EXO1;FEN1;EME1;RNASEH2A;SLFN13;GEN1;DNA2;XRCC3;SLFN11;RAD51C;ZGRF1;RPP30;RNASEH2B;ELAC1;XRCC1;RPP14;POP5;PNKP;RBBP8;RPP25;APEX2;EXOG;DGCR8;ANKLE1;POP7;ZC3H12A;MBD4;RNASEK;ERCC5;ENDOG;DIS3;DNASE1L1;DNASE2;APEX1;NUDT16;SND1;ENDOD1;RNASET2;RNASEL;NYNRIN;ANG	EXO1;FEN1;EME1;RNASEH2A;SLFN13;GEN1;DNA2;XRCC3;SLFN11;RAD51C;ZGRF1;RPP30;RNASEH2B;ELAC1;XRCC1;RPP14;POP5;PNKP;RBBP8;RPP25;APEX2;EXOG;DGCR8;ANKLE1;POP7
HP_CONTRACTURES_OF_THE_JOINTS_OF_THE_UPPER_LIMBS	0.598393	1.36566	0.02	0.226259	254	77	CDC6;CDT1;CDC45;ORC6;ORC1;ESCO2;EZH2;UPF3B;GMNN;TPRKB;PQBP1;PHGDH;OSGEP;NUP107;SNRPB;CLCF1;HINT1;MAP3K20;FHL1;SUZ12;RAB23;SYNE2;EMD;EED;TMEM70;TFAP2A;MBTPS2;TCTN3;ERCC5;ZMPSTE24;UROS;ALDH18A1;SMARCAD1;CTDP1;NXN;ANTXR2;KAT6B;BCR;ERCC6;KDM5C;TP63;SLC35A3;STXBP1;HSPG2;PIK3C2A;ITGB4;PEX5;POR;KIAA0319L;PORCN;FBN1;FAT4;ERLIN2;ARID1B;TMEM43;SLC35A2;SH3PXD2B;NALCN;ZDHHC9;XYLT1;ERGIC1;FGFR2;COL6A2;TBX3;MM…	CDC6;CDT1;CDC45;ORC6;ORC1;ESCO2;EZH2
HP_EPICANTHUS	0.599668	1.36482	0.01	0.22778	426	126	RAD51;TRIP13;KIF11;BUB1B;BRCA1;BUB1;CDCA7;FANCI;EZH2;UBE2T;RECQL4;HELLS;RFC2;BRCA2;BRIP1;DDX11;XRCC2;FANCG;FANCA;FANCL;MAD2L2;FANCD2;RAD51C;RFWD3;EXOSC9;NSD2;EBP;TPRKB;FANCC;CEP57;PQBP1;UQCC2;OSGEP;SNRPB;NUP188;XRCC4;FANCE;FANCM;RAB23;TOE1;TMEM237;C12orf4;HRAS;PALB2;EED;KDM6A;THOC6;PHIP;SLC25A24;SMARCE1;KRAS;TMCO1;SMARCA4;ARID1A;CHD3;TCTN3;NELFA;ZBTB24;TRIP12;PNPLA6;NXN;KAT6B;ZBTB18;SIM1;COMT;PMM…	RAD51;TRIP13;KIF11;BUB1B;BRCA1;BUB1;CDCA7;FANCI;EZH2;UBE2T;RECQL4;HELLS;RFC2;BRCA2;BRIP1;DDX11;XRCC2;FANCG;FANCA;FANCL;MAD2L2;FANCD2;RAD51C;RFWD3;EXOSC9;NSD2;EBP;TPRKB;FANCC;CEP57;PQBP1;UQCC2;OSGEP
GO_ANTIGEN_PROCESSING_AND_PRESENTATION_OF_PEPTIDE_ANTIGEN	0.613139	1.36351	0.03	0.229792	194	71	KIF2C;KIF11;KIF4A;KIF23;KIF15;RACGAP1;KIF22;KIF18A;CENPE;CTSV;HLA-F;NCF2;HLA-B;PSMC3;PSME2;PSMA4;TAP1;PSMB3;PSMA3;PSMD14;CHUK;PSMA6;PSMA2;PSMC6;PSMD8;PSMA5;PSMA7;CAPZA1;AP2M1;ARF1;AP1M2;ERAP2;TAPBPL;PSMB10;VAMP3;DYNC1LI2;TAPBP;ITGB5;KIFAP3;RAB7A;HLA-DMA;BCAP31;KIF3B;RILP;CANX;MR1;AP2A2;IDE;DCTN1;SEC24C;MFSD6;SEC22B;DYNC1I2;CTSS;AP1G1;CLTC;AP1S1;DYNC1H1;SPTBN2;CTSL;PSME3;SEC24A;DNM2;SEC24D;CTSF;SE…	KIF2C;KIF11;KIF4A;KIF23;KIF15;RACGAP1;KIF22;KIF18A;CENPE
HP_ABNORMALITY_OF_THE_CEREBRAL_VENTRICLES	0.585484	1.3632	0	0.230149	703	210	RAD51;CEP55;TRIP13;BUB1B;BRCA1;CENPF;BUB1;ESCO2;CDCA7;FANCI;EZH2;UBE2T;WDR62;RECQL4;RNASEH2A;HELLS;CIT;STIL;BRCA2;NCAPG2;BRIP1;XRCC2;KNL1;ASPM;KIF14;FANCG;TRAIP;CENPJ;USP18;FANCA;NCAPD3;FANCL;RTEL1;MAD2L2;FANCD2;RAD51C;FAM111A;ASNS;SASS6;SLC25A19;SNX10;RFWD3;DNMT1;NSD2;GPSM2;EBP;TREX1;TPRKB;FANCC;CEP57;PHGDH;PSAT1;OSGEP;NUP107;LMNB2;RNASEH2B;ARL13B;MOCS2;NUP188;HYLS1;XRCC4;FANCE;CEP135;ACD;FOXRED…	RAD51;CEP55;TRIP13;BUB1B;BRCA1;CENPF;BUB1;ESCO2;CDCA7;FANCI;EZH2;UBE2T;WDR62;RECQL4;RNASEH2A;HELLS;CIT;STIL;BRCA2;NCAPG2;BRIP1;XRCC2;KNL1;ASPM;KIF14;FANCG;TRAIP;CENPJ;USP18;FANCA;NCAPD3;FANCL;RTEL1;MAD2L2;FANCD2;RAD51C;FAM111A;ASNS;SASS6;SLC25A19;SNX10;RFWD3;DNMT1;NSD2;GPSM2;EBP;TREX1;TPRKB;FANCC;CEP57;PHGDH;PSAT1;OSGEP;NUP107
HP_ABNORMALITY_OF_THE_SPINAL_CORD	0.588017	1.3632	0	0.229897	277	94	RAD51;LMNB1;BRCA1;FANCI;UBE2T;RECQL4;RFC2;BRCA2;BRIP1;XRCC2;FANCG;KIF22;DNA2;FANCA;FANCL;MAD2L2;FANCD2;RAD51C;SLC25A19;RFWD3;NSD2;FANCC;PHGDH;PSAT1;POLA1;SNRPB;FANCE;FANCM;RAB23;CEP290;PALB2;VHL;SMARCE1;SMARCA4;ARID1A;MTR;SLC33A1;GNAS;NELFA;ALDH18A1;PNPLA6;GLB1;PLEC;COMT;TRAF7;RREB1;GCLC;SC5D;SEC24C;ITGB4;DNAJC3;EP300;CCND1;PORCN;FBN1;RTN2;ARID1B;KDM1A;RAI1;PTCH1;C11orf95;TBL2;B3GALT6;MAN2B1;HMGA…	RAD51;LMNB1;BRCA1;FANCI;UBE2T;RECQL4;RFC2;BRCA2;BRIP1;XRCC2;FANCG;KIF22;DNA2;FANCA;FANCL;MAD2L2;FANCD2;RAD51C;SLC25A19;RFWD3;NSD2
HP_ABNORMAL_HEART_VALVE_MORPHOLOGY	0.598545	1.36266	0.03	0.230442	255	83	RAD51;BRCA1;SGO1;FANCI;UBE2T;RFC2;BRCA2;BRIP1;XRCC2;FANCG;FANCA;FANCL;MAD2L2;FANCD2;RAD51C;SNX10;RFWD3;NSD2;FANCC;POLA1;FANCE;SMC3;HLA-B;GLA;FANCM;HRAS;PRDM5;COX7B;PALB2;TMEM70;ABCC6;BIN1;SLC25A24;ARF1;KRAS;XYLT2;NELFA;CHST14;ACSL4;ALDH18A1;NXN;GLB1;SOS2;TTC37;COMT;LTBP3;RREB1;ZNF469;SEC24C;ERMARD;RIT1;SMAD6;FBN1;CLCN7;PKD2;NR2F2;ARFGEF2;RAI1;NOTCH1;TBL2;MCTP2;B3GALT6;PRKAR1A;SH3PXD2B;GTF2I;CLIP2…	RAD51;BRCA1;SGO1;FANCI;UBE2T;RFC2;BRCA2;BRIP1;XRCC2;FANCG;FANCA;FANCL;MAD2L2;FANCD2;RAD51C;SNX10;RFWD3;NSD2
HP_ABNORMAL_THUMB_MORPHOLOGY	0.594748	1.36095	0.01	0.233206	288	85	RAD51;CEP55;BRCA1;ESCO2;FANCI;EZH2;UBE2T;RECQL4;RFC2;BRCA2;BRIP1;XRCC2;FANCG;FANCA;FANCL;MAD2L2;FANCD2;RAD51C;RFWD3;EXOSC9;NSD2;TPRKB;FANCC;PHGDH;OSGEP;NUP107;LMNB2;NRTN;MIR17HG;HYLS1;FANCE;SMC3;FANCM;SUZ12;RAB23;CEP290;PCNT;CWF19L1;RAD21;PALB2;EED;TFAP2A;GNAS;ADNP;TCTN3;NELFA;CHST14;RLIM;ALDH18A1;NXN;FIG4;TP63;SATB2;EP300;LTBP2;FBN1;ATAD1;WIPI2;KDM1A;PTCH1;CDC42;TBL2;ADGRG6;USP9X;GTF2I;CLIP2;NAL…	RAD51;CEP55;BRCA1;ESCO2;FANCI;EZH2;UBE2T;RECQL4;RFC2;BRCA2;BRIP1;XRCC2;FANCG;FANCA;FANCL;MAD2L2;FANCD2;RAD51C;RFWD3;EXOSC9;NSD2;TPRKB;FANCC;PHGDH;OSGEP;NUP107
HP_ABNORMALITY_OF_THE_PERIPHERAL_NERVOUS_SYSTEM	0.589596	1.35901	0.0306122	0.236873	216	70	RAD51;LMNB1;BRCA1;FANCI;UBE2T;BRCA2;BRIP1;XRCC2;FANCG;FANCA;FANCL;MAD2L2;FANCD2;RAD51C;RFWD3;FANCC;COQ2;NRTN;ARL13B;HYLS1;FANCE;GLA;FANCM;TMEM237;CISD2;CEP290;DDX59;RAD21;CEP120;SLC6A2;PALB2;TBP;MKKS;CCDC28B;CALM2;CHCHD2;MBTPS2;KRAS;CEP104;CEP41;DNAJC13;FBXO7;SIM1;COMT;VPS35;RREB1;CYB561;VPS13C;KCNQ1;KITLG;SEC24C;TSPYL1;EP300;ARSA;VPS11;B3GALT6;PGAP3;PINK1;LEPR;PRKN;BDNF;MITF;EXOC6B;SLC6A8;GSN;WF…	RAD51;LMNB1;BRCA1;FANCI;UBE2T;BRCA2;BRIP1;XRCC2;FANCG;FANCA;FANCL;MAD2L2;FANCD2;RAD51C;RFWD3
GO_COVALENT_CHROMATIN_MODIFICATION	0.603592	1.35876	0.01	0.237283	481	120	CDK1;CCNA2;AURKB;PHF19;UHRF1;BRCA1;EZH2;HASPIN;AURKA;CCNB1;HELLS;CHEK1;BRCA2;SUV39H1;YEATS4;CDK2;VRK1;SUV39H2;DNMT1;NSD2;PCGF6;HAT1;POLE3;TAF5;COPRS;PAXIP1;RIF1;SDR16C5;RNF168;NELFE;JMJD6;ING5;ING3;SUZ12;MRGBP;PIH1D1;TRIM37;FBL;PAGR1;NTMT1;ZNF711;PRDM5;USP16;EED;PPP5C;PAF1;KMT5C;ING2;KMT5A;SUPT7L;TAF9;ACTL6A;KDM4D;CHTOP;KAT2A;KDM6A;UBE2B;ENY2;OTUB1;SKP1;TET1;TAF7;MORF4L2;MORF4L1;WDR82;C6orf89;ZMP…	CDK1;CCNA2;AURKB;PHF19;UHRF1;BRCA1;EZH2;HASPIN;AURKA;CCNB1;HELLS;CHEK1;BRCA2;SUV39H1;YEATS4;CDK2;VRK1;SUV39H2
HP_PATENT_DUCTUS_ARTERIOSUS	0.599783	1.35647	0.04	0.24104	245	86	RAD51;BRCA1;ESCO2;FANCI;UBE2T;RFC2;BRCA2;NCAPG2;BRIP1;XRCC2;FANCG;USP18;FANCA;FANCL;MAD2L2;FANCD2;RAD51C;RFWD3;FANCC;PHGDH;TCOF1;SNRPB;FANCE;ARL6IP6;SMC3;FANCM;RAB23;PCNT;CEP120;PALB2;EED;MRPS16;DPM1;MKKS;THOC6;SLC25A24;ARF1;KRAS;TMCO1;TKT;TALDO1;ZMPSTE24;ACSL4;KAT6B;AFF4;TTC37;COMT;TRAF7;RREB1;NFIX;TP63;STXBP1;SEC24C;PPP1CB;ERMARD;RIT1;EP300;PORCN;FBN1;NR2F2;ARID1B;ARFGEF2;VPS33A;IGBP1;CDC42;TBL…	RAD51;BRCA1;ESCO2;FANCI;UBE2T;RFC2;BRCA2;NCAPG2;BRIP1;XRCC2;FANCG;USP18;FANCA;FANCL;MAD2L2;FANCD2;RAD51C;RFWD3
GO_CHROMATIN	0.580686	1.35606	0	0.241571	1521	343	RAD51AP1;ASF1B;CDCA5;DSCC1;FOXM1;RAD51;FAM111B;E2F1;ZNF367;CENPA;UHRF1;WDR76;E2F8;CENPF;ESCO2;HMGB2;EZH2;MCM2;E2F2;OIP5;EME1;HELLS;CHEK1;E2F7;PLK1;TIPIN;CHAF1B;DDX11;CHAF1A;H2AX;MXD3;PARPBP;MIS18A;TONSL;SUV39H1;TIMELESS;KIF22;MCM7;PCNA;ZNF732;SLF1;DDIT3;TMPO;EGR1;HES6;H2AZ1;HMGN2;ZNF85;MTBP;NCAPD3;ZNF876P;RBL1;MMS22L;SUV39H2;ZNF826P;NASP;FAM111A;RELB;ZNF492;TEAD4;ZNF90;TELO2;DNMT1;NSD2;ZNF714;ZNF…	RAD51AP1;ASF1B;CDCA5;DSCC1;FOXM1;RAD51;FAM111B;E2F1;ZNF367;CENPA;UHRF1;WDR76;E2F8;CENPF;ESCO2;HMGB2;EZH2;MCM2;E2F2;OIP5;EME1;HELLS;CHEK1;E2F7;PLK1;TIPIN;CHAF1B;DDX11;CHAF1A;H2AX;MXD3;PARPBP;MIS18A;TONSL;SUV39H1;TIMELESS;KIF22;MCM7;PCNA;ZNF732;SLF1;DDIT3;TMPO;EGR1;HES6;H2AZ1;HMGN2;ZNF85;MTBP;NCAPD3;ZNF876P;RBL1;MMS22L;SUV39H2;ZNF826P;NASP;FAM111A;RELB;ZNF492;TEAD4;ZNF90;TELO2;DNMT1;NSD2;ZNF714;ZNF…
HP_ABNORMAL_CARDIAC_SEPTUM_MORPHOLOGY	0.596354	1.35602	0	0.2414	528	159	CDC45;RAD51;TRIP13;KIF11;CKAP2L;BUB1B;BRCA1;BUB1;ESCO2;KIF15;FANCI;UBE2T;RECQL4;RFC2;BRCA2;NCAPG2;BRIP1;DDX11;XRCC2;FANCG;TRAIP;FANCA;FANCL;MAD2L2;FANCD2;RAD51C;RFWD3;NSD2;UPF3B;FANCC;CEP57;PQBP1;PHGDH;NUP107;POLA1;SNRPB;NUP188;HYLS1;FANCE;FOXRED1;SMC3;PNKP;GLA;FANCM;RAB23;CEP290;PCNT;DGCR8;HRAS;NDUFAF5;RAD21;COX7B;PALB2;MKKS;NDUFS8;PIGA;NDUFV2;NDUFA4;NDUFV1;KDM6A;TACO1;THOC6;SLC25A24;SMARCE1;KRA…	CDC45;RAD51;TRIP13;KIF11;CKAP2L;BUB1B;BRCA1;BUB1;ESCO2;KIF15;FANCI;UBE2T;RECQL4;RFC2;BRCA2;NCAPG2;BRIP1;DDX11;XRCC2;FANCG;TRAIP;FANCA;FANCL;MAD2L2;FANCD2;RAD51C;RFWD3;NSD2;UPF3B
GO_REGULATION_OF_UBIQUITIN_DEPENDENT_PROTEIN_CATABOLIC_PROCESS	0.610294	1.35501	0.040404	0.243328	158	52	PBK;CDC20;AURKA;PLK1;TRIB3;GLMN;SVIP;ZFAND2A;SENP1;AXIN1;RBX1;RAD23A;UCHL5;COMMD1;TAF9;RNF19B;SDCBP;CSNK1A1;UBXN1;SOCS5;HSP90AB1;SMURF1;PTK2;SMARCC1;GIPC1;RPL23;CLEC16A;BCAP31;CSNK1D;GCLC;DDA1;CSNK2A1;MTM1;VCP;RACK1;MDM2;PIAS1;UFL1;UBQLN2;PSEN1;ZYG11B;FBXW8;PRKN;ZER1;HIPK2;FHIT;CLU;IL33;NOP53;TRIB1;SUFU;DAB2	PBK;CDC20;AURKA;PLK1;TRIB3
GO_ANATOMICAL_STRUCTURE_HOMEOSTASIS	0.592059	1.35442	0	0.244008	469	134	AURKB;RAD51;CCNE2;EXO1;NEK2;FEN1;BLM;RFC3;RFC4;RECQL4;RFC2;BRCA2;POLE2;BARD1;CCNE1;DNA2;PCNA;POLA2;POLE;POLE4;PRIM1;XRCC3;DCLRE1B;RPA3;RTEL1;POLD1;RAD51D;RAD51C;SNX10;CORO1A;RFC5;TELO2;SMC6;POLD3;PRIM2;POLE3;MDM1;POLA1;IL6;NABP2;PARP1;RIF1;ADAM8;XRCC1;RPA2;ACD;DCLRE1A;PNKP;PINX1;IQCB1;TINF2;RPA1;HNRNPA2B1;POLD2;SLC6A2;DKC1;IL20RB;MKKS;LSR;TUB;BCL2;TERF2IP;KRAS;GNAS;HSP90AB1;LCA5;TJP1;MAPK3;CDK5;A…	AURKB;RAD51;CCNE2;EXO1;NEK2;FEN1;BLM;RFC3;RFC4;RECQL4;RFC2;BRCA2;POLE2;BARD1;CCNE1;DNA2;PCNA;POLA2;POLE;POLE4;PRIM1;XRCC3;DCLRE1B;RPA3;RTEL1;POLD1;RAD51D;RAD51C;SNX10;CORO1A;RFC5;TELO2;SMC6
HP_HIP_DISLOCATION	0.610647	1.35425	0.04	0.244035	207	67	RAD51;BRCA1;FANCI;UBE2T;RECQL4;BRCA2;BRIP1;XRCC2;FANCG;KIF22;FANCA;FANCL;MAD2L2;FANCD2;RAD51C;RFWD3;TELO2;NSD2;FANCC;OSGEP;SNRPB;GLRB;MAP3K20;FANCE;FHL1;SMC3;FANCM;EXOSC3;RAD21;PALB2;MKKS;KDM6A;MBTPS2;CCDC47;IARS2;ATP6V1A;ZMPSTE24;ALDH18A1;KAT6B;BICD2;FIG4;NFIX;ZNF469;SLC35A3;HSPG2;AGRN;PORCN;ATAD1;INPP5K;MCTP2;OBSL1;B3GALT6;DSTYK;USP9X;GNPTAB;COL5A1;COL6A2;CUL7;SLC2A10;FLNB;EXOC6B;SHROOM4;WNT5A;…	RAD51;BRCA1;FANCI;UBE2T;RECQL4;BRCA2;BRIP1;XRCC2;FANCG;KIF22;FANCA;FANCL;MAD2L2;FANCD2;RAD51C;RFWD3;TELO2;NSD2
GO_REGULATION_OF_GENE_EXPRESSION_EPIGENETIC	0.604647	1.35416	0.020202	0.243934	209	58	CDC45;PHF19;BRCA1;EZH2;ATAD2;CHEK1;PABPC1L;H2AX;DEK;H2AZ1;CDCA4;DNMT1;H2AZ2;HAT1;HMGB1;GLMN;RIF1;RBBP7;POLR1E;SUZ12;CREBZF;POLR2K;EED;TBP;HMGA1;RBM15;POLR2H;KAT2A;ZFP57;METTL3;H3-3A;RBM15B;ARID1A;MORF4L2;MORF4L1;RLIM;UPF1;ERCC6;CDYL;KCNQ1;MSL3;EP300;PADI2;ARID1B;WBP2;HDAC5;H2AW;JARID2;MTHFR;H2AC19;MYO1C;CTNNB1;UBR2;ZMIZ1;H1-2;H2AC6;H4C9;H4C8	CDC45;PHF19;BRCA1;EZH2;ATAD2;CHEK1;PABPC1L;H2AX;DEK;H2AZ1;CDCA4;DNMT1;H2AZ2;HAT1
HP_PES_PLANUS	0.597401	1.35406	0.030303	0.243798	275	77	RAD51;BRCA1;FANCI;UBE2T;RFC2;BRCA2;BRIP1;XRCC2;FANCG;KIF22;FANCA;FANCL;MAD2L2;FANCD2;RAD51C;RFWD3;UPF3B;FANCC;FANCE;AP4S1;FANCM;CLCN4;ZNF711;PRDM5;PALB2;RAB33B;IARS2;TMCO1;XYLT2;GFPT1;ALG2;RLIM;ACSL4;ATP6AP2;PMM2;RAB7A;FRMPD4;BCR;ZNF469;PIGG;DPH1;GAN;STXBP1;HSPG2;EP300;HNRNPH2;FBN1;RAI1;TBL2;B3GALT6;NSMF;VLDLR;USP9X;GTF2I;MID2;CLIP2;ZDHHC9;XYLT1;DACT1;COL5A1;MMP2;RIN2;PROKR2;HS6ST1;ANOS1;TGFBR2;C…	RAD51;BRCA1;FANCI;UBE2T;RFC2;BRCA2;BRIP1;XRCC2;FANCG;KIF22;FANCA;FANCL;MAD2L2;FANCD2;RAD51C;RFWD3;UPF3B
GO_REGULATION_OF_CYTOSKELETON_ORGANIZATION	0.595768	1.35325	0	0.245194	554	165	SKA1;TPX2;TACC3;NEK2;SPAG5;SKA3;KIF11;PSRC1;BRCA1;IQGAP3;AURKA;STMN1;CHEK1;STIL;PLK1;PLK4;CENPJ;POC1A;KIF18A;GEN1;XRCC3;CCNF;CEP295;CEP85;CKAP2;RANBP1;RASSF1;CORO1A;ECT2;GPSM2;CCP110;TMSB15B;CDC42EP1;MDM1;CSF3;HAX1;PDXP;BST2;SKA2;PFDN2;TRIM37;BORA;HRAS;CLIC4;CEP120;ARPC5L;CDK5RAP2;S100A9;RAPGEF3;SPTB;MKKS;RHOD;ARPC1A;RCC1;CD47;KAT2A;BIN1;LMOD1;WASL;CAPZA1;PHPT1;ARF1;BAIAP2L1;GNAI1;ARPC1B;DBNL;CRK…	SKA1;TPX2;TACC3;NEK2;SPAG5;SKA3;KIF11;PSRC1;BRCA1;IQGAP3;AURKA;STMN1;CHEK1;STIL;PLK1;PLK4;CENPJ;POC1A;KIF18A;GEN1;XRCC3;CCNF;CEP295;CEP85;CKAP2;RANBP1;RASSF1;CORO1A;ECT2
HP_ABNORMAL_EXTERNAL_GENITALIA	0.587485	1.35281	0	0.245814	966	253	CDC6;CDT1;CDC45;RAD51;CEP55;ORC6;NEK2;TRIP13;CKAP2L;BUB1B;BRCA1;ORC1;BUB1;ESCO2;CDCA7;FANCI;BLM;EZH2;UBE2T;RECQL4;RNASEH2A;MCM8;RFC2;MCM5;BRCA2;BRIP1;XRCC2;FANCG;TRAIP;POC1A;POLE;FANCA;HPRT1;FANCL;RTEL1;MAD2L2;POLD1;FANCD2;RAD51C;FAM111A;RFWD3;NSD2;UPF3B;FAM161A;EBP;TREX1;GMNN;PSPH;FANCC;CEP57;PQBP1;PHGDH;UQCC2;PSAT1;TCOF1;POLA1;RNASEH2B;ZMYND15;MAP3K20;HYLS1;XRCC4;FANCE;ARL6IP6;SMC3;PNKP;HLA-B;K…	CDC6;CDT1;CDC45;RAD51;CEP55;ORC6;NEK2;TRIP13;CKAP2L;BUB1B;BRCA1;ORC1;BUB1;ESCO2;CDCA7;FANCI;BLM;EZH2;UBE2T;RECQL4;RNASEH2A;MCM8;RFC2;MCM5;BRCA2;BRIP1;XRCC2;FANCG;TRAIP;POC1A;POLE;FANCA;HPRT1;FANCL;RTEL1;MAD2L2;POLD1;FANCD2;RAD51C;FAM111A;RFWD3;NSD2;UPF3B;FAM161A;EBP;TREX1;GMNN;PSPH;FANCC;CEP57;PQBP1;PHGDH;UQCC2;PSAT1;TCOF1
GO_PROTEIN_POLYMERIZATION	0.599406	1.35247	0.040404	0.246108	300	81	UBE2C;TPX2;DIAPH3;PSRC1;FBXO5;UBE2S;STMN1;CENPJ;CORO1A;MZT1;TUBGCP3;TUBG1;TMSB15B;CDC42EP1;CSF3;HAX1;MX1;MX2;ARPC5L;CDK5RAP2;SPTB;TUBGCP5;MKKS;ARPC1A;MICALL2;CEP192;BIN1;LMOD1;WASL;CAPZA1;ARF1;BAIAP2L1;ARPC1B;DBNL;CTTN;CDC42EP4;ARFIP1;ARPC2;ACTR2;MTPN;CAPG;DLG1;EML2;CHMP4B;JMY;CSNK1D;CYFIP1;TTC17;CORO1B;DCTN1;NUMA1;CHMP3;WASF2;CDC42EP3;TWF2;NCK2;SPTBN2;CLASP1;BAIAP2;MYADM;PINK1;CYRIA;ADD1;MET;DNM…	UBE2C;TPX2;DIAPH3;PSRC1;FBXO5;UBE2S;STMN1;CENPJ
HP_VENTRICULOMEGALY	0.598033	1.35199	0	0.247012	552	162	RAD51;CEP55;TRIP13;BUB1B;BRCA1;BUB1;FANCI;EZH2;UBE2T;WDR62;RNASEH2A;CIT;STIL;BRCA2;BRIP1;XRCC2;KNL1;ASPM;KIF14;FANCG;TRAIP;CENPJ;USP18;FANCA;NCAPD3;FANCL;RTEL1;MAD2L2;FANCD2;RAD51C;ASNS;SASS6;SLC25A19;RFWD3;DNMT1;NSD2;GPSM2;EBP;TREX1;TPRKB;FANCC;CEP57;PHGDH;PSAT1;OSGEP;LMNB2;RNASEH2B;MOCS2;NUP188;HYLS1;XRCC4;FANCE;CEP135;ACD;FOXRED1;SMC3;PNKP;KLHL15;FANCM;TMEM237;CEP290;PCNT;TRIM37;TINF2;HRAS;RAD…	RAD51;CEP55;TRIP13;BUB1B;BRCA1;BUB1;FANCI;EZH2;UBE2T;WDR62;RNASEH2A;CIT;STIL;BRCA2;BRIP1;XRCC2;KNL1;ASPM;KIF14;FANCG;TRAIP;CENPJ;USP18;FANCA;NCAPD3;FANCL;RTEL1;MAD2L2;FANCD2;RAD51C;ASNS;SASS6;SLC25A19;RFWD3;DNMT1;NSD2;GPSM2;EBP;TREX1;TPRKB;FANCC;CEP57;PHGDH;PSAT1;OSGEP
HP_ABNORMAL_UVEA_MORPHOLOGY	0.577894	1.3519	0.01	0.2469	480	125	RAD51;CEP55;TRIP13;KIF11;BRCA1;CENPF;FANCI;UBE2T;RFC2;BRCA2;BRIP1;XRCC2;FANCG;FANCA;CEP78;FANCL;MAD2L2;BIRC3;FANCD2;RAD51C;FAM111A;RFWD3;NSD2;FANCC;COQ2;TCOF1;IL6;ARL13B;HYLS1;RAB27A;FANCE;ARL6IP6;HLA-B;FANCM;TMEM237;CEP290;DISP1;TINF2;HRAS;MC1R;CEP120;RXYLT1;COX7B;PALB2;BEST1;VHL;TFAP2A;ABCC6;MBTPS2;KRAS;EPHA2;SDHC;TKT;MDH2;AP3D1;SDHA;HPS6;ASPH;XYLT2;ADNP;ATP6V1A;SNRPN;ALG2;NELFA;CEP104;PNPLA6;M…	RAD51;CEP55;TRIP13;KIF11;BRCA1;CENPF;FANCI;UBE2T;RFC2;BRCA2;BRIP1;XRCC2;FANCG;FANCA;CEP78;FANCL;MAD2L2;BIRC3;FANCD2;RAD51C;FAM111A;RFWD3;NSD2
HP_SHORT_STATURE	0.584519	1.35172	0	0.246731	1152	321	CDC6;CDT1;CDC45;RAD51;ORC6;TRIP13;KIF11;CKAP2L;BUB1B;BRCA1;GINS1;PSMC3IP;ORC1;KIF23;BUB1;ESCO2;CDCA7;KIF15;FANCI;BLM;UBE2T;WDR62;RECQL4;RNASEH2A;HELLS;DONSON;CIT;RFC2;STIL;BRCA2;NCAPG2;BRIP1;XRCC2;KNL1;ASPM;KIF14;FANCG;PLK4;TRAIP;CENPJ;POC1A;TONSL;KIF22;CENPE;DNA2;PCNA;POLE;FANCA;NCAPD3;HPRT1;FANCL;RTEL1;MAD2L2;FANCD2;RAD51C;FAM111A;SASS6;RFWD3;TELO2;NSD2;FGF23;SULT2B1;EBP;TREX1;GMNN;TPRKB;DDX58;…	CDC6;CDT1;CDC45;RAD51;ORC6;TRIP13;KIF11;CKAP2L;BUB1B;BRCA1;GINS1;PSMC3IP;ORC1;KIF23;BUB1;ESCO2;CDCA7;KIF15;FANCI;BLM;UBE2T;WDR62;RECQL4;RNASEH2A;HELLS;DONSON;CIT;RFC2;STIL;BRCA2;NCAPG2;BRIP1;XRCC2;KNL1;ASPM;KIF14;FANCG;PLK4;TRAIP;CENPJ;POC1A;TONSL;KIF22;CENPE;DNA2;PCNA;POLE;FANCA;NCAPD3;HPRT1;FANCL;RTEL1;MAD2L2;FANCD2;RAD51C;FAM111A;SASS6;RFWD3;TELO2;NSD2;FGF23;SULT2B1;EBP;TREX1;GMNN;TPRKB;DDX58;…
GO_PROTEIN_COMPLEX_OLIGOMERIZATION	0.605334	1.35043	0.0204082	0.248179	231	60	RRM2;TK1;POLQ;BLM;RRM1;GBP5;HPRT1;ECT2;CEP57;SHMT1;MPP2;PNPT1;SHMT2;TRPV1;JMJD6;FARSB;STOML2;FUS;DISP1;ZC3H12A;KCTD6;RIPOR2;USP16;ACOT13;APIP;RBMX;TRIM72;YME1L1;MICU1;OSBPL2;KCTD10;ZNHIT6;KCND3;ALAD;VPS35;GLS;KCTD2;CBR4;TP63;PFKM;TRPM4;G3BP2;KCTD1;PFKP;KCTD17;MAT1A;PKD2;EHD4;ALDH1A3;SLC9A1;BOK;UGDH;GOLGA2;PDCD6IP;OXA1L;EHD3;KCNC3;CHP1;NACC2;ITLN1	RRM2;TK1;POLQ;BLM;RRM1;GBP5;HPRT1
HP_ABNORMALITY_OF_THE_CEREBROSPINAL_FLUID	0.580044	1.34983	0.01	0.249162	465	135	RAD51;CEP55;BUB1B;BRCA1;CENPF;ESCO2;CDCA7;FANCI;UBE2T;RECQL4;RNASEH2A;HELLS;BRCA2;BRIP1;XRCC2;FANCG;FANCA;FANCL;MAD2L2;FANCD2;RAD51C;FAM111A;SLC25A19;SNX10;RFWD3;DNMT1;NSD2;GPSM2;EBP;TREX1;FANCC;GCH1;RNASEH2B;ARL13B;PNPT1;HYLS1;BCS1L;FANCE;FOXRED1;FANCM;NDUFB9;TMEM237;CEP290;HRAS;NDUFAF5;MC1R;CEP120;C12orf65;RXYLT1;COX7B;NDUFA6;PALB2;VHL;NDUFS8;NDUFV2;NDUFA4;NDUFV1;KDM6A;TACO1;SLC25A24;SMARCE1;MB…	RAD51;CEP55;BUB1B;BRCA1;CENPF;ESCO2;CDCA7;FANCI;UBE2T;RECQL4;RNASEH2A;HELLS;BRCA2;BRIP1;XRCC2;FANCG;FANCA;FANCL;MAD2L2;FANCD2;RAD51C;FAM111A;SLC25A19;SNX10;RFWD3;DNMT1;NSD2;GPSM2;EBP;TREX1
HP_HYPOGONADISM	0.590043	1.34945	0.02	0.249045	380	93	RAD51;NEK2;BRCA1;FANCI;UBE2T;RECQL4;RFC2;BRCA2;BRIP1;XRCC2;FANCG;POLE;FANCA;FANCL;MAD2L2;POLD1;FANCD2;RAD51C;RFWD3;FAM161A;FANCC;COQ2;PHGDH;PSAT1;POLA1;BCS1L;FANCE;MGME1;FANCM;SLC39A4;CISD2;CEP290;PRPF4;PALB2;BEST1;PRPF3;MKKS;CCDC28B;SNAP29;TUB;IER3IP1;SMARCE1;PRPF6;KRAS;GNAS;KIAA1549;IMPDH1;SNRPN;ERCC5;ZMPSTE24;PNPLA6;CTDP1;SGPL1;SOS2;PMM2;TRAF7;ERCC6;TP63;SCP2;AHR;RIT1;BBS12;REEP6;DHDDS;INPP5K;…	RAD51;NEK2;BRCA1;FANCI;UBE2T;RECQL4;RFC2;BRCA2;BRIP1;XRCC2;FANCG;POLE;FANCA;FANCL;MAD2L2;POLD1;FANCD2;RAD51C;RFWD3;FAM161A;FANCC;COQ2;PHGDH;PSAT1
GO_POSITIVE_REGULATION_OF_CELL_POPULATION_PROLIFERATION	0.579938	1.34902	0	0.249484	979	240	CDK1;CCNA2;CXCL10;CDC6;BIRC5;FOXM1;CDC20;E2F1;TTK;FBXO5;PRC1;CIP2A;HMGB2;IQGAP3;EZH2;CCNB1;CDC25B;ECM1;TIPIN;RTKN2;ASPM;KIF14;ATAD5;MIR200B;CDC7;CCL5;CCNE1;KIF20B;CDK2;EGR1;MALAT1;CD274;SAPCD2;DBF4B;CDCA7L;FGFBP1;CORO1A;DNMT1;CXCL5;CDK4;FGF23;NR4A1;FOSL1;ODC1;CCDC88B;EDN2;EPCAM;IL6;RNASEH2B;CSF3;CLCF1;MIR17HG;HPSE;HMGB1;SHMT2;IL23A;SOX15;EMP2;NMB;DDX39B;SERPINB7;HMGN5;TNF;BST2;SUZ12;PNP;HRAS;MST1…	CDK1;CCNA2;CXCL10;CDC6;BIRC5;FOXM1;CDC20;E2F1;TTK;FBXO5;PRC1;CIP2A;HMGB2;IQGAP3;EZH2;CCNB1;CDC25B;ECM1;TIPIN;RTKN2;ASPM;KIF14;ATAD5;MIR200B;CDC7;CCL5;CCNE1;KIF20B;CDK2;EGR1;MALAT1;CD274;SAPCD2;DBF4B;CDCA7L
GO_FATTY_ACID_BETA_OXIDATION	-0.322132	-1.27988	0	0.244213	74	28	ACAT2;CPT1B;ECI1;ACAA2;MECR;ECH1;AKT2;CRAT;ECHS1;DECR1;ACADS;SCP2;IVD;HSD17B4;HADHB;PEX7;CNR1;AUH;CROT;ABCD3;HADHA;CPT2;LONP2;IRS1;ACAA1;IRS2;ACOX1;ACOX3	PEX7;CNR1;AUH;CROT;ABCD3;HADHA;CPT2;LONP2;IRS1;ACAA1;IRS2;ACOX1;ACOX3
GO_REGULATION_OF_LEUKOCYTE_PROLIFERATION	-0.280772	-1.28436	0	0.239451	240	54	ATAD5;CCL5;CD274;CORO1A;CCDC88B;IL6;CLCF1;HMGB1;IL23A;GLMN;BST2;PNP;IL20RB;HHEX;BCL2;HES1;DLG5;CD81;PTK2;MAPK3;DLG1;RAC2;TNFSF4;SCRIB;KITLG;AHR;ADA;VTCN1;NCK2;RC3H1;CD55;PRKAR1A;CDKN1A;TGFBR2;CD86;TNFSF9;LRRC32;BCL6;LGALS9;IGFBP2;CD24;ZBTB7B;CTNNB1;IL1B;TNFRSF21;INPP5D;ERBB2;CARD11;VSIR;IRS2;IL33;TLR4;GPNMB;SCGB1A1	TGFBR2;CD86;TNFSF9;LRRC32;BCL6;LGALS9;IGFBP2;CD24;ZBTB7B;CTNNB1;IL1B;TNFRSF21;INPP5D;ERBB2;CARD11;VSIR;IRS2;IL33;TLR4;GPNMB;SCGB1A1
GO_TUBE_FORMATION	-0.295982	-1.28635	0	0.237628	150	42	STIL;KIF20B;GLMN;CEP290;KAT2A;KDM6A;ST14;SPINT2;ARID1A;YWHAZ;MIB1;SCRIB;RARA;SEMA4C;PLXNB2;GRHL2;TGM2;DAB2IP;RARG;PTCH1;NOTCH1;LUZP1;SPINT1;CELSR1;MTHFR;ATOH8;SOX4;HOXA1;FGFR2;SEC24B;TGFB2;CTNNB1;VANGL2;OSR1;GATA3;SHROOM3;HIF1A;WNT5A;DLC1;SUFU;FZD2;GRHL3	SPINT1;CELSR1;MTHFR;ATOH8;SOX4;HOXA1;FGFR2;SEC24B;TGFB2;CTNNB1;VANGL2;OSR1;GATA3;SHROOM3;HIF1A;WNT5A;DLC1;SUFU;FZD2;GRHL3
GO_NEGATIVE_REGULATION_OF_PEPTIDYL_TYROSINE_PHOSPHORYLATION	-0.294013	-1.28639	0	0.238106	56	17	SOCS3;CEP43;IBTK;HYAL2;SOCS5;PPP2R1A;CBLC;SH3BP5;PRKCZ;SH3BP5L;RACK1;ERRFI1;PSEN1;PTK6;PRKCD;MVP;GPRC5A	SH3BP5;PRKCZ;SH3BP5L;RACK1;ERRFI1;PSEN1;PTK6;PRKCD;MVP;GPRC5A
HP_SPARSE_EYEBROW	-0.262835	-1.28645	0	0.238586	100	34	EBP;PQBP1;NUP188;KANK2;GTPBP2;SNRPE;KDM6A;ST14;MBTPS2;TMCO1;EDARADD;DOLK;WDR26;ZMPSTE24;SOS2;FIG4;TP63;DPH1;MAN1B1;SPINK5;ITGA3;KDM1A;CDC42;GNPTAB;TBX3;ANTXR1;RIN2;LIPH;JUP;NECTIN4;NECTIN1;DSP;LRP1;MEGF8	GNPTAB;TBX3;ANTXR1;RIN2;LIPH;JUP;NECTIN4;NECTIN1;DSP;LRP1;MEGF8
GO_NEGATIVE_REGULATION_OF_CELL_CELL_ADHESION	-0.272818	-1.28769	0	0.237285	191	46	CD274;MAD2L2;EPCAM;NFKBID;HMGB1;GLMN;LOXL3;ZC3H12A;CCL28;NOTCH4;RIPOR2;IL20RB;EPB41L5;METTL3;SPINT2;ASS1;SOCS5;DUSP3;DLG5;PTK2;DLG1;TNFSF4;SCRIB;ABAT;MAP2K5;CDH1;VTCN1;ZNF703;RC3H1;NOTCH1;JAG1;PRKAR1A;MYADM;CD86;LRRC32;BCL6;LGALS9;SWAP70;ZBTB7B;PRKCD;CEACAM1;TNFRSF21;ERBB2;VSIR;GPNMB;SCGB1A1	CD86;LRRC32;BCL6;LGALS9;SWAP70;ZBTB7B;PRKCD;CEACAM1;TNFRSF21;ERBB2;VSIR;GPNMB;SCGB1A1
GO_MUCOPOLYSACCHARIDE_METABOLIC_PROCESS	-0.289626	-1.28935	0	0.236337	113	41	HMMR;CSPG5;NFKB1;GLCE;HAS1;DSEL;XYLT2;HYAL2;CHST14;SLC35D2;HEXA;B3GNT7;GLB1;BPNT2;B4GALT5;ST3GAL1;B4GALT1;CLTC;ST3GAL4;SPOCK3;B4GAT1;B3GALT6;B3GNT3;SLC9A1;UGDH;XYLT1;CHST12;B4GALT4;CHPF2;PIM1;CHP1;CEMIP2;IL1B;IDS;CHPF;GNS;HAS3;SPOCK2;ITIH5;VCAN;NDST1	PIM1;CHP1;CEMIP2;IL1B;IDS;CHPF;GNS;HAS3;SPOCK2;ITIH5;VCAN;NDST1
GO_REGULATION_OF_MYELOID_CELL_DIFFERENTIATION	-0.214544	-1.29062	0	0.235983	263	62	HMGB2;NCAPG2;ISG15;IRF7;CSF3;HAX1;IL23A;SENP1;TNF;NME1;NFKBIA;PAF1;CSF3R;RBM15;H3-3A;CUL4A;GNAS;PRXL2A;MAPK14;STAT3;CIB1;LDB1;ITPKB;RARA;FOXO3;KITLG;PIK3R1;EP300;PRKCA;RARG;FBN1;MYC;FOS;HOXB8;PPARGC1B;JAG1;RAB7B;MTURN;ZFP36L1;AGO1;ACVR2A;PIAS3;NOTCH2;FAM210B;CTR9;MITF;ARNT;CTNNB1;SCIN;HOXA5;CEACAM1;TLR3;INPP5D;GPR137B;HIF1A;INHA;TLR4;ATP6AP1;GATA2;TRIB1;H4C9;H4C8	ACVR2A;PIAS3;NOTCH2;FAM210B;CTR9;MITF;ARNT;CTNNB1;SCIN;HOXA5;CEACAM1;TLR3;INPP5D;GPR137B;HIF1A;INHA;TLR4;ATP6AP1;GATA2;TRIB1;H4C9;H4C8
GO_ACTION_POTENTIAL	-0.280995	-1.29218	0	0.234844	138	29	GJC1;YWHAH;NUP155;KCNMB3;BIN1;SCN8A;SLMAP;DLG1;KCND3;PTPN3;ATP1A1;TRPM4;CXADR;KCNQ1;GNAQ;KCNMB4;CNR1;SLC9A1;DSG2;NEDD4L;GNA14;MYH14;JUP;CACNA1D;CLN3;CAMK2D;DSP;GJA1;ANK3	SLC9A1;DSG2;NEDD4L;GNA14;MYH14;JUP;CACNA1D;CLN3;CAMK2D;DSP;GJA1;ANK3
GO_MYELOID_LEUKOCYTE_DIFFERENTIATION	-0.256307	-1.29398	0	0.233908	210	55	RELB;SNX10;IRF7;CSF3;HAX1;PARP1;IL23A;TNF;NME1;GLO1;EPHA2;CUL4A;GNAS;PRXL2A;MAPK14;CD81;JUNB;SH3PXD2A;SRC;MYH9;FARP2;RARA;KITLG;PIK3R1;CD109;PRKCA;FBN1;EIF2AK1;BATF;MYC;FOS;PSEN1;PPARGC1B;CDC42;DHRS2;ZFP36L1;LTBR;PPARG;PIAS3;NOTCH2;L3MBTL3;TGFBR2;MITF;CTNNB1;CEACAM1;TLR3;INPP5D;GPR137B;GATA3;APP;INHA;TLR4;ATP6AP1;GATA2;TRIB1	PPARG;PIAS3;NOTCH2;L3MBTL3;TGFBR2;MITF;CTNNB1;CEACAM1;TLR3;INPP5D;GPR137B;GATA3;APP;INHA;TLR4;ATP6AP1;GATA2;TRIB1
HP_ABNORMALITY_OF_THE_PHARYNX	-0.241772	-1.29586	0	0.232964	154	45	RTEL1;NFKB2;RFXAP;TCOF1;RNF168;PNP;UNG;NFKB1;TINF2;PABPN1;MST1R;DKC1;TAP1;HPS6;ADNP;CD81;TAPBP;GLB1;COMT;RREB1;TP63;LRBA;NAGLU;HSPG2;SEC24C;ADA;EP300;MID1;USP9X;LEPR;GNPTAB;EGFR;FGFR2;RSPH1;TNFRSF1A;ASAH1;PRKCD;DOCK8;SCNN1A;LRRC6;GNS;SCNN1B;SLC29A3;SCNN1G;GJA1	GNPTAB;EGFR;FGFR2;RSPH1;TNFRSF1A;ASAH1;PRKCD;DOCK8;SCNN1A;LRRC6;GNS;SCNN1B;SLC29A3;SCNN1G;GJA1
GO_STRIATED_MUSCLE_CONTRACTION	-0.31362	-1.29607	0	0.233262	178	28	GJC1;TMEM38B;NUP155;ZC3H12A;GSTO1;CHRNB1;CHUK;BIN1;CALM2;DLG1;KCND3;ATP1A1;TRPM4;KCNQ1;SLC9A1;DSG2;NEDD4L;GAA;MYH14;JUP;CACNA1D;EHD3;TNNC1;EEF2;CAMK2D;CCN2;DSP;GJA1	SLC9A1;DSG2;NEDD4L;GAA;MYH14;JUP;CACNA1D;EHD3;TNNC1;EEF2;CAMK2D;CCN2;DSP;GJA1
GO_REGULATION_OF_HEMOPOIESIS	-0.193118	-1.29741	0	0.232103	498	125	HMGB2;NCAPG2;FANCA;ISG15;CD83;FANCD2;IRF7;TCF7;CSF3;HAX1;MIR17HG;NFKBID;HMGB1;IL23A;ADAM8;LOXL3;HLA-B;SENP1;TNF;PNP;VNN1;PSMC3;ZC3H12A;NME1;NFKBIA;EIF2AK2;PSME2;PAF1;CSF3R;PSMA4;RBM15;PSMB3;PSMA3;PSMD14;PSMA6;KAT2A;PSMA2;PSMC6;METTL3;PSMD8;PSMA5;PDCD2;PSMA7;H3-3A;HES1;AP3D1;CUL4A;GAS6;GNAS;PRXL2A;SOCS5;MAPK14;PSMB10;STAT3;CIB1;LDB1;FBXO7;TNFSF4;ITPKB;RARA;FOXO3;PRKCZ;KITLG;AP3B1;ADA;PIK3R1;EP300;…	CTR9;TGFBR2;CD86;MITF;TNFSF9;ARNT;BCL6;LGALS9;PIM1;ZBTB7B;MMP14;CTNNB1;SCIN;HOXA5;CEACAM1;IL1B;TLR3;INPP5D;FOXC1;ERBB2;CARD11;VSIR;GPR137B;GATA3;HIF1A;INHA;ZMIZ1;TLR4;ATP6AP1;ZFP36L2;GATA2;HLA-DOA;TRIB1;H4C9;H4C8
HP_APLASIA_HYPOPLASIA_OF_TOE	-0.401098	-1.30093	0	0.229717	119	22	NSD2;SMARCE1;SMARCA4;ARID1A;DOLK;GNAS;NELFA;BPNT2;FIG4;ADA;PORCN;ARID1B;NOTCH1;PRKAR1A;SOX4;DACT1;FGFR2;TBX3;NOTCH2;ASAH1;RIPK4;GJA1	PORCN;ARID1B;NOTCH1;PRKAR1A;SOX4;DACT1;FGFR2;TBX3;NOTCH2;ASAH1;RIPK4;GJA1
GO_NEGATIVE_REGULATION_OF_KINASE_ACTIVITY	-0.227864	-1.31359	0	0.21884	268	74	PLK1;CDKN2C;TRIB3;CEP85;CDKN2D;PKIA;DUSP14;DBNDD2;SOCS3;RASIP1;CEP43;HHEX;GPS2;TARBP2;PRDX3;GADD45A;IBTK;TAF7;HYAL2;SOCS5;DUSP3;STK38;CIB1;PPP2R1A;RPTOR;ITPRIP;FBXO7;CBLC;PTPRJ;EPHA1;PAK2;HEXIM1;SH3BP5;SH3BP5L;SMCR8;RACK1;DNAJC3;ERRFI1;GNAQ;DAB2IP;DBNDD1;NR2F2;PSEN1;INPP5K;SPRY1;DUSP10;PDCD4;PRKAR1A;CDKN1A;HIPK3;PRKN;HSPB1;YWHAG;CAMK2N1;PTK6;SERPINB3;PRKCD;CHP1;DUSP4;MVP;CEACAM1;IL1B;SORL1;QARS1;…	SERPINB3;PRKCD;CHP1;DUSP4;MVP;CEACAM1;IL1B;SORL1;QARS1;IMPACT;PIK3IP1;IRS2;GPRC5A;HEG1;CDKN2B;CDKN1C;TRIB1;DUSP16;FABP4
GO_INTRINSIC_COMPONENT_OF_SYNAPTIC_MEMBRANE	-0.353561	-1.32573	0	0.208239	166	30	CNIH2;CSPG5;ADCY1;CHRNB1;PTPRA;KCND3;LRFN1;CANX;ITGB1;CACNG4;CDH10;PSEN1;CNR1;EFNB3;PSEN2;SYT7;ADAM22;SLC16A3;ADAM23;CLSTN3;CACNA1D;ABHD17B;PTPRS;NCSTN;NECTIN1;SLC30A1;SLC1A6;FLRT3;EPHA4;ATP2B4	PSEN2;SYT7;ADAM22;SLC16A3;ADAM23;CLSTN3;CACNA1D;ABHD17B;PTPRS;NCSTN;NECTIN1;SLC30A1;SLC1A6;FLRT3;EPHA4;ATP2B4
GO_MONOVALENT_INORGANIC_CATION_HOMEOSTASIS	-0.37138	-1.33248	0	0.203521	159	39	SPX;ATP1B3;CLN6;RAB38;CLIC4;TMPRSS3;SLC4A2;BCL2;ATP5F1B;ATP6V1F;GNAI2;ATP6V1A;SLC9A8;ATP6V0C;MAPK3;ATP6AP2;COMT;RAB7A;TM9SF4;CCDC115;RAB20;ATP6V1E2;ATP1A1;VPS33A;SLC12A6;SLC9A1;SLC4A4;NEDD4L;CLCN3;CHP1;CLN3;ATP6V0A4;SCNN1A;GRN;ATP6AP1;UPK3A;PDK4;SCNN1B;SCNN1G	CHP1;CLN3;ATP6V0A4;SCNN1A;GRN;ATP6AP1;UPK3A;PDK4;SCNN1B;SCNN1G
GO_GLYCOGEN_BIOSYNTHETIC_PROCESS	-0.322737	-1.34916	0	0.191462	46	18	PASK;NR1D1;PPP1R3E;AKT2;PPP1CB;PGM1;PPP1R3D;AGL;PGM2;INPP5K;PPP1R3G;DYRK2;PPP1R3C;PGM2L1;GYS1;IRS1;IRS2;PPP1R3B	PPP1CB;PGM1;PPP1R3D;AGL;PGM2;INPP5K;PPP1R3G;DYRK2;PPP1R3C;PGM2L1;GYS1;IRS1;IRS2;PPP1R3B
GO_REGULATION_OF_ACTIN_FILAMENT_BUNDLE_ASSEMBLY	-0.274153	-1.35022	0	0.19143	104	32	STMN1;RAPGEF3;MKKS;CD47;ARHGEF10L;PXN;TJP1;EPHA1;PAK2;PIK3R1;WASF2;PHLDB2;CLASP1;TACSTD2;SYNPO2;SYNPO;ARAP1;INPP5K;CDC42;CGNL1;SH3PXD2B;ASAP3;SLC9A1;MET;PRKN;TGFBR1;SWAP70;ID1;ARHGEF18;CCN2;LIMCH1;DLC1	CLASP1;TACSTD2;SYNPO2;SYNPO;ARAP1;INPP5K;CDC42;CGNL1;SH3PXD2B;ASAP3;SLC9A1;MET;PRKN;TGFBR1;SWAP70;ID1;ARHGEF18;CCN2;LIMCH1;DLC1
HP_GINGIVAL_OVERGROWTH	-0.317441	-1.35192	0	0.189986	90	31	RFC2;PIGA;IER3IP1;TMCO1;STAT3;NXN;ANTXR2;GLB1;NFIX;RARA;SC5D;NUMA1;GNAQ;FAT4;TBL2;MAN2B1;PRKAR1A;SH3PXD2B;USP9X;GTF2I;CLIP2;GNPTAB;FGFR2;MMP2;RIN2;TBCK;MMP14;SLC17A5;WNT5A;SLC29A3;FZD2	TBL2;MAN2B1;PRKAR1A;SH3PXD2B;USP9X;GTF2I;CLIP2;GNPTAB;FGFR2;MMP2;RIN2;TBCK;MMP14;SLC17A5;WNT5A;SLC29A3;FZD2
GO_PEPTIDE_HORMONE_SECRETION	-0.254269	-1.35524	0	0.18822	257	50	CCL5;CLTRN;PASK;UQCC2;IL6;NR1D1;TNF;MPC2;RAPGEF3;SLC25A5;SLC25A4;ENY2;BMP8A;PHPT1;SNX19;RFX6;SERP1;KIF5B;ACSL4;AACS;ABAT;RAB1A;TRPM4;RAB11FIP2;PRKCA;ALOX5;MYO5A;CAMK2G;CNR1;TIAM1;SOX4;PTPRN2;CCDC186;EGFR;PRKN;SLC25A6;SIDT2;SYT7;ITPR1;CACNA1D;ARRB1;IL1B;IRS1;IRS2;HIF1A;GLUL;NR1H4;LRP1;SLC2A1;GJA1	TIAM1;SOX4;PTPRN2;CCDC186;EGFR;PRKN;SLC25A6;SIDT2;SYT7;ITPR1;CACNA1D;ARRB1;IL1B;IRS1;IRS2;HIF1A;GLUL;NR1H4;LRP1;SLC2A1;GJA1
GO_SODIUM_ION_TRANSMEMBRANE_TRANSPORTER_ACTIVITY	-0.321477	-1.35606	0	0.188047	152	28	HCN3;ATP1B3;SLC20A1;SLC28A3;SLC3A2;ASIC3;SLC6A2;SCN8A;SLC9A8;SLC38A1;SLC20A2;SLC23A2;ATP1A1;PKD2;SLC6A6;SLC22A3;SLC9A1;NALCN;SLC4A4;SLC1A1;SLC38A2;SLC1A3;SHROOM2;SLC1A6;SLC6A8;SCNN1A;SCNN1B;SCNN1G	SLC6A6;SLC22A3;SLC9A1;NALCN;SLC4A4;SLC1A1;SLC38A2;SLC1A3;SHROOM2;SLC1A6;SLC6A8;SCNN1A;SCNN1B;SCNN1G
GO_POLYSACCHARIDE_METABOLIC_PROCESS	-0.343967	-1.35814	0	0.187499	112	37	PASK;NR1D1;KHK;NFKB1;PPP1R3E;HAS1;B3GALNT1;AKT2;B3GNT7;HS2ST1;B4GALT5;PPP1CB;PGM1;PPP1R3D;AGL;RB1CC1;PHKA1;CLTC;PYGB;PGM2;INPP5K;B3GNT3;PPP1R3G;PHKB;DYRK2;LEPR;PPP1R3C;GAA;PGM2L1;GYS1;IRS1;B3GALT5;IRS2;HAS3;PPP1R3B;MGAM;NDST1	PPP1CB;PGM1;PPP1R3D;AGL;RB1CC1;PHKA1;CLTC;PYGB;PGM2;INPP5K;B3GNT3;PPP1R3G;PHKB;DYRK2;LEPR;PPP1R3C;GAA;PGM2L1;GYS1;IRS1;B3GALT5;IRS2;HAS3;PPP1R3B;MGAM;NDST1
GO_INTEGRIN_BINDING	-0.309484	-1.36388	0	0.182537	144	42	ISG15;NPNT;HMGB1;EMP2;TSPAN4;CD81;ADAM17;PTK2;CD151;PXN;LGALS8;DST;SRC;ITGB5;MFGE8;MYH9;CXADR;ITGB4;PRKCA;ITGB1;ITGA2;FBN1;TLN1;ITGA3;ITGB3;ITGA4;PLPP3;ADAM9;EGFR;COL5A1;COMP;ACTN4;ITGB6;ADAM22;ADAM23;MMP14;IL1B;CCN2;ADAM10;TIMP2;GPNMB;SPP1	ADAM9;EGFR;COL5A1;COMP;ACTN4;ITGB6;ADAM22;ADAM23;MMP14;IL1B;CCN2;ADAM10;TIMP2;GPNMB;SPP1
GO_ACTIVE_ION_TRANSMEMBRANE_TRANSPORTER_ACTIVITY	-0.361445	-1.36535	0	0.182046	229	48	ATP1B3;SLC20A1;SLC28A3;SLCO4A1;SLC3A2;SLC7A11;CLCN4;SLC37A4;SLC6A2;SLC4A2;ATP5F1B;ATP6V1F;SLC25A3;SLC33A1;ATP6V1A;SLC9A8;ATP6V0C;SLC38A1;SLC37A1;SLC20A2;ATP13A1;SLC23A2;ATP6V1E2;ATP1A1;SLC37A2;SLC15A1;SLC6A6;SLC22A3;SLC12A6;SLC9A1;SLC26A11;SLC4A4;SLC1A1;CLCN3;MFSD3;SLC25A6;SLC38A2;SLC2A10;SLC1A3;ATP6V0A4;SLC1A6;SLC6A8;SLC17A5;ATP2B4;PCYOX1;ABCC4;ATP7A;ATP7B	SLC6A6;SLC22A3;SLC12A6;SLC9A1;SLC26A11;SLC4A4;SLC1A1;CLCN3;MFSD3;SLC25A6;SLC38A2;SLC2A10;SLC1A3;ATP6V0A4;SLC1A6;SLC6A8;SLC17A5;ATP2B4;PCYOX1;ABCC4;ATP7A;ATP7B
GO_INSULIN_SECRETION	-0.275033	-1.36672	0	0.181565	213	47	CCL5;CLTRN;UQCC2;IL6;NR1D1;TNF;MPC2;RAPGEF3;SLC25A5;SLC25A4;ENY2;BMP8A;PHPT1;SNX19;RFX6;SERP1;KIF5B;ACSL4;AACS;ABAT;TRPM4;RAB11FIP2;PRKCA;ALOX5;MYO5A;CAMK2G;CNR1;TIAM1;SOX4;PTPRN2;CCDC186;PRKN;SLC25A6;SIDT2;SYT7;ITPR1;CACNA1D;ARRB1;IL1B;IRS1;IRS2;HIF1A;GLUL;NR1H4;LRP1;SLC2A1;GJA1	TIAM1;SOX4;PTPRN2;CCDC186;PRKN;SLC25A6;SIDT2;SYT7;ITPR1;CACNA1D;ARRB1;IL1B;IRS1;IRS2;HIF1A;GLUL;NR1H4;LRP1;SLC2A1;GJA1
HP_VESTIBULAR_DYSFUNCTION	-0.297419	-1.37063	0	0.179974	129	30	CEP78;NOP56;HLA-B;GLA;VHL;CALM2;MYD88;SDHC;MDH2;SDHA;UBAC2;STAT3;MAX;RARA;TRPM4;NUMA1;CCND1;EPAS1;PRKAR1A;TMEM127;JUP;TNFRSF1A;DKK1;SLC1A3;CTNNB1;CLIC5;MYO6;CNNM2;TLR4;GATA2	JUP;TNFRSF1A;DKK1;SLC1A3;CTNNB1;CLIC5;MYO6;CNNM2;TLR4;GATA2
GO_SODIUM_ION_TRANSMEMBRANE_TRANSPORT	-0.303555	-1.37278	0	0.178751	174	44	NETO2;YWHAH;HCN3;ATP1B3;SLC20A1;SLC28A3;SLC3A2;ASIC3;SLC6A2;COMMD1;SCN8A;STOM;ARF1;SLMAP;SLC9A8;KIF5B;SLC20A2;DLG1;PTPN3;ATP1A1;TRPM4;FGF11;PKD2;SLC6A6;CNKSR3;SLC9A1;DNM2;NALCN;SLC4A4;NEDD4L;WNK2;ACTN4;SHROOM2;FXYD4;CHP1;OSR1;CAMK2D;SLC6A8;SCNN1A;ATP2B4;KLHL24;SCNN1B;SCNN1G;ANK3	SLC6A6;CNKSR3;SLC9A1;DNM2;NALCN;SLC4A4;NEDD4L;WNK2;ACTN4;SHROOM2;FXYD4;CHP1;OSR1;CAMK2D;SLC6A8;SCNN1A;ATP2B4;KLHL24;SCNN1B;SCNN1G;ANK3
GO_REGULATION_OF_JUN_KINASE_ACTIVITY	-0.330161	-1.37562	0	0.177112	89	26	MAP3K20;TNF;FGD2;TRAF2;MAP3K13;DBNL;MUL1;ERCC6;FZD4;MAP3K9;DAB2IP;MAP3K5;WNT7B;MAP4K5;TNIK;DUSP10;PDCD4;TIAM1;TAOK1;HIPK3;DKK1;SERPINB3;VANGL2;EPHA4;SASH1;WNT5A	DAB2IP;MAP3K5;WNT7B;MAP4K5;TNIK;DUSP10;PDCD4;TIAM1;TAOK1;HIPK3;DKK1;SERPINB3;VANGL2;EPHA4;SASH1;WNT5A
GO_FC_EPSILON_RECEPTOR_SIGNALING_PATHWAY	-0.266843	-1.3783	0	0.175872	168	27	PSMC3;NFKB1;PSME2;PSMA4;PSMB3;PSMA3;PSMD14;CHUK;PSMA6;PSMA2;PSMC6;PSMD8;PSMA5;PSMA7;SKP1;PSMB10;MAPK3;PIK3R2;FBXW11;PAK2;PIK3R1;FOS;PSME3;MAPK10;VAV2;SHC1;CARD11	PSMC3;NFKB1;PSME2;PSMA4;PSMB3;PSMA3;PSMD14;CHUK;PSMA6;PSMA2;PSMC6;PSMD8;PSMA5;PSMA7;SKP1;PSMB10;MAPK3;PIK3R2;FBXW11;PAK2;PIK3R1;FOS;PSME3;MAPK10;VAV2;SHC1;CARD11
GO_GOLGI_STACK	-0.335445	-1.37989	0	0.174516	151	51	VRK1;GOLGA2P5;GOLGA8A;RASIP1;MARCHF9;FUT4;GALNT3;MGAT4B;TMEM115;YIPF1;RAB14;GBF1;MBTPS1;TMEM87A;DNMBP;BCAP31;B4GALT5;ST3GAL1;ASAP2;YIPF2;USO1;B4GALT1;TMED3;VCPIP1;ST3GAL4;RAB27B;ARAP1;BET1L;B3GALT6;LYPLA2;GCNT1;GOLPH3L;NSF;GOLGA2;XYLT1;B4GALT4;COG2;CHPF2;HID1;GALNT1;MAN2A1;CLN3;PITPNM1;SORL1;CANT1;GALNT2;ZFYVE1;NUCB1;NSG1;CHPF;SULF2	BET1L;B3GALT6;LYPLA2;GCNT1;GOLPH3L;NSF;GOLGA2;XYLT1;B4GALT4;COG2;CHPF2;HID1;GALNT1;MAN2A1;CLN3;PITPNM1;SORL1;CANT1;GALNT2;ZFYVE1;NUCB1;NSG1;CHPF;SULF2
GO_ADULT_BEHAVIOR	-0.272837	-1.38175	0	0.173364	137	33	CHRNA5;ARRB2;GLRB;CHRNA3;SLC7A11;CHRNB1;ABHD12;ARCN1;WDR47;ZMPSTE24;PUM1;CDK5;NLGN4X;ABAT;TPGS1;USP46;SPTBN2;HOXB8;BTBD9;NTF4;EFNB3;SHANK2;CHL1;PRKN;ADAM22;HIPK2;NCSTN;SNCG;EPHA4;HOXD9;APP;NRXN3;SLITRK6	BTBD9;NTF4;EFNB3;SHANK2;CHL1;PRKN;ADAM22;HIPK2;NCSTN;SNCG;EPHA4;HOXD9;APP;NRXN3;SLITRK6
GO_CHEMOKINE_PRODUCTION	-0.349775	-1.38236	0	0.173461	95	25	EGR1;IL6;HMGB1;TNF;EIF2AK2;S100A9;SIGIRR;EPHA2;SOCS5;ADAM17;MUL1;TNFSF4;MAP2K5;MAVS;DDX3X;TRIM32;LGALS9;IL1B;TLR3;IL33;APP;HIF1A;TLR4;WNT5A;NR1H4	LGALS9;IL1B;TLR3;IL33;APP;HIF1A;TLR4;WNT5A;NR1H4
GO_MATERNAL_PROCESS_INVOLVED_IN_FEMALE_PREGNANCY	-0.411875	-1.38636	0	0.171965	64	17	CTSV;PPAT;PRDX3;JUNB;MAPK3;PAM;ITGA3;NR2F2;BMPR2;CNR1;DSG2;CTSB;APOL2;RXRA;LGALS9;GJA1;SPP1	ITGA3;NR2F2;BMPR2;CNR1;DSG2;CTSB;APOL2;RXRA;LGALS9;GJA1;SPP1
GO_T_CELL_PROLIFERATION	-0.294704	-1.38868	0	0.169917	195	46	CCL5;CD274;CORO1A;TNFSF14;CCDC88B;IL6;HMGB1;IL23A;GLMN;PNP;IL20RB;HES1;DLG5;CD81;PSMB10;CD151;DLG1;RAC2;TNFSF4;BAX;SCRIB;VTCN1;NCK2;RC3H1;SATB1;CD55;PRKAR1A;FYN;TGFBR2;CD86;TNFSF9;LRRC32;LGALS9;IGFBP2;CD24;ZBTB7B;CTNNB1;IL1B;TNFRSF21;NCSTN;DOCK8;ERBB2;CARD11;VSIR;GPNMB;SCGB1A1	TGFBR2;CD86;TNFSF9;LRRC32;LGALS9;IGFBP2;CD24;ZBTB7B;CTNNB1;IL1B;TNFRSF21;NCSTN;DOCK8;ERBB2;CARD11;VSIR;GPNMB;SCGB1A1
GO_POSITIVE_REGULATION_OF_JNK_CASCADE	-0.306134	-1.39654	0	0.16299	138	41	HMGB1;MAP3K20;TNF;AXIN1;HRAS;FGD2;TRAF2;MAP3K13;TRAF1;GADD45A;SDCBP;DBNL;MINK1;MUL1;ERCC6;FZD4;MAP3K9;FZD7;DAB2IP;RB1CC1;MAP3K5;WNT7B;MAP4K5;PJA2;TNIK;CDC42;MTURN;TIAM1;LTBR;TAOK1;DKK1;HIPK2;VANGL2;IL1B;TLR3;EPHA4;CCN2;APP;SASH1;TLR4;WNT5A	DAB2IP;RB1CC1;MAP3K5;WNT7B;MAP4K5;PJA2;TNIK;CDC42;MTURN;TIAM1;LTBR;TAOK1;DKK1;HIPK2;VANGL2;IL1B;TLR3;EPHA4;CCN2;APP;SASH1;TLR4;WNT5A
HP_ABNORMALITY_OF_THE_HELIX	-0.296217	-1.39706	0	0.163171	117	27	SULT2B1;PIGA;TFAP2A;KRAS;XYLT2;TCTN3;GNB1;SOS2;COMT;RREB1;NFIX;KCNQ1;HSPG2;SEC24C;PPP1CB;RIT1;EP300;PEX5;PGAP3;PBX1;FRAS1;DACT1;FGFR2;CYP4F22;CPT2;SLC6A8;CDKN1C	SOS2;COMT;RREB1;NFIX;KCNQ1;HSPG2;SEC24C;PPP1CB;RIT1;EP300;PEX5;PGAP3;PBX1;FRAS1;DACT1;FGFR2;CYP4F22;CPT2;SLC6A8;CDKN1C
HP_ABNORMALITY_OF_PERIPHERAL_NERVES	-0.334408	-1.39908	0	0.162678	105	36	PNPT1;PNKP;DEGS1;C12orf65;SNAP29;NFASC;SUCLA2;ABHD12;NEU1;CTDP1;FIG4;RAB7A;LTBP3;DCAF8;ERCC6;VCP;HSD17B4;FBN1;DYNC1H1;ARSA;RAI1;SLC12A6;FGD4;DNM2;NALCN;RRM2B;HSPB1;MYH14;DKK1;LITAF;SUMF1;HK1;SH3TC2;NDRG1;HSPB8;PSAP	FBN1;DYNC1H1;ARSA;RAI1;SLC12A6;FGD4;DNM2;NALCN;RRM2B;HSPB1;MYH14;DKK1;LITAF;SUMF1;HK1;SH3TC2;NDRG1;HSPB8;PSAP
GO_VESICLE_MEDIATED_TRANSPORT_TO_THE_PLASMA_MEMBRANE	-0.372595	-1.39953	0	0.162644	94	34	AKAP5;VPS29;EXOC6;COMMD1;SNX17;KIF13A;EXOC8;VAMP3;SNX27;VPS35;SCRIB;KRT18;VPS39;RACK1;EXOC1;SEC16A;GOPC;ARFGEF2;MICALL1;MAPK10;DNM2;GOLPH3L;RAB11A;NSF;EXOC4;RAB10;ANKRD50;SPTBN1;CLN3;EXOC6B;NSG1;RAB31;ANK3;SNX31	VPS39;RACK1;EXOC1;SEC16A;GOPC;ARFGEF2;MICALL1;MAPK10;DNM2;GOLPH3L;RAB11A;NSF;EXOC4;RAB10;ANKRD50;SPTBN1;CLN3;EXOC6B;NSG1;RAB31;ANK3;SNX31
GO_GLYCEROLIPID_BIOSYNTHETIC_PROCESS	-0.24322	-1.40271	0	0.160163	270	73	PLEKHA4;AGPAT5;PLSCR1;ABHD3;PI4K2B;PCK2;PIGX;SYNJ2;RAB38;PTPMT1;DPM1;PIGA;ARF1;RAB14;CDS1;GPAT4;RAB5A;CEPT1;NR1H2;ACSL4;PIK3R2;STARD10;LPCAT3;DGAT1;CPNE1;AGPAT3;PLEKHA1;FIG4;DGKA;ARF3;CDIPT;PIGM;PIGG;ETNK1;CSNK2A1;MTM1;PIP4K2B;PIK3C2A;PLEKHA2;PIK3R1;LPCAT1;SCARB1;SLC44A3;PITPNM2;INPP4B;INPP5K;SLC44A1;PLA2G4A;SLC27A1;PI4K2A;PGAP1;PIK3C2B;ACSL1;FABP5;PGAP3;PLSCR3;PCTP;RAB4A;LIPH;MBOAT7;ABHD4;MTMR3;…	SLC44A3;PITPNM2;INPP4B;INPP5K;SLC44A1;PLA2G4A;SLC27A1;PI4K2A;PGAP1;PIK3C2B;ACSL1;FABP5;PGAP3;PLSCR3;PCTP;RAB4A;LIPH;MBOAT7;ABHD4;MTMR3;PLA2G10;PCYT1A;CLN3;PITPNM1;DGAT2;INPP5D;INPP4A;CPNE3;PIP5K1C;ANG;NR1H4
GO_LAMELLIPODIUM_ORGANIZATION	-0.348892	-1.40386	0	0.159865	87	28	NUP85;RHOD;EPHA2;CTTN;ARPC2;ACTR2;ABLIM1;ABI1;SNX2;SRC;RAC2;RREB1;CYFIP1;CORO1B;WASF2;ITGB1;TWF2;NCK2;CDC42;ABLIM3;DNM2;ARHGEF4;MTSS2;ARHGEF7;VAV2;SNX1;KANK1;ATP7A	ACTR2;ABLIM1;ABI1;SNX2;SRC;RAC2;RREB1;CYFIP1;CORO1B;WASF2;ITGB1;TWF2;NCK2;CDC42;ABLIM3;DNM2;ARHGEF4;MTSS2;ARHGEF7;VAV2;SNX1;KANK1;ATP7A
GO_REGULATION_OF_KERATINOCYTE_DIFFERENTIATION	-0.412773	-1.40658	0	0.158473	45	18	CTSV;ETV4;TP63;GRHL2;NUMA1;PRKCH;CD109;ERRFI1;CTSL;NOTCH1;SGPP1;ZFP36L1;PLAAT4;NCOA3;GRHL1;FOXC1;MSX2;SERPINB13	GRHL2;NUMA1;PRKCH;CD109;ERRFI1;CTSL;NOTCH1;SGPP1;ZFP36L1;PLAAT4;NCOA3;GRHL1;FOXC1;MSX2;SERPINB13
GO_FATTY_ACID_CATABOLIC_PROCESS	-0.333237	-1.40759	0	0.158318	114	38	ACAT2;CPT1B;ABHD3;PCK2;ECI1;ACAA2;MECR;ECH1;AKT2;CRAT;ECHS1;ALDH3A2;DECR1;ACADS;SCP2;IVD;HSD17B4;HADHB;ACBD5;PEX7;SLC27A4;CNR1;AUH;LYPLA2;ABHD2;NUDT7;CROT;ABCD3;HADHA;CPT2;LONP2;HPGD;IRS1;ACAA1;IRS2;ACOX1;ACOX3;CEL	ACBD5;PEX7;SLC27A4;CNR1;AUH;LYPLA2;ABHD2;NUDT7;CROT;ABCD3;HADHA;CPT2;LONP2;HPGD;IRS1;ACAA1;IRS2;ACOX1;ACOX3;CEL
GO_METAL_ION_TRANSMEMBRANE_TRANSPORTER_ACTIVITY	-0.288686	-1.41093	0	0.156907	428	71	TMEM38B;HCN3;ATP1B3;TRPV1;SLC25A37;STIM2;ANXA6;SLC20A1;SLC28A3;ORAI1;SLC3A2;SLC39A4;KCNMB3;ASIC3;SLC6A2;TRPV3;SLC25A28;SCN8A;TMCO1;SLC9A8;SLC39A7;SEC61A1;SLC38A1;SLC20A2;ATP13A1;KCND3;CDK5;SLC23A2;ORAI3;ATP1A1;TRPM4;KCNQ1;KCNK15;SLC31A2;NIPAL1;CACNG4;PKD2;PSEN1;KCNMB4;ORAI2;CNR1;SLC6A6;SLC22A3;SLC12A6;SLC9A1;NALCN;SLC39A6;SLC4A4;SLC1A1;SLC39A9;SLC38A2;ITPR1;CACNA1D;SLC1A3;SHROOM2;KCNC3;FXYD4;SLC3…	CACNA1D;SLC1A3;SHROOM2;KCNC3;FXYD4;SLC30A1;SLC1A6;SLC6A8;NIPAL3;SCNN1A;CNNM2;ATP2B4;ANXA9;SLC39A11;ATP7A;KCNN4;ATP7B;SCNN1B;SCNN1G
GO_REGULATION_OF_INSULIN_SECRETION	-0.284677	-1.41106	0	0.157189	181	41	CCL5;CLTRN;UQCC2;IL6;NR1D1;TNF;MPC2;RAPGEF3;SLC25A5;SLC25A4;ENY2;BMP8A;PHPT1;RFX6;SERP1;KIF5B;ACSL4;AACS;ABAT;TRPM4;PRKCA;ALOX5;CNR1;TIAM1;SOX4;PRKN;SLC25A6;SIDT2;SYT7;ITPR1;CACNA1D;ARRB1;IL1B;IRS1;IRS2;HIF1A;GLUL;NR1H4;LRP1;SLC2A1;GJA1	SLC25A6;SIDT2;SYT7;ITPR1;CACNA1D;ARRB1;IL1B;IRS1;IRS2;HIF1A;GLUL;NR1H4;LRP1;SLC2A1;GJA1
GO_HYDROLASE_ACTIVITY_ACTING_ON_GLYCOSYL_BONDS	-0.259266	-1.41356	0	0.155932	132	35	NEIL3;PCNA;GLB1L2;HPSE;GLA;MANEAL;UNG;MBD4;MOGS;HYAL2;NEU1;OGA;HEXA;APEX1;GLB1;NAGLU;IL1R1;AGL;MANBA;MAN1B1;MAN2B1;MAN1A2;GAA;GNE;MAN2B2;MAN2A1;CEMIP2;KL;GM2A;TLR4;FUCA1;PSAP;MAN1A1;MGAM;ACER2	MAN2A1;CEMIP2;KL;GM2A;TLR4;FUCA1;PSAP;MAN1A1;MGAM;ACER2
GO_PHOSPHOLIPID_TRANSPORTER_ACTIVITY	-0.374548	-1.42195	0	0.149572	48	19	PLSCR1;TNFAIP8L3;OSBPL2;CPTP;PLTP;PITPNA;ANO4;OSBPL8;PITPNC1;PITPNM2;TMEM30A;ABCG1;PLSCR3;PCTP;ATP8B1;CERT1;GLTP;PITPNM1;ABCA1	ABCG1;PLSCR3;PCTP;ATP8B1;CERT1;GLTP;PITPNM1;ABCA1
GO_MORPHOGENESIS_OF_A_BRANCHING_STRUCTURE	-0.292622	-1.42483	0	0.14872	201	53	TIMELESS;NPNT;SOCS3;TNF;RASIP1;CLIC4;MAP3K13;NOTCH4;RBM15;BCL2;ST14;SPINT2;KRAS;EPHA2;DDR1;DLG5;CTSZ;DLG1;RTN4;SRC;TP63;GRHL2;ESRP2;LGR4;TGM2;FAT4;MYC;PKD2;TACSTD2;PTCH1;SPRY1;NOTCH1;CTSH;NTN4;SPINT1;CELSR1;PBX1;MET;FGFR2;PLXNA1;TBX3;TGFBR2;RXRA;MMP14;CTNNB1;HOXA5;VANGL2;MSX2;KDM5B;WNT5A;MAGED1;PGF;SEMA3C	FAT4;MYC;PKD2;TACSTD2;PTCH1;SPRY1;NOTCH1;CTSH;NTN4;SPINT1;CELSR1;PBX1;MET;FGFR2;PLXNA1;TBX3;TGFBR2;RXRA;MMP14;CTNNB1;HOXA5;VANGL2;MSX2;KDM5B;WNT5A;MAGED1;PGF;SEMA3C
HP_SPLENOMEGALY	-0.241756	-1.4258	0	0.149029	337	91	RNASEH2A;MCM4;RTEL1;SNX10;NFKB2;TREX1;NCF2;HSD3B7;IL6;SLC7A7;RAB27A;SRSF2;HLA-B;DCDC2;PNP;SLC39A4;NFKB1;TINF2;DKC1;DPM1;SPTB;BCL2;KRAS;CCDC47;MYD88;AP3D1;TALDO1;UBAC2;DOLK;UROS;CD81;NEU1;GLB1;TTC37;COMT;NPC2;RREB1;CCDC115;BCR;ERCC6;PIGM;GPC1;NAGLU;SEC24C;AP3B1;ADA;PIK3C2A;PIK3R1;CCND1;FAT4;CLCN7;FOS;VPS33A;ITCH;PEX7;NOTCH1;MAN2B1;GNPTAB;PPARG;SCARB2;PLEKHM1;ABCD3;NOTCH2;ATP8B1;GAA;LIPA;GNE;TNFRSF…	PPARG;SCARB2;PLEKHM1;ABCD3;NOTCH2;ATP8B1;GAA;LIPA;GNE;TNFRSF1A;BCL6;ASAH1;HPGD;PRKCD;EPB41;SUMF1;STEAP3;HK1;IDS;SLC17A5;CARD11;TLR4;ATP6AP1;FUCA1;GATA2;PEPD;GNS;KCNN4;ATP7B;SLC29A3;ABCA1;PSAP;SLC2A1
GO_HEMATOPOIETIC_STEM_CELL_DIFFERENTIATION	-0.266667	-1.42654	0	0.148394	87	24	PSMC3;EIF2AK2;PSME2;PSMA4;PSMB3;PSMA3;PSMD14;PSMA6;PSMA2;PSMC6;METTL3;PSMD8;PSMA5;PSMA7;PSMB10;LDB1;CHD2;UFL1;BATF;ITCH;PSME3;FOXC1;GATA3;GATA2	PSMC3;EIF2AK2;PSME2;PSMA4;PSMB3;PSMA3;PSMD14;PSMA6;PSMA2;PSMC6;METTL3;PSMD8;PSMA5;PSMA7;PSMB10;LDB1;CHD2;UFL1;BATF;ITCH;PSME3;FOXC1;GATA3;GATA2
HP_CONGESTIVE_HEART_FAILURE	-0.266654	-1.43313	0	0.144197	198	54	RFC2;FGF23;GLA;TRIM37;HNRNPA2B1;CEP19;VHL;TMEM70;SNAP29;ABCC6;ATP5F1A;MYD88;SDHC;SLC25A3;MDH2;SDHA;XYLT2;SURF1;ATP6V1A;NDUFS2;AFF4;GLB1;MAX;TRPM4;VCP;FBN1;HADHB;FOS;PSEN1;TMEM43;VPS33A;PEX7;EPAS1;BAG3;TBL2;PRKAR1A;GTF2I;CLIP2;XYLT1;GNPTAB;TMEM127;PPARG;PSEN2;HADHA;JUP;SLC2A10;RASA1;CP;IDS;SLC17A5;CCN2;SLC22A5;DSP;GJA1	FBN1;HADHB;FOS;PSEN1;TMEM43;VPS33A;PEX7;EPAS1;BAG3;TBL2;PRKAR1A;GTF2I;CLIP2;XYLT1;GNPTAB;TMEM127;PPARG;PSEN2;HADHA;JUP;SLC2A10;RASA1;CP;IDS;SLC17A5;CCN2;SLC22A5;DSP;GJA1
GO_MUSCLE_CELL_MIGRATION	-0.42001	-1.43347	0	0.144227	106	23	CCL5;BCL2;CRK;DDR1;S100A11;AAMP;APEX1;SRC;NET1;CORO1B;MDM2;ITGA2;ITGB3;PLAT;PLXNA1;IGFBP3;SORL1;PDGFD;FOXO4;ATP7A;TRIB1;LRP1;SEMA6D	SORL1;PDGFD;FOXO4;ATP7A;TRIB1;LRP1;SEMA6D
HP_INFECTION_RELATED_SEIZURE	-0.396161	-1.43862	0.047619	0.140965	73	20	AP4S1;PNKP;AP2M1;WDR26;GLS;NFIX;RPL10;STXBP1;GABRB3;CHD2;ERLIN2;VPS11;AUH;TRIM8;MBOAT7;CILK1;MAF;APP;SLC35C1;SLC2A1	GLS;NFIX;RPL10;STXBP1;GABRB3;CHD2;ERLIN2;VPS11;AUH;TRIM8;MBOAT7;CILK1;MAF;APP;SLC35C1;SLC2A1
GO_REGULATION_OF_POSTSYNAPTIC_MEMBRANE_NEUROTRANSMITTER_RECEPTOR_LEVELS	-0.355538	-1.43982	0	0.140183	68	20	MX1;MX2;HRAS;DLG1;VPS35;SCRIB;PRKCZ;USP46;CACNG4;PORCN;ATAD1;ITGB3;MAPK10;DNM2;RAB11A;CTNND1;ADAM22;NUMB;NSG1;ADAM10	CACNG4;PORCN;ATAD1;ITGB3;MAPK10;DNM2;RAB11A;CTNND1;ADAM22;NUMB;NSG1;ADAM10
GO_POSITIVE_REGULATION_OF_LEUKOCYTE_DIFFERENTIATION	-0.278781	-1.44003	0	0.140549	159	41	CD83;HAX1;NFKBID;HMGB1;IL23A;ADAM8;TNF;PNP;VNN1;AP3D1;GAS6;GNAS;SOCS5;TNFSF4;ITPKB;RARA;PRKCZ;KITLG;AP3B1;ADA;PRKCA;FOS;PPARGC1B;DUSP10;ZFP36L1;SOX4;NOTCH2;TGFBR2;CD86;TNFSF9;BCL6;LGALS9;ZBTB7B;MMP14;IL1B;INPP5D;VSIR;GATA3;ZMIZ1;ATP6AP1;TRIB1	TGFBR2;CD86;TNFSF9;BCL6;LGALS9;ZBTB7B;MMP14;IL1B;INPP5D;VSIR;GATA3;ZMIZ1;ATP6AP1;TRIB1
GO_REGULATION_OF_CARTILAGE_DEVELOPMENT	-0.408591	-1.44419	0	0.136644	71	17	RFLNB;KAT2A;CARM1;LTBP3;RARA;POR;RARG;RARB;BMPR2;BMP1;TGFBR1;MAF;CTNNB1;SCIN;CCN2;WNT5A;GLG1	TGFBR1;MAF;CTNNB1;SCIN;CCN2;WNT5A;GLG1
GO_REGULATION_OF_HORMONE_LEVELS	-0.285385	-1.44664	0	0.135737	522	111	CCL5;CLTRN;EGR1;PASK;FGF23;DUOXA2;UQCC2;IL6;NR1D1;SDR16C5;CRY1;NMB;TNF;SLCO4A1;DISP1;DHRS13;SLC7A5;MPC2;RAPGEF3;SLC25A5;SLC25A4;ENY2;BMP8A;PHPT1;SNX19;RDH11;GNAS;ZMPSTE24;RFX6;SERP1;KIF5B;ACSL4;AACS;CTSZ;SGPL1;ATP6AP2;DGAT1;TSPO;PLEKHA1;COMT;ABAT;RAB1A;FZD4;HSD17B11;ATP1A1;TRPM4;RAB11FIP2;SCPEP1;IDE;HSD17B4;DHRS3;PRKCA;SNX4;ALOX5;H6PD;POR;SCARB1;MYO5A;DHRS9;CTSL;CAMK2G;ALDH1A3;DUOX1;SLC27A4;CNR1;…	TIAM1;SOX4;PTPRN2;CTSB;CCDC186;UGT1A8;SLC7A8;FDXR;EGFR;PRKN;TBX3;BACE2;SLC25A6;SIDT2;SYT7;ITPR1;ARNT;CACNA1D;ARRB1;AKR1C1;AKR1C3;DGAT2;IL1B;IRS1;GCNT4;DKK3;KLK6;RETSAT;IRS2;GATA3;HIF1A;INHA;KDM5B;NIBAN2;MME;RAB11FIP1;GLUL;NR1H4;AKR1C2;LRP1;SLC2A1;GJA1;PCSK6;SPP1
GO_POSITIVE_REGULATION_OF_STRESS_ACTIVATED_PROTEIN_KINASE_SIGNALING_CASCADE	-0.274023	-1.44957	0	0.134	172	49	HMGB1;MAP3K20;TNF;AXIN1;HRAS;ZC3H12A;FGD2;TRAF2;MAP3K13;EIF2AK2;RELL1;TRAF1;GADD45A;SDCBP;DBNL;MINK1;MUL1;RNF13;ERCC6;FZD4;MAP3K9;SEMA4C;FZD7;DAB2IP;RB1CC1;ARL6IP5;MID1;MAP3K5;WNT7B;MAP4K5;PJA2;TNIK;CDC42;MTURN;TIAM1;LTBR;TAOK1;DKK1;HIPK2;TGFB2;VANGL2;IL1B;TLR3;EPHA4;CCN2;APP;SASH1;TLR4;WNT5A	DAB2IP;RB1CC1;ARL6IP5;MID1;MAP3K5;WNT7B;MAP4K5;PJA2;TNIK;CDC42;MTURN;TIAM1;LTBR;TAOK1;DKK1;HIPK2;TGFB2;VANGL2;IL1B;TLR3;EPHA4;CCN2;APP;SASH1;TLR4;WNT5A
GO_POSITIVE_REGULATION_OF_ERK1_AND_ERK2_CASCADE	-0.26468	-1.4518	0	0.132603	214	37	CCL5;FGF23;ARRB2;NPNT;HMGB1;NELFE;TNF;HRAS;TNFAIP8L3;GAS6;GNAI2;CIB1;MAPK3;SRC;PRKD2;PRKCZ;PRKCA;RAPGEF1;NOTCH1;MTURN;DSTYK;RAPGEF2;EGFR;FGFR2;NOTCH2;SHC1;LGALS9;ARRB1;PDGFD;ACKR3;CCN2;APP;TLR4;ATP6AP1;F2R;GPNMB;LRP1	MTURN;DSTYK;RAPGEF2;EGFR;FGFR2;NOTCH2;SHC1;LGALS9;ARRB1;PDGFD;ACKR3;CCN2;APP;TLR4;ATP6AP1;F2R;GPNMB;LRP1
GO_CELLULAR_CARBOHYDRATE_BIOSYNTHETIC_PROCESS	-0.324294	-1.45282	0	0.132604	86	33	PASK;PGP;PDXP;NR1D1;PCK2;GOT1;PPP1R3E;HAS1;B3GALNT1;AKT2;B3GNT7;HS2ST1;B4GALT5;PPP1CB;PGM1;B4GALT1;PPP1R3D;AGL;PGM2;INPP5K;B3GNT3;PPP1R3G;DYRK2;PPP1R3C;PGM2L1;GYS1;IRS1;B3GALT5;IRS2;HAS3;PPP1R3B;SLC2A1;NDST1	PGM2L1;GYS1;IRS1;B3GALT5;IRS2;HAS3;PPP1R3B;SLC2A1;NDST1
GO_SMAD_PROTEIN_SIGNAL_TRANSDUCTION	-0.420965	-1.45503	0	0.131311	78	21	INHBE;PARP1;SUB1;BMP8A;SLC33A1;SMAD6;FOS;FAM89B;ATOH8;GDF11;SPTBN1;HIPK2;SLC2A10;TGFBR1;BMP3;TGFB2;TOB1;VIM;INHA;ZMIZ1;DAB2	SPTBN1;HIPK2;SLC2A10;TGFBR1;BMP3;TGFB2;TOB1;VIM;INHA;ZMIZ1;DAB2
HP_ABNORMAL_CORNEAL_EPITHELIUM_MORPHOLOGY	-0.411771	-1.45536	0	0.131426	99	22	HLA-B;SLC39A4;PRDM5;SPINT2;MBTPS2;IARS2;UBAC2;ERCC5;ZMPSTE24;UROS;ALDH3A2;PLEC;ZNF469;ERCC6;TP63;HLCS;XPC;FGFR2;GSN;TLR4;COL4A5;COL4A4	GSN;TLR4;COL4A5;COL4A4
GO_GLIAL_CELL_DEVELOPMENT	-0.368569	-1.45916	0	0.129531	122	30	CSPG5;PHGDH;IL6;NR1D1;TNF;NSUN5;S100A9;KRAS;MPP5;AKT2;CDK5;B4GALT5;PSEN1;ADGRG6;SOX4;EGFR;HDAC11;BACE2;ADAM22;IL1B;CLU;NCSTN;SH3TC2;NDRG1;GRN;VIM;APP;GSN;TLR4;LRP1	IL1B;CLU;NCSTN;SH3TC2;NDRG1;GRN;VIM;APP;GSN;TLR4;LRP1
GO_NEURAL_CREST_CELL_DIFFERENTIATION	-0.371552	-1.45992	0	0.129642	89	19	TCOF1;NRTN;ANXA6;KLHL12;HES1;MAPK3;SEMA4C;KITLG;FAM172A;FBXL17;JAG1;SEMA3F;SEMA4B;SEMA5A;SEMA4G;FOXC1;HIF1A;SEMA3C;SEMA6D	SEMA3F;SEMA4B;SEMA5A;SEMA4G;FOXC1;HIF1A;SEMA3C;SEMA6D
GO_GATED_CHANNEL_ACTIVITY	-0.322782	-1.46182	0	0.12915	337	45	CHRNA5;HCN3;GLRB;TRPV1;CHRNA3;ANXA6;KCNMB3;ASIC3;CLIC4;CLCN4;CHRNB1;VDAC3;SCN8A;KCND3;CDK5;TRPM4;ANO4;KCNQ1;GABRB3;TMC6;CACNG4;CLCN7;PKD2;KCNMB4;ANO10;CNR1;NALCN;TMEM63B;TTYH3;CLCN3;ITPR1;CACNA1D;SHROOM2;KCNC3;TMC4;CLIC5;CNGA1;SCNN1A;CLCA4;CLIC3;KCNN4;SCNN1B;SCNN1G;CLIC6;CLCA2	TMEM63B;TTYH3;CLCN3;ITPR1;CACNA1D;SHROOM2;KCNC3;TMC4;CLIC5;CNGA1;SCNN1A;CLCA4;CLIC3;KCNN4;SCNN1B;SCNN1G;CLIC6;CLCA2
GO_RESPONSE_TO_ACID_CHEMICAL	-0.288552	-1.46331	0	0.128533	132	39	PCNA;ASNS;DNMT1;GLRB;TNF;CHUK;CPEB1;TMBIM6;HSF1;ASS1;CPEB3;RRAGA;RPTOR;MEAK7;ALAD;GCLC;UFL1;PKD2;BCL2L1;BAIAP2;NSMF;MAPK10;LRP11;CASTOR3;MTHFR;EGFR;MMP2;FYN;LAMTOR2;CPEB4;KRT8;UBR2;COL18A1;PDGFD;ATP2B4;CCN2;ATP7A;COL5A2;SESN3	BCL2L1;BAIAP2;NSMF;MAPK10;LRP11;CASTOR3;MTHFR;EGFR;MMP2;FYN;LAMTOR2;CPEB4;KRT8;UBR2;COL18A1;PDGFD;ATP2B4;CCN2;ATP7A;COL5A2;SESN3
GO_NEGATIVE_REGULATION_OF_EPITHELIAL_CELL_PROLIFERATION	-0.30784	-1.46477	0	0.128042	175	30	BRCA2;EAF2;TNF;TINF2;SAV1;ATP5F1A;DLG1;CD109;ALOX5;DAB2IP;NR2F2;MCC;ROBO1;PTCH1;DUSP10;KLF9;ATOH8;PTPRM;FGFR2;PPARG;TGFBR1;TGFB2;CEACAM1;KRT4;GATA3;WNT5A;CDKN2B;MAGED1;CDKN1C;GJA1	NR2F2;MCC;ROBO1;PTCH1;DUSP10;KLF9;ATOH8;PTPRM;FGFR2;PPARG;TGFBR1;TGFB2;CEACAM1;KRT4;GATA3;WNT5A;CDKN2B;MAGED1;CDKN1C;GJA1
GO_NEUROTRANSMITTER_TRANSPORT	-0.242124	-1.47028	0	0.124029	229	44	CHRNA5;CSPG5;CHRNA3;ADCY1;LIN7B;SLC6A2;SV2A;SNAP29;RAB3B;SNPH;RAB5A;STXBP2;SLC38A1;GIPC1;CDK5;SCRIB;STXBP1;FBXL20;VPS18;ARL6IP5;ITGB1;PSEN1;KCNMB4;RAB3A;ITGB3;CNR1;SLC6A6;MCTP2;SLC22A3;PTPRN2;PRKN;SYT17;DNAJC5;SYT7;SLC29A4;CACNA1D;SLC1A3;SLC30A1;SLC1A6;SLC6A8;SNCG;PIP5K1C;GLUL;APBA1	PSEN1;KCNMB4;RAB3A;ITGB3;CNR1;SLC6A6;MCTP2;SLC22A3;PTPRN2;PRKN;SYT17;DNAJC5;SYT7;SLC29A4;CACNA1D;SLC1A3;SLC30A1;SLC1A6;SLC6A8;SNCG;PIP5K1C;GLUL;APBA1
GO_NEGATIVE_REGULATION_OF_LEUKOCYTE_CELL_CELL_ADHESION	-0.366262	-1.47044	0	0.124248	137	30	CD274;NFKBID;HMGB1;GLMN;LOXL3;ZC3H12A;CCL28;RIPOR2;IL20RB;ASS1;SOCS5;DUSP3;DLG5;DLG1;TNFSF4;SCRIB;VTCN1;RC3H1;PRKAR1A;CD86;LRRC32;BCL6;LGALS9;ZBTB7B;CEACAM1;TNFRSF21;ERBB2;VSIR;GPNMB;SCGB1A1	CD86;LRRC32;BCL6;LGALS9;ZBTB7B;CEACAM1;TNFRSF21;ERBB2;VSIR;GPNMB;SCGB1A1
GO_REGULATION_OF_AUTOPHAGOSOME_ASSEMBLY	-0.478911	-1.47235	0	0.122889	37	15	FEZ2;RAB5A;SH3GLB1;NPRL3;CHMP4B;TBC1D14;MTM1;RAB1B;SMCR8;PIP4K2B;SEC22B;UBQLN2;TMEM39A;PINK1;MTMR3	NPRL3;CHMP4B;TBC1D14;MTM1;RAB1B;SMCR8;PIP4K2B;SEC22B;UBQLN2;TMEM39A;PINK1;MTMR3
HP_BRAIN_IMAGING_ABNORMALITY	-0.423772	-1.47402	0	0.122131	72	24	COQ2;C12orf65;SMARCE1;AP2M1;SQSTM1;SURF1;NDUFS2;WDR26;TRAF7;VCP;CHD2;ERLIN2;PSEN1;GAMT;VPS33A;RAI1;CDC42;SLC35A2;PSEN2;TBCK;SLC6A8;GRN;SUFU;PSAP	ERLIN2;PSEN1;GAMT;VPS33A;RAI1;CDC42;SLC35A2;PSEN2;TBCK;SLC6A8;GRN;SUFU;PSAP
GO_TRANSITION_METAL_ION_HOMEOSTASIS	-0.309959	-1.47912	0	0.119781	138	38	STEAP1;SLC25A37;BOLA2B;SLC39A4;S100A9;COMMD1;SLC25A28;ARF1;SKP1;AP3D1;SLC30A9;HYAL2;ATP6V1A;SLC39A7;EGLN1;FTL;SLC22A17;SLC30A7;ISCU;CCDC115;SLC31A2;EIF2AK1;MYC;NCOA4;ACO1;PICALM;EPAS1;BTBD9;SLC39A6;PRKN;CP;STEAP3;SLC30A1;APP;HIF1A;ATP6AP1;ATP7A;ATP7B	EIF2AK1;MYC;NCOA4;ACO1;PICALM;EPAS1;BTBD9;SLC39A6;PRKN;CP;STEAP3;SLC30A1;APP;HIF1A;ATP6AP1;ATP7A;ATP7B
GO_RESPONSE_TO_CATECHOLAMINE	-0.415725	-1.47955	0	0.119868	110	22	ARRB2;HCN3;ATF4;PTGER1;GNAS;GNB5;MAPK3;GNB1;VPS35;KCNQ1;SLC9A1;HTR7;DNM2;PRKN;GNA14;ID1;NCSTN;ATP2B4;APP;NSG1;OR10H1;PALM	SLC9A1;HTR7;DNM2;PRKN;GNA14;ID1;NCSTN;ATP2B4;APP;NSG1;OR10H1;PALM
GO_NEGATIVE_REGULATION_OF_ION_TRANSPORT	-0.336424	-1.48072	0	0.119833	157	31	ATF4;SLC43A1;PPIF;GSTO1;COMMD1;BIN1;CALM2;BCL2;CAB39;TMBIM6;OXSR1;AKT2;GNB5;ISCU;ABAT;TCAF2;ARL6IP5;GOPC;PKD2;INPP5K;CNR1;NEDD4L;PLA2R1;WNK2;PRKG2;OSR1;SLC30A1;CAMK2D;IRS2;ATP7A;ANK3	NEDD4L;PLA2R1;WNK2;PRKG2;OSR1;SLC30A1;CAMK2D;IRS2;ATP7A;ANK3
GO_SKIN_EPIDERMIS_DEVELOPMENT	-0.400233	-1.48338	0	0.118319	90	27	HPSE;TNF;SAV1;BCL2;ZMPSTE24;TP63;TRADD;AP3B1;NUMA1;LGR4;CD109;MYO5A;SPINK5;ZDHHC21;TRPC4AP;NOTCH1;CELSR1;FOXQ1;EGFR;FGFR2;DKK1;TGFB2;CTNNB1;VANGL2;MSX2;WNT5A;ATP7A	AP3B1;NUMA1;LGR4;CD109;MYO5A;SPINK5;ZDHHC21;TRPC4AP;NOTCH1;CELSR1;FOXQ1;EGFR;FGFR2;DKK1;TGFB2;CTNNB1;VANGL2;MSX2;WNT5A;ATP7A
GO_CYTOSOLIC_TRANSPORT	-0.329623	-1.48405	0	0.118488	165	65	CORO1A;EMP2;SNX16;SRSF10;VPS29;RAB6A;SNX12;RAB14;RAB5A;ARFIP1;YKT6;KIF5B;BECN1;ACTR2;VAMP3;MAPK3;GBF1;WASHC2A;SNX2;DNAJC13;SRC;VPS26B;TMEM87A;RAB7A;VPS35;TBC1D14;RILP;VPS13C;RAB29;DCTN1;NUMA1;CHMP3;MON2;PTPN23;RGP1;WDR81;TBC1D17;AP1G1;ANKFY1;CLTC;AP1S1;KIF1C;LAMP1;DENND10;KLHL20;VPS11;BET1L;RAB7B;VPS53;LMTK2;DOP1B;PRKN;PHETA1;SNX1;SYT7;HEATR5B;WIPI1;RHOBTB3;EHD3;CLN3;SORL1;UBE2O;RAB6B;TANC2;DAB2	RILP;VPS13C;RAB29;DCTN1;NUMA1;CHMP3;MON2;PTPN23;RGP1;WDR81;TBC1D17;AP1G1;ANKFY1;CLTC;AP1S1;KIF1C;LAMP1;DENND10;KLHL20;VPS11;BET1L;RAB7B;VPS53;LMTK2;DOP1B;PRKN;PHETA1;SNX1;SYT7;HEATR5B;WIPI1;RHOBTB3;EHD3;CLN3;SORL1;UBE2O;RAB6B;TANC2;DAB2
GO_MONOCARBOXYLIC_ACID_CATABOLIC_PROCESS	-0.342398	-1.48713	0	0.117245	138	40	ACAT2;CPT1B;ABHD3;PCK2;ECI1;ACAA2;MECR;ECH1;AKT2;CRAT;ECHS1;ALDH3A2;DECR1;ACADS;ABAT;SCP2;IVD;HSD17B4;HADHB;ACBD5;PEX7;SLC27A4;CNR1;AUH;LYPLA2;ABHD2;NUDT7;CROT;ABCD3;HADHA;CPT2;LONP2;HPGD;IRS1;ALDH5A1;ACAA1;IRS2;ACOX1;ACOX3;CEL	ACBD5;PEX7;SLC27A4;CNR1;AUH;LYPLA2;ABHD2;NUDT7;CROT;ABCD3;HADHA;CPT2;LONP2;HPGD;IRS1;ALDH5A1;ACAA1;IRS2;ACOX1;ACOX3;CEL
GO_PROTON_TRANSMEMBRANE_TRANSPORT	-0.361013	-1.48736	0	0.117453	159	34	C15orf48;STOML2;PPIF;ATP5MC1;CLCN4;COX7B;NDUFA4;COX17;TACO1;ATP5MF;ATP5F1A;ATP5F1B;ATP6V1F;SLC25A3;SLC33A1;SURF1;ATP6V1A;SLC9A8;ATP6V0C;ATP5MC2;ATP6V1E2;ATP1A1;SLC15A1;SLC9A1;ACTN4;CLCN3;MFSD3;SLC2A10;CHP1;ATP6V0A4;SLC17A5;ATP6AP1;ATP7A;UCP2	ACTN4;CLCN3;MFSD3;SLC2A10;CHP1;ATP6V0A4;SLC17A5;ATP6AP1;ATP7A;UCP2
GO_OSTEOCLAST_DIFFERENTIATION	-0.322816	-1.49019	0	0.116314	98	27	SNX10;IL23A;TNF;GLO1;EPHA2;GNAS;PRXL2A;MAPK14;CD81;JUNB;SH3PXD2A;SRC;FARP2;PIK3R1;CD109;FBN1;FOS;PPARGC1B;PIAS3;NOTCH2;MITF;CTNNB1;TLR3;INPP5D;GPR137B;TLR4;ATP6AP1	PIAS3;NOTCH2;MITF;CTNNB1;TLR3;INPP5D;GPR137B;TLR4;ATP6AP1
GO_MESONEPHRIC_TUBULE_MORPHOGENESIS	-0.453332	-1.49093	0	0.116394	66	18	NPNT;BCL2;HES1;LZTS2;DLG1;KIF26B;LGR4;FAT4;MYC;PKD2;TACSTD2;PTCH1;PBX1;CTNNB1;OSR1;GATA3;MAGED1;PGF	FAT4;MYC;PKD2;TACSTD2;PTCH1;PBX1;CTNNB1;OSR1;GATA3;MAGED1;PGF
GO_NEURAL_RETINA_DEVELOPMENT	-0.502671	-1.49143	0	0.116094	72	16	ACTL6A;TFAP2A;SMARCA4;HIPK1;NAGLU;ZHX2;PSEN1;OBSL1;PTPRM;RAB11FIP4;HIPK2;THRB;TSPAN12;TGFB2;SDK2;ATP2B4	ZHX2;PSEN1;OBSL1;PTPRM;RAB11FIP4;HIPK2;THRB;TSPAN12;TGFB2;SDK2;ATP2B4
GO_ESTABLISHMENT_OF_ENDOTHELIAL_BARRIER	-0.418332	-1.49311	0	0.114899	46	15	TNF;RAPGEF3;TJP1;AFDN;TJP3;RAPGEF1;WNT7B;MYADM;RAPGEF2;ADD1;TJP2;TNFRSF1A;CTNNB1;IL1B;PTPRS	TJP3;RAPGEF1;WNT7B;MYADM;RAPGEF2;ADD1;TJP2;TNFRSF1A;CTNNB1;IL1B;PTPRS
GO_GLYCOSPHINGOLIPID_METABOLIC_PROCESS	-0.389468	-1.49476	0	0.113314	65	27	SMPD4;CLN6;GLA;CREM;B3GALNT1;NEU1;CPTP;SUMF2;HEXA;GLB1;BAX;B4GALT5;ESYT2;ARSA;B3GALT4;STS;CTSA;ST6GALNAC6;GLTP;CERK;ASAH1;PRKCD;SUMF1;A4GALT;GM2A;PSAP;ST3GAL5	B3GALT4;STS;CTSA;ST6GALNAC6;GLTP;CERK;ASAH1;PRKCD;SUMF1;A4GALT;GM2A;PSAP;ST3GAL5
GO_APPENDAGE_DEVELOPMENT	-0.348252	-1.49626	0	0.113387	181	42	MED31;KREMEN2;MAP3K20;SLC7A11;TFAP2A;KAT2A;BAK1;GNAS;ASPH;PAM;FBXW4;BPNT2;BAX;TP63;RARA;GRHL2;ITGB4;RARG;RARB;NR2F2;PSEN1;BMPR2;PTCH1;NOTCH1;PBX1;SOX4;FRAS1;FGFR2;TBX3;ITGA6;COMP;NOTCH2;DKK1;TGFB2;CTNNB1;OSR1;MSX2;HOXD9;OSR2;WNT5A;MEGF8;SEMA3C	NR2F2;PSEN1;BMPR2;PTCH1;NOTCH1;PBX1;SOX4;FRAS1;FGFR2;TBX3;ITGA6;COMP;NOTCH2;DKK1;TGFB2;CTNNB1;OSR1;MSX2;HOXD9;OSR2;WNT5A;MEGF8;SEMA3C
GO_LIPOSACCHARIDE_METABOLIC_PROCESS	-0.337895	-1.50029	0	0.111659	111	37	SMPD4;CLN6;GLA;PIGX;CREM;DPM1;PIGA;B3GALNT1;SCCPDH;NEU1;CPTP;SUMF2;HEXA;GLB1;BAX;PIGM;PIGG;B4GALT5;ST3GAL4;ESYT2;ARSA;PGAP1;PGAP3;B3GALT4;STS;CTSA;ST6GALNAC6;GLTP;CERK;ASAH1;PRKCD;SUMF1;A4GALT;GM2A;FUCA1;PSAP;ST3GAL5	ST3GAL4;ESYT2;ARSA;PGAP1;PGAP3;B3GALT4;STS;CTSA;ST6GALNAC6;GLTP;CERK;ASAH1;PRKCD;SUMF1;A4GALT;GM2A;FUCA1;PSAP;ST3GAL5
HP_HETEROTROPIA	-0.358754	-1.50091	0	0.11134	179	34	PHGDH;GLRB;MC1R;ATAD3A;IARS2;ATF6;ADNP;SNRPN;TCTN3;IRF2BPL;PMM2;DNMBP;RPL10;GRHL2;AGRN;PEX5;FBN1;KDM1A;CDC42;SLC35A2;BCORL1;PGAP3;NALCN;RRM2B;COL6A2;GNA14;HADHA;KIDINS220;TGFBR2;TGFBR1;AHDC1;SLC6A8;SLC17A5;TUBB3	KDM1A;CDC42;SLC35A2;BCORL1;PGAP3;NALCN;RRM2B;COL6A2;GNA14;HADHA;KIDINS220;TGFBR2;TGFBR1;AHDC1;SLC6A8;SLC17A5;TUBB3
GO_SMOOTH_MUSCLE_CELL_PROLIFERATION	-0.302101	-1.50567	0	0.109208	175	30	CCL5;DNMT1;IL6;DDX39B;TNF;PTAFR;GNAI2;COMT;TGM2;MDM2;ITGA2;MAP3K5;MEF2D;NDRG2;PDCD4;CDKN1A;EGFR;FGFR2;PPARG;MMP2;IGFBP3;TGFBR2;HPGD;CTNNB1;PDGFD;ABCC4;ANG;TRIB1;NOTCH3;GJA1	EGFR;FGFR2;PPARG;MMP2;IGFBP3;TGFBR2;HPGD;CTNNB1;PDGFD;ABCC4;ANG;TRIB1;NOTCH3;GJA1
GO_CARBOHYDRATE_HOMEOSTASIS	-0.26453	-1.50947	0	0.106545	246	58	CLTRN;IL6;RMI1;NR1D1;CRY1;NMB;PCK2;PIH1D1;MPC2;NME1;TRA2B;ENY2;ADIPOR1;PHPT1;SMARCA4;GAS6;RFX6;KIF5B;ENDOG;STAT3;AACS;PIK3R2;GCLC;TRPM4;FOXO3;RAB11FIP2;FOXO6;RACK1;PIK3R1;FOXK1;ALOX5;PRCP;INPP5K;PTCH1;CNR1;FABP5;PPP1R3G;TIAM1;LEPR;SOX4;PTPRN2;HK2;CCDC186;PLSCR3;PPARG;BACE2;SIDT2;ARRB1;HK1;IRS1;FOXO4;IRS2;HIF1A;WFS1;PDK4;NR1H4;LRP1;SESN3	INPP5K;PTCH1;CNR1;FABP5;PPP1R3G;TIAM1;LEPR;SOX4;PTPRN2;HK2;CCDC186;PLSCR3;PPARG;BACE2;SIDT2;ARRB1;HK1;IRS1;FOXO4;IRS2;HIF1A;WFS1;PDK4;NR1H4;LRP1;SESN3
GO_REGULATION_OF_MYELOID_LEUKOCYTE_DIFFERENTIATION	-0.385524	-1.50965	0	0.106469	123	30	IRF7;HAX1;IL23A;TNF;NME1;CUL4A;GNAS;PRXL2A;RARA;KITLG;PIK3R1;PRKCA;FBN1;MYC;FOS;PPARGC1B;ZFP36L1;PIAS3;NOTCH2;MITF;CTNNB1;CEACAM1;TLR3;INPP5D;GPR137B;INHA;TLR4;ATP6AP1;GATA2;TRIB1	PIAS3;NOTCH2;MITF;CTNNB1;CEACAM1;TLR3;INPP5D;GPR137B;INHA;TLR4;ATP6AP1;GATA2;TRIB1
GO_ENDOCYTIC_VESICLE_MEMBRANE	-0.315678	-1.51154	0	0.105217	164	47	CORO1A;HLA-F;HLA-B;RAB23;RAB38;ANXA3;TAP1;WASL;AP2M1;RAB5A;VAMP3;ATP6V0C;TAPBP;RAC2;RAB7A;RAB20;FZD4;RAB43;RILP;AP2A2;SEC22B;MDM2;RAPGEF1;SCARB1;CLTC;CACNG4;LAMP1;WNT7B;CAMK2G;PICALM;PTCH1;RAB7B;DNM2;SCARB2;LAMP2;RAB10;SYT7;ATP6V0A4;ENTPD7;CAMK2D;WNT5A;RAB31;ATP7A;RAB11FIP1;LRP1;FZD2;WNT5B	SCARB2;LAMP2;RAB10;SYT7;ATP6V0A4;ENTPD7;CAMK2D;WNT5A;RAB31;ATP7A;RAB11FIP1;LRP1;FZD2;WNT5B
HP_PARKINSONISM	-0.346505	-1.51245	0	0.105449	105	32	COQ2;GCH1;FUS;TOMM40;TBP;PTS;SQSTM1;TK2;FTL;SLC20A2;ATP6AP2;DNAJC13;FBXO7;VPS35;VPS13C;STXBP1;VCP;DCTN1;PSEN1;PINK1;PRKN;PSEN2;DNAJC5;XPR1;CP;CLN3;PDE10A;SORL1;CAT;GRN;APP;PPP2R2B	PRKN;PSEN2;DNAJC5;XPR1;CP;CLN3;PDE10A;SORL1;CAT;GRN;APP;PPP2R2B
HP_ABNORMAL_MENINGEAL_MORPHOLOGY	-0.376278	-1.51816	0	0.103175	99	24	GPSM2;SNRPB;CEP290;ABCC6;KRAS;COMT;RREB1;SC5D;SEC24C;PORCN;FBN1;PKD2;PTCH1;FRAS1;DACT1;FGFR2;TGFBR2;TGFBR1;TGFB2;LFNG;VANGL2;MSX2;NOTCH3;SUFU	FRAS1;DACT1;FGFR2;TGFBR2;TGFBR1;TGFB2;LFNG;VANGL2;MSX2;NOTCH3;SUFU
HP_ABNORMAL_ATRIOVENTRICULAR_VALVE_MORPHOLOGY	-0.289543	-1.51856	0	0.103484	118	34	RFC2;HRAS;PRDM5;COX7B;ABCC6;KRAS;XYLT2;NXN;COMT;LTBP3;RREB1;ZNF469;SEC24C;FBN1;PKD2;NR2F2;NOTCH1;TBL2;MCTP2;SH3PXD2B;GTF2I;CLIP2;WASHC5;XYLT1;GNPTAB;COL5A1;MMP2;TGFBR2;TGFBR1;TGFB2;MMP14;SLC29A3;COL5A2;GJA1	PKD2;NR2F2;NOTCH1;TBL2;MCTP2;SH3PXD2B;GTF2I;CLIP2;WASHC5;XYLT1;GNPTAB;COL5A1;MMP2;TGFBR2;TGFBR1;TGFB2;MMP14;SLC29A3;COL5A2;GJA1
GO_REGULATION_OF_HORMONE_SECRETION	-0.295846	-1.5209	0	0.101271	267	52	CCL5;CLTRN;PASK;FGF23;UQCC2;IL6;NR1D1;CRY1;NMB;TNF;MPC2;RAPGEF3;SLC25A5;SLC25A4;ENY2;BMP8A;PHPT1;GNAS;RFX6;SERP1;KIF5B;ACSL4;AACS;ABAT;TRPM4;PRKCA;SNX4;ALOX5;CNR1;TIAM1;SOX4;EGFR;PRKN;SLC25A6;SIDT2;SYT7;ITPR1;CACNA1D;ARRB1;IL1B;IRS1;IRS2;HIF1A;INHA;KDM5B;RAB11FIP1;GLUL;NR1H4;LRP1;SLC2A1;GJA1;SPP1	SLC25A6;SIDT2;SYT7;ITPR1;CACNA1D;ARRB1;IL1B;IRS1;IRS2;HIF1A;INHA;KDM5B;RAB11FIP1;GLUL;NR1H4;LRP1;SLC2A1;GJA1;SPP1
GO_REGULATION_OF_CELL_MORPHOGENESIS_INVOLVED_IN_DIFFERENTIATION	-0.314419	-1.52202	0	0.101216	310	83	ARHGAP33;ITPKA;CSPG5;YWHAH;PQBP1;IFRD1;SHTN1;CHRNA3;LRP8;TTL;MAP3K13;SS18L2;C1QBP;DBNL;CRK;CTTN;ADNP;RCC2;ARPC2;MARK2;PTK2;ACTR2;CIB1;CDK5;RTN4;RREB1;PAK2;CYFIP1;SEMA4C;PLXNB2;ZSWIM4;EEF2K;FBXO31;TWF2;CAPRIN1;TACSTD2;PSEN1;ROBO1;BMPR2;BAIAP2;TNIK;CDC42;OBSL1;NSMF;MYADM;EFNB3;RAPGEF2;FBXW8;TIAM1;DNM2;RAB11A;SEMA3F;DBN1;NEDD4L;SEMA4B;ARHGEF7;IST1;PLXNA1;ACTN4;BDNF;SEMA5A;CUX1;OLFM4;CUL7;TRAK1;SKIL;…	EFNB3;RAPGEF2;FBXW8;TIAM1;DNM2;RAB11A;SEMA3F;DBN1;NEDD4L;SEMA4B;ARHGEF7;IST1;PLXNA1;ACTN4;BDNF;SEMA5A;CUX1;OLFM4;CUL7;TRAK1;SKIL;NEDD9;ID1;SEMA4G;PTPRS;KANK1;EPHA4;CUX2;WNT5A;MAP6;ADAM10;LRP1;TANC2;MEGF8;SEMA3C;KIF13B;SEMA6D;SPP1
GO_VENTRICULAR_SEPTUM_MORPHOGENESIS	-0.404277	-1.5231	0	0.100987	45	19	NSD2;MIR17HG;SAV1;RBM15;HES1;EGLN1;ROBO1;BMPR2;NOTCH1;SOX4;FGFR2;TBX3;TGFBR2;TGFBR1;TGFB2;VANGL2;WNT5A;CITED2;FZD2	ROBO1;BMPR2;NOTCH1;SOX4;FGFR2;TBX3;TGFBR2;TGFBR1;TGFB2;VANGL2;WNT5A;CITED2;FZD2
GO_DISTAL_AXON	-0.363713	-1.52705	0	0.0988738	309	68	KIF20B;GPRIN1;HCN3;SHTN1;GOT1;EXOC6;BLVRB;AP3D1;CTTN;RAB5A;TANC1;WDR47;CCDC120;HSP90AB1;COPG2;KIF5B;AMFR;EXOC8;ABI1;CIB1;CTSZ;CDK5;EXOC7;CYFIP1;CXADR;ITGA2;MYO5A;AP1S1;TWF2;NDRG2;ITGA3;PSEN1;RAB3A;ORAI2;PTCH1;BASP1;CNR1;LMTK2;ITGA4;USP9X;PINK1;TIAM1;DNM2;PTPRN2;SHANK2;DBN1;SLC1A1;EXOC4;KIF5C;PSEN2;CTNND1;SYT7;MYH14;TPRG1L;TRAK1;CPEB4;PTPRS;NECTIN1;FLRT3;SNCG;EPHA4;APP;COPA;GLUL;ANG;TUBB3;TIMP2;LR…	ITGA2;MYO5A;AP1S1;TWF2;NDRG2;ITGA3;PSEN1;RAB3A;ORAI2;PTCH1;BASP1;CNR1;LMTK2;ITGA4;USP9X;PINK1;TIAM1;DNM2;PTPRN2;SHANK2;DBN1;SLC1A1;EXOC4;KIF5C;PSEN2;CTNND1;SYT7;MYH14;TPRG1L;TRAK1;CPEB4;PTPRS;NECTIN1;FLRT3;SNCG;EPHA4;APP;COPA;GLUL;ANG;TUBB3;TIMP2;LRP1
GO_FATTY_ACID_TRANSPORT	-0.347826	-1.52827	0	0.0989063	101	29	CPT1B;SLC27A3;SPX;NMB;SLC27A5;PROCA1;BDKRB2;PNPLA8;AKT2;ACSL4;SLC27A4;PLA2G4A;SLC27A1;ACSL1;FABP5;CROT;PLA2R1;ACSL5;PPARG;ABCD3;SLC25A20;CPT2;PLA2G10;PLIN2;IL1B;IRS2;ABCC4;FABP4;SLC2A1	SLC27A4;PLA2G4A;SLC27A1;ACSL1;FABP5;CROT;PLA2R1;ACSL5;PPARG;ABCD3;SLC25A20;CPT2;PLA2G10;PLIN2;IL1B;IRS2;ABCC4;FABP4;SLC2A1
GO_POSITIVE_REGULATION_OF_CELL_MORPHOGENESIS_INVOLVED_IN_DIFFERENTIATION	-0.326412	-1.52889	0	0.0988037	157	47	ITPKA;CSPG5;SHTN1;LRP8;MAP3K13;SS18L2;C1QBP;DBNL;CRK;ADNP;ARPC2;ACTR2;CIB1;RREB1;CYFIP1;PLXNB2;EEF2K;FBXO31;TWF2;CAPRIN1;ROBO1;BMPR2;BAIAP2;CDC42;OBSL1;MYADM;FBXW8;TIAM1;DNM2;RAB11A;DBN1;ARHGEF7;IST1;PLXNA1;BDNF;SEMA5A;CUX1;OLFM4;CUL7;TRAK1;SKIL;NEDD9;EPHA4;CUX2;MAP6;LRP1;MEGF8	ROBO1;BMPR2;BAIAP2;CDC42;OBSL1;MYADM;FBXW8;TIAM1;DNM2;RAB11A;DBN1;ARHGEF7;IST1;PLXNA1;BDNF;SEMA5A;CUX1;OLFM4;CUL7;TRAK1;SKIL;NEDD9;EPHA4;CUX2;MAP6;LRP1;MEGF8
HP_MENTAL_DETERIORATION	-0.276617	-1.52912	0	0.0991077	308	91	LMNB1;DNMT1;TREX1;GCH1;RAB27A;CLN6;CISD2;FUS;TOMM40;TINF2;HNRNPA2B1;NDUFA6;TBP;PTS;SCN8A;AP2M1;SQSTM1;MBTPS2;UBAP1;TIMMDC1;SDHA;NUS1;GNAS;SURF1;ATP6V1A;NDUFS2;ZFYVE26;ALDH18A1;PNPLA6;TK2;FTL;SGPL1;SLC20A2;HEXA;DNAJC13;GLB1;FBXO7;COMT;NPC2;VPS35;ERCC6;VPS13C;NAGLU;STXBP1;VCP;DCTN1;GABRB3;CHD2;UBA5;CLTC;UBQLN2;ITM2B;DHDDS;PSEN1;ARSA;PRKAR1A;MAPK10;SLC2A3;PINK1;MTHFR;PRKN;RRM2B;YWHAG;SCARB2;PSEN2;DN…	PRKN;RRM2B;YWHAG;SCARB2;PSEN2;DNAJC5;APOL2;CTSF;TRAK1;XPR1;ASAH1;HTRA1;CP;CLN3;SUMF1;PDE10A;SORL1;TLR3;COL18A1;GM2A;CUX2;GRN;APP;WFS1;PPP2R2B;ATP7B;EEF1A2;NOTCH3;PSAP;CTSD;UCP2
GO_CARBOHYDRATE_TRANSMEMBRANE_TRANSPORT	-0.357059	-1.53162	0	0.0982187	118	25	TRIB3;TNF;CREBL2;MAPK14;AKT2;SLC23A2;OSBPL8;TMEM144;PIK3R1;RTN2;INPP5K;SLC2A6;FABP5;ZDHHC7;SLC2A3;HK2;SLC2A10;RNASEL;IL1B;IRS1;SLC17A5;IRS2;ITLN1;RHOQ;SLC2A1	RTN2;INPP5K;SLC2A6;FABP5;ZDHHC7;SLC2A3;HK2;SLC2A10;RNASEL;IL1B;IRS1;SLC17A5;IRS2;ITLN1;RHOQ;SLC2A1
GO_STEM_CELL_DIFFERENTIATION	-0.280008	-1.53231	0	0.0983867	264	61	TCOF1;EPCAM;NRTN;PHF5A;ANXA6;PSMC3;EIF2AK2;PSME2;PSMA4;PSMB3;PSMA3;PSMD14;PSMA6;PSMA2;PSMC6;METTL3;PSMD8;PSMA5;PSMA7;KLHL12;HES1;PSMB10;STAT3;PUM1;MAPK3;ZNF281;LDB1;LTBP3;TP63;SEMA4C;KITLG;FAM172A;CHD2;UFL1;BATF;TACSTD2;FBXL17;ITCH;PSME3;NOTCH1;JAG1;HMGA2;JARID2;NTF4;SEMA3F;SEMA4B;FGFR2;SEMA5A;TGFB2;SEMA4G;OSR1;FOXC1;MSX2;FOXO4;GATA3;HIF1A;ZFP36L2;GATA2;LBH;SEMA3C;SEMA6D	FBXL17;ITCH;PSME3;NOTCH1;JAG1;HMGA2;JARID2;NTF4;SEMA3F;SEMA4B;FGFR2;SEMA5A;TGFB2;SEMA4G;OSR1;FOXC1;MSX2;FOXO4;GATA3;HIF1A;ZFP36L2;GATA2;LBH;SEMA3C;SEMA6D
GO_REGULATION_OF_CELL_MATRIX_ADHESION	-0.438077	-1.53304	0	0.0984183	125	36	EMP2;CCL28;RHOD;EPB41L5;BCL2;DDR1;DUSP3;RCC2;PTK2;CIB1;MINK1;LDB1;SRC;SLK;PTPRJ;EPHA1;MAP4K4;PRKCZ;PLEKHA2;PIK3R1;PHLDB2;CLASP1;JAG1;SLC9A1;RIN2;CEACAM6;JUP;AJAP1;BCL6;RASA1;MMP14;MMP12;LIMCH1;LRP1;DLC1;ACER2	RIN2;CEACAM6;JUP;AJAP1;BCL6;RASA1;MMP14;MMP12;LIMCH1;LRP1;DLC1;ACER2
GO_REGULATION_OF_CELL_SUBSTRATE_JUNCTION_ORGANIZATION	-0.433303	-1.5336	0	0.0980364	66	18	RHOD;EPB41L5;DUSP3;RCC2;PTK2;LDB1;SRC;SLK;PTPRJ;MAP4K4;PHLDB2;CLASP1;SLC9A1;IQSEC1;MMP14;LIMCH1;LRP1;DLC1	IQSEC1;MMP14;LIMCH1;LRP1;DLC1
GO_REGULATION_OF_PH	-0.347444	-1.53397	0	0.0983438	103	27	CLN6;RAB38;CLIC4;SLC4A2;BCL2;ATP5F1B;ATP6V1F;ATP6V1A;SLC9A8;ATP6V0C;MAPK3;ATP6AP2;RAB7A;TM9SF4;CCDC115;RAB20;ATP6V1E2;VPS33A;SLC9A1;SLC4A4;CLCN3;CHP1;CLN3;ATP6V0A4;GRN;ATP6AP1;PDK4	SLC9A1;SLC4A4;CLCN3;CHP1;CLN3;ATP6V0A4;GRN;ATP6AP1;PDK4
GO_SPECIFIC_GRANULE	-0.31572	-1.53535	0	0.0974043	160	47	GGH;PLAUR;HPSE;ADAM8;RAB27A;DEGS1;CEP290;NFKB1;ANXA3;CD47;STOM;FRK;DNASE1L1;STXBP2;CTSZ;NEU1;DGAT1;PDXK;TOLLIP;PTPRJ;CYFIP1;ATP11A;TMC6;QSOX1;ANXA11;TMEM30A;SLC2A3;GHDC;CLCN3;ORMDL3;LAMTOR2;DNAJC5;JUP;OLFM4;ALDH3B1;TSPAN14;CEACAM1;TMBIM1;SCAMP1;CANT1;ACAA1;AOC1;ADAM10;TIMP2;FOLR3;CTSD;CRISP3	CLCN3;ORMDL3;LAMTOR2;DNAJC5;JUP;OLFM4;ALDH3B1;TSPAN14;CEACAM1;TMBIM1;SCAMP1;CANT1;ACAA1;AOC1;ADAM10;TIMP2;FOLR3;CTSD;CRISP3
GO_EXTRACELLULAR_MATRIX_DISASSEMBLY	-0.424488	-1.53633	0	0.097183	82	22	CTSV;IL6;ADAM8;DDR1;CAPNS1;EXOC8;CTSS;CLASP1;CTSL;SH3PXD2B;LAMC1;BMP1;MMP2;MMP15;MMP14;HTRA1;MMP12;CAPN1;ADAM10;TIMP2;PRSS2;LRP1	SH3PXD2B;LAMC1;BMP1;MMP2;MMP15;MMP14;HTRA1;MMP12;CAPN1;ADAM10;TIMP2;PRSS2;LRP1
HP_PRURITUS	-0.306647	-1.53684	0	0.0976614	103	23	SULT2B1;HSD3B7;SRSF2;DCDC2;MC1R;TRPV3;ABCC6;CCDC47;MYO5B;STAT3;PTPN3;GPC1;ADA;EPHX1;TJP2;CYP4F22;ATP8B1;LIPA;GSN;PEPD;ATP7B;GPNMB;DSP	TJP2;CYP4F22;ATP8B1;LIPA;GSN;PEPD;ATP7B;GPNMB;DSP
GO_FICOLIN_1_RICH_GRANULE	-0.363229	-1.53923	0	0.0958589	124	44	HMGB1;C1orf35;PNP;PSMC3;PSMD14;PSMA2;PSMA5;CAB39;DBNL;IMPDH1;MAPK14;HSP90AB1;OSTF1;ACTR2;CTSZ;GLB1;ACLY;YPEL5;ALAD;PKM;VCP;PGM1;COMMD9;ALOX5;AGL;CTSS;PGM2;DDX3X;CTSH;PAFAH1B2;CTSB;IDH1;JUP;ASAH1;MVP;CANT1;EEF2;CAPN1;CAT;GSN;LTA4H;GNS;TIMP2;CTSD	PAFAH1B2;CTSB;IDH1;JUP;ASAH1;MVP;CANT1;EEF2;CAPN1;CAT;GSN;LTA4H;GNS;TIMP2;CTSD
GO_FOCAL_ADHESION_ASSEMBLY	-0.374334	-1.54239	0	0.0946105	83	23	RHOD;EPB41L5;BCL2;CTTN;DUSP3;RCC2;PTK2;LDB1;SRC;SLK;PTPRJ;BCR;MAP4K4;TRIP6;ITGA2;PHLDB2;CLASP1;SLC9A1;ARHGEF7;MMP14;LIMCH1;LRP1;DLC1	LDB1;SRC;SLK;PTPRJ;BCR;MAP4K4;TRIP6;ITGA2;PHLDB2;CLASP1;SLC9A1;ARHGEF7;MMP14;LIMCH1;LRP1;DLC1
GO_POSITIVE_REGULATION_OF_EPITHELIAL_CELL_MIGRATION	-0.345569	-1.54472	0	0.0936379	176	45	FGFBP1;HMGB1;ZC3H12A;ANXA3;EPB41L5;ATP5F1A;ATP5F1B;NUS1;ADAM17;AAMP;CIB1;RTN4;SRC;PRKD2;RREB1;MAP4K4;ZNF580;RAB25;EPB41L4B;PIK3C2A;PRKCA;SCARB1;ITGA2;CLASP1;ITGA3;BMPR2;ITGB3;CTSH;PLPP3;ATOH8;MET;RAB11A;ADAM9;HSPB1;RIN2;SEMA5A;IQSEC1;TGFBR2;TGFB2;GRN;GATA3;HIF1A;SASH1;WNT5A;GATA2	ZNF580;RAB25;EPB41L4B;PIK3C2A;PRKCA;SCARB1;ITGA2;CLASP1;ITGA3;BMPR2;ITGB3;CTSH;PLPP3;ATOH8;MET;RAB11A;ADAM9;HSPB1;RIN2;SEMA5A;IQSEC1;TGFBR2;TGFB2;GRN;GATA3;HIF1A;SASH1;WNT5A;GATA2
GO_FILOPODIUM	-0.375631	-1.54661	0	0.0933706	106	35	SHTN1;SYNE2;RIPOR2;RAPGEF3;FZD9;ABI1;CIB1;OSBPL3;CDK5;MYO1B;CYFIP1;MTM1;CXADR;KITLG;B4GALT1;ARL4C;ITGB1;MYO5A;TWF2;DYNC1H1;ITGA3;ITGB3;BAIAP2;CDC42;ENAH;MYO10;FGD4;ANTXR1;ITGA6;MYO6;EPHA4;APP;TUBB3;FAT1;PALM	CYFIP1;MTM1;CXADR;KITLG;B4GALT1;ARL4C;ITGB1;MYO5A;TWF2;DYNC1H1;ITGA3;ITGB3;BAIAP2;CDC42;ENAH;MYO10;FGD4;ANTXR1;ITGA6;MYO6;EPHA4;APP;TUBB3;FAT1;PALM
GO_POLYSACCHARIDE_BIOSYNTHETIC_PROCESS	-0.355569	-1.54692	0	0.0936728	78	29	PASK;NR1D1;NFKB1;PPP1R3E;HAS1;B3GALNT1;AKT2;B3GNT7;HS2ST1;B4GALT5;PPP1CB;PGM1;PPP1R3D;AGL;CLTC;PGM2;INPP5K;B3GNT3;PPP1R3G;DYRK2;PPP1R3C;PGM2L1;GYS1;IRS1;B3GALT5;IRS2;HAS3;PPP1R3B;NDST1	PGM2L1;GYS1;IRS1;B3GALT5;IRS2;HAS3;PPP1R3B;NDST1
GO_CERAMIDE_BIOSYNTHETIC_PROCESS	-0.432755	-1.55203	0	0.0905462	67	22	SMPD4;DEGS1;TNF;SPTSSA;ORMDL1;SAMD8;ELOVL1;B4GALT5;RACK1;SPTSSB;B3GALT4;CYP4F22;ORMDL3;ST6GALNAC6;TNFRSF1A;SPTLC3;DEGS2;ASAH1;SPTLC2;PRKCD;CERS4;ST3GAL5	CYP4F22;ORMDL3;ST6GALNAC6;TNFRSF1A;SPTLC3;DEGS2;ASAH1;SPTLC2;PRKCD;CERS4;ST3GAL5
GO_VASCULAR_ENDOTHELIAL_GROWTH_FACTOR_RECEPTOR_SIGNALING_PATHWAY	-0.389683	-1.55226	0	0.0906979	98	33	NCF2;HHEX;CRK;MAPK14;ELMO2;PTK2;PXN;ABI1;PIK3R2;MAPKAPK3;SRC;PRKD2;FZD4;PAK2;CYFIP1;PIK3R1;WASF2;DAB2IP;NCK2;ITGB3;BAIAP2;CDC42;HSPB1;VAV2;FYN;MMRN2;ARNT;IL1B;FOXC1;MYOF;HIF1A;NIBAN2;PGF	HSPB1;VAV2;FYN;MMRN2;ARNT;IL1B;FOXC1;MYOF;HIF1A;NIBAN2;PGF
GO_ACTIN_FILAMENT_BUNDLE	-0.371287	-1.55501	0	0.0895486	75	29	RFLNB;MST1R;MICALL2;PLS3;ZYX;PTK2;PXN;ABLIM1;MYH9;PLS1;PRKCZ;CORO1B;TRIP6;SYNPO2;SYNPO;BAG3;PDLIM1;ABLIM3;DAAM1;ACTN4;MYH14;LIMA1;MARCKS;NEBL;VANGL2;FLNB;SHROOM4;LIMCH1;FBLIM1	SYNPO2;SYNPO;BAG3;PDLIM1;ABLIM3;DAAM1;ACTN4;MYH14;LIMA1;MARCKS;NEBL;VANGL2;FLNB;SHROOM4;LIMCH1;FBLIM1
GO_PROTEIN_LOCALIZATION_TO_CELL_JUNCTION	-0.330739	-1.55535	0	0.0901397	105	32	CNIH2;HRAS;LSR;DLG5;KIF5B;TJP1;MPP7;DLG1;CDK5;VPS35;SCRIB;PRKCZ;STX7;CACNG4;RAB27B;BAIAP2;MAPK10;RAB11A;DBN1;HSPB1;ACTN4;KIF5C;LAMTOR2;ADAM22;CLSTN3;ZDHHC3;ABHD17B;NECTIN1;NSG1;WNT5A;HEG1;ADAM10	RAB11A;DBN1;HSPB1;ACTN4;KIF5C;LAMTOR2;ADAM22;CLSTN3;ZDHHC3;ABHD17B;NECTIN1;NSG1;WNT5A;HEG1;ADAM10
GO_MEMBRANE_COAT	-0.35429	-1.55905	0	0.0883932	94	38	SCLT1;AP4S1;AP3M2;AP2M1;KLHL12;AP1M2;TMED7;AP3D1;ARCN1;COPZ1;COPG2;NECAP2;CHMP4B;AP2A2;SEC24C;AP3B1;VPS39;TMED3;VPS18;AP1G1;CLTC;COPG1;AP1S1;COPB2;PICALM;VPS33A;SEC24A;CLINT1;IGF2R;SEC24D;CHMP1B;SEC24B;SYNRG;AP3S2;SEC31A;VPS41;COPA;EPN3	AP2A2;SEC24C;AP3B1;VPS39;TMED3;VPS18;AP1G1;CLTC;COPG1;AP1S1;COPB2;PICALM;VPS33A;SEC24A;CLINT1;IGF2R;SEC24D;CHMP1B;SEC24B;SYNRG;AP3S2;SEC31A;VPS41;COPA;EPN3
HP_BRONCHITIS	-0.408841	-1.5611	0	0.0882466	83	16	NFKB2;RNF168;NFKB1;TAP1;CD81;ZBTB24;TAPBP;RSPH3;GNPTAB;EGFR;RSPH1;PRKCD;SCNN1A;LRRC6;SCNN1B;SCNN1G	GNPTAB;EGFR;RSPH1;PRKCD;SCNN1A;LRRC6;SCNN1B;SCNN1G
GO_POSITIVE_REGULATION_OF_INSULIN_SECRETION	-0.472586	-1.56603	0	0.0864395	74	18	CLTRN;MPC2;PHPT1;RFX6;SERP1;KIF5B;ACSL4;AACS;ABAT;TRPM4;SOX4;ARRB1;IRS2;HIF1A;GLUL;NR1H4;LRP1;GJA1	ARRB1;IRS2;HIF1A;GLUL;NR1H4;LRP1;GJA1
HP_TACHYCARDIA	-0.453537	-1.56944	0	0.0865729	100	20	VHL;CALM2;SLMAP;SDHC;GNAI2;DST;KCND3;MAX;TRPM4;KCNQ1;PGM1;TMEM43;VPS33A;DSG2;TMEM127;SLC25A20;JUP;SCNN1A;DSP;UCP2	TMEM43;VPS33A;DSG2;TMEM127;SLC25A20;JUP;SCNN1A;DSP;UCP2
GO_POSITIVE_REGULATION_OF_INTERLEUKIN_6_PRODUCTION	-0.41679	-1.56957	0	0.0868725	88	19	DDX58;IL6;HMGB1;TNF;HSPD1;MYD88;HYAL2;STAT3;TNFSF4;MAVS;RAB7B;LGALS9;IL1B;TLR3;IL33;APP;TLR4;WNT5A;F2R	LGALS9;IL1B;TLR3;IL33;APP;TLR4;WNT5A;F2R
GO_HORMONE_TRANSPORT	-0.296688	-1.57137	0	0.0857953	323	66	CCL5;CLTRN;PASK;FGF23;UQCC2;IL6;NR1D1;CRY1;NMB;TNF;SLCO4A1;SLC7A5;MPC2;RAPGEF3;SLC25A5;SLC25A4;ENY2;BMP8A;PHPT1;SNX19;GNAS;RFX6;SERP1;KIF5B;ACSL4;AACS;ABAT;RAB1A;FZD4;TRPM4;RAB11FIP2;PRKCA;SNX4;ALOX5;MYO5A;CAMK2G;CNR1;TIAM1;SOX4;PTPRN2;CCDC186;SLC7A8;EGFR;PRKN;TBX3;SLC25A6;SIDT2;SYT7;ITPR1;CACNA1D;ARRB1;IL1B;IRS1;IRS2;GATA3;HIF1A;INHA;KDM5B;NIBAN2;RAB11FIP1;GLUL;NR1H4;LRP1;SLC2A1;GJA1;SPP1	TIAM1;SOX4;PTPRN2;CCDC186;SLC7A8;EGFR;PRKN;TBX3;SLC25A6;SIDT2;SYT7;ITPR1;CACNA1D;ARRB1;IL1B;IRS1;IRS2;GATA3;HIF1A;INHA;KDM5B;NIBAN2;RAB11FIP1;GLUL;NR1H4;LRP1;SLC2A1;GJA1;SPP1
GO_REGULATION_OF_CELL_SHAPE	-0.384396	-1.57288	0	0.0845568	156	43	CORO1A;STRIP2;CDC42EP1;FGD6;FGD2;RHOD;SYNE3;PHIP;CRK;CDC42EP4;ZMPSTE24;MARK2;CDC42SE1;PTK2;DLG1;RAC2;MYH9;DNMBP;CYFIP1;PLXNB2;CDC42EP3;PRAG1;ARAP1;BAIAP2;MYO10;FGD4;PLXNA1;FYN;EPB41L3;RHOBTB2;MYH14;RASA1;RHOBTB3;EPB41;PALM2AKAP2;ARHGEF18;FGD3;SHROOM3;FBLIM1;RHOU;DLC1;RHOQ;PALM	PLXNA1;FYN;EPB41L3;RHOBTB2;MYH14;RASA1;RHOBTB3;EPB41;PALM2AKAP2;ARHGEF18;FGD3;SHROOM3;FBLIM1;RHOU;DLC1;RHOQ;PALM
GO_ROOF_OF_MOUTH_DEVELOPMENT	-0.43317	-1.57711	0	0.0828469	91	25	LOXL3;INSIG1;ANP32B;TFAP2A;ASPH;SGPL1;DLG1;PLEKHA1;NPRL3;SATB2;GABRB3;DHRS3;JAG2;ARID5B;FRAS1;GDF11;TBX3;TGFBR2;LRRC32;TGFBR1;TGFB2;OSR1;OSR2;WNT5A;FZD2	JAG2;ARID5B;FRAS1;GDF11;TBX3;TGFBR2;LRRC32;TGFBR1;TGFB2;OSR1;OSR2;WNT5A;FZD2
GO_CLATHRIN_COATED_VESICLE	-0.358523	-1.57875	0	0.0824981	195	56	NRGN;HAX1;RAB27A;AP2M1;AP1M2;DBNL;RAB14;RAB5A;TMED9;VAMP3;TGOLN2;NECAP2;BCAP31;FZD4;TMED10;AP2A2;AP3B1;PIK3C2A;VPS18;REEP6;AP1G1;CLTC;AP1S1;GOPC;RAB27B;RAB3A;PICALM;SNX18;VPS33A;STON1;VPS11;CLINT1;DNM2;FCHO2;EGFR;PHETA1;LMBRD1;IGF2R;SCARB2;DNAJC5;WIPI1;GPR107;SYNRG;NUMB;MYO1E;MYO6;SCAMP1;VPS41;STON2;WNT5A;ATP7A;ADAM10;EPN3;LRP1;FZD2;DAB2	VPS18;REEP6;AP1G1;CLTC;AP1S1;GOPC;RAB27B;RAB3A;PICALM;SNX18;VPS33A;STON1;VPS11;CLINT1;DNM2;FCHO2;EGFR;PHETA1;LMBRD1;IGF2R;SCARB2;DNAJC5;WIPI1;GPR107;SYNRG;NUMB;MYO1E;MYO6;SCAMP1;VPS41;STON2;WNT5A;ATP7A;ADAM10;EPN3;LRP1;FZD2;DAB2
GO_TRANSFERASE_ACTIVITY_TRANSFERRING_HEXOSYL_GROUPS	-0.354516	-1.57875	0	0.0827896	201	44	POGLUT3;GALNT14;POGLUT2;DPM1;HAS1;PIGA;FUT4;GALNT3;B3GALNT1;MGAT4B;ALG2;HEXA;B3GNT7;PIGM;MGAT1;B4GALT5;GALNT5;B4GALT1;TMTC2;AGL;GALNT4;GALNT11;PYGB;WDFY3;B4GAT1;B3GALT6;B3GNT3;B3GALT4;GCNT1;UGT1A8;B4GALT4;CHPF2;GALNT1;LFNG;GYS1;GALNT7;GCNT4;B3GALT5;A4GALT;GALNT2;UGT1A6;CHPF;HAS3;MGAT3	TMTC2;AGL;GALNT4;GALNT11;PYGB;WDFY3;B4GAT1;B3GALT6;B3GNT3;B3GALT4;GCNT1;UGT1A8;B4GALT4;CHPF2;GALNT1;LFNG;GYS1;GALNT7;GCNT4;B3GALT5;A4GALT;GALNT2;UGT1A6;CHPF;HAS3;MGAT3
GO_CARGO_RECEPTOR_ACTIVITY	-0.447932	-1.58372	0	0.0804233	73	17	PGBD1;LOXL3;LRP8;CXCL16;TMPRSS3;LGALS3BP;SCARB1;VLDLR;SCARB2;APOBR;LRP10;SORL1;ACKR3;TMPRSS2;LRP1;ABCA1;DAB2	SCARB2;APOBR;LRP10;SORL1;ACKR3;TMPRSS2;LRP1;ABCA1;DAB2
GO_HYDROLASE_ACTIVITY_HYDROLYZING_O_GLYCOSYL_COMPOUNDS	-0.479269	-1.58438	0	0.0803955	95	28	GLB1L2;HPSE;GLA;MANEAL;MOGS;HYAL2;NEU1;OGA;HEXA;GLB1;NAGLU;AGL;MANBA;MAN1B1;MAN2B1;MAN1A2;GAA;GNE;MAN2B2;MAN2A1;CEMIP2;KL;GM2A;FUCA1;PSAP;MAN1A1;MGAM;ACER2	MAN1A2;GAA;GNE;MAN2B2;MAN2A1;CEMIP2;KL;GM2A;FUCA1;PSAP;MAN1A1;MGAM;ACER2
GO_REGULATION_OF_AXONOGENESIS	-0.525277	-1.58741	0	0.0783188	186	44	IFRD1;SHTN1;TTL;MAP3K13;DBNL;CTTN;ADNP;MARK2;PTK2;CDK5;RTN4;PAK2;CYFIP1;SEMA4C;PLXNB2;ZSWIM4;TWF2;PSEN1;ROBO1;BMPR2;EFNB3;TIAM1;DNM2;RAB11A;SEMA3F;DBN1;SEMA4B;IST1;PLXNA1;BDNF;SEMA5A;TRAK1;SKIL;SEMA4G;PTPRS;EPHA4;WNT5A;MAP6;LRP1;MEGF8;SEMA3C;KIF13B;SEMA6D;SPP1	EFNB3;TIAM1;DNM2;RAB11A;SEMA3F;DBN1;SEMA4B;IST1;PLXNA1;BDNF;SEMA5A;TRAK1;SKIL;SEMA4G;PTPRS;EPHA4;WNT5A;MAP6;LRP1;MEGF8;SEMA3C;KIF13B;SEMA6D;SPP1
GO_PROTEIN_LOCALIZATION_TO_CELL_PERIPHERY	-0.2733	-1.58857	0	0.0781251	340	110	PLK1;SAPCD2;AKAP5;GPSM2;ARL13B;EPB41L2;ATP1B3;EMP2;TNF;LIN7B;ZDHHC23;HRAS;RAB3B;NFASC;TUB;RAB12;AP2M1;SQSTM1;MISP;GNAI1;SLMAP;MPP5;EPHA2;ZDHHC5;GAS6;KIF13A;SMURF1;AKT2;CD81;KIF5B;VAMP3;MAP7;CIB1;EFR3A;DLG1;CDK5;AFDN;PKP3;VPS35;SCRIB;PLS1;TSPAN17;PLEKHF1;RAB11FIP2;PRKCZ;KRT18;STXBP1;RAB29;NUMA1;RACK1;PRKCH;PIK3R1;CDH1;STX7;SEC16A;ITGB1;CLTC;MYO5A;CACNG4;GOPC;ITGA3;RAB3A;PICALM;EHD4;INPP5K;BCL2L1;P…	ZDHHC7;MAPK10;MYADM;TMEM150A;RAPGEF2;ZDHHC8;GOLPH3L;FCHO2;RAB11A;NSF;EGFR;EHD2;RAB10;PRKG2;EPB41L3;JUP;TNFRSF1A;ADAM22;SPTBN1;FYB1;DENND4C;ZDHHC3;EHD3;PACS1;NUMB;TSPAN14;MMP14;RAB3D;CLN3;EPB41;TMBIM1;PDZK1;ATP2B4;NSG1;RAB31;ADAM10;LRP1;RHOQ;ANK3;DAB2;PALM;MAL
GO_EXPORT_ACROSS_PLASMA_MEMBRANE	-0.511071	-1.5895	0	0.07793	62	17	SLC35G1;ATP1B3;DLG1;KCND3;ATP1A1;KCNQ1;SLC27A1;SLC9A1;SLC4A4;RALBP1;SLC29A4;PDZK1;ABCC1;ABCC4;SLC22A5;ABCA1;GJA1	SLC27A1;SLC9A1;SLC4A4;RALBP1;SLC29A4;PDZK1;ABCC1;ABCC4;SLC22A5;ABCA1;GJA1
GO_CARBOHYDRATE_TRANSPORT	-0.331608	-1.59141	0	0.0764591	151	33	TRIB3;TNF;SLC37A4;CREBL2;MAPK14;AKT2;SLC37A1;SLC35D2;SLC23A2;PLS1;SLC35A3;OSBPL8;TMEM144;PIK3R1;SLC37A2;RTN2;INPP5K;SLC2A6;SLC35A2;FABP5;ZDHHC7;SLC2A3;HK2;SLC2A10;RNASEL;IL1B;IRS1;SLC17A5;IRS2;ITLN1;SLC35C1;RHOQ;SLC2A1	RTN2;INPP5K;SLC2A6;SLC35A2;FABP5;ZDHHC7;SLC2A3;HK2;SLC2A10;RNASEL;IL1B;IRS1;SLC17A5;IRS2;ITLN1;SLC35C1;RHOQ;SLC2A1
GO_CELLULAR_GLUCAN_METABOLIC_PROCESS	-0.35521	-1.5928	0	0.0765339	74	26	PASK;NR1D1;KHK;PPP1R3E;AKT2;PPP1CB;PGM1;PPP1R3D;AGL;RB1CC1;PHKA1;PYGB;PGM2;INPP5K;PPP1R3G;PHKB;DYRK2;LEPR;PPP1R3C;GAA;PGM2L1;GYS1;IRS1;IRS2;PPP1R3B;MGAM	PPP1CB;PGM1;PPP1R3D;AGL;RB1CC1;PHKA1;PYGB;PGM2;INPP5K;PPP1R3G;PHKB;DYRK2;LEPR;PPP1R3C;GAA;PGM2L1;GYS1;IRS1;IRS2;PPP1R3B;MGAM
GO_INTERLEUKIN_6_PRODUCTION	-0.340476	-1.6	0	0.0748808	170	29	ARRB2;DDX58;IL6;HMGB1;HLA-B;TNF;AZI2;ZC3H12A;HSPD1;CD47;MYD88;GAS6;HYAL2;SOCS5;NLRX1;STAT3;TNFSF4;MAVS;RAB7B;LGALS9;ARRB1;IL1B;TLR3;IL33;APP;TLR4;WNT5A;F2R;NR1H4	LGALS9;ARRB1;IL1B;TLR3;IL33;APP;TLR4;WNT5A;F2R;NR1H4
GO_SERINE_HYDROLASE_ACTIVITY	-0.375023	-1.60141	0	0.0745086	191	30	ADAM8;SPCS3;IMMP1L;TMPRSS3;RHBDL1;SEC11C;TMPRSS11B;ST14;MBTPS1;CPD;RHBDL2;DPP7;RHBDD2;SCPEP1;PRCP;TMPRSS11E;PLAT;CTSH;C1RL;CTSA;MMP2;LONP2;PRSS27;TPP1;HTRA1;PIK3IP1;KLK6;TMPRSS2;PRSS2;PCSK6	LONP2;PRSS27;TPP1;HTRA1;PIK3IP1;KLK6;TMPRSS2;PRSS2;PCSK6
GO_NEGATIVE_REGULATION_OF_TRANSMEMBRANE_RECEPTOR_PROTEIN_SERINE_THREONINE_KINASE_SIGNALING_PATHWAY	-0.416529	-1.60639	0	0.0723492	133	26	PEG10;MIR17HG;PIN1;SMURF1;ADAM17;CD109;SMAD6;FBN1;ZBTB7A;FAM89B;SPRY1;NOTCH1;BCL9L;DNM2;LTBP1;TGFBR2;DKK1;HIPK2;SLC2A10;SKIL;TGFBR1;TOB1;HTRA1;SORL1;WNT5A;GLG1	SMAD6;FBN1;ZBTB7A;FAM89B;SPRY1;NOTCH1;BCL9L;DNM2;LTBP1;TGFBR2;DKK1;HIPK2;SLC2A10;SKIL;TGFBR1;TOB1;HTRA1;SORL1;WNT5A;GLG1
HP_DISTAL_SENSORY_IMPAIRMENT	-0.366591	-1.6081	0	0.0718021	102	29	HINT1;XRCC1;PNKP;C12orf65;MARS1;IARS2;ABHD12;TK2;FIG4;DCAF8;GAN;KLHL9;NAGLU;VCP;DYNC1H1;RAI1;BAG3;FGD4;DNM2;HSPB1;LITAF;SPTLC2;HK1;SH3TC2;NDRG1;CAPN1;MME;ATP7A;HSPB8	LITAF;SPTLC2;HK1;SH3TC2;NDRG1;CAPN1;MME;ATP7A;HSPB8
GO_CARBOHYDRATE_DERIVATIVE_TRANSPORT	-0.348176	-1.61094	0	0.0705973	94	35	SLC25A19;SLC28A3;SLC25A40;SLC37A4;SLC25A25;SLC25A5;SLC25A4;SLC25A24;SLC35B2;SLC33A1;SLC35B3;SLC37A1;SLC35D2;PLTP;NPC2;SLC35A3;SLC25A23;ADA;SCARB1;SLC37A2;SLC35A2;VLDLR;P2RY2;ABCG1;SLC25A6;RALBP1;SLC29A4;GLTP;PLA2G10;CLN3;SLC17A5;SLC29A3;SLC35C1;PSAP;GJA1	SLC25A6;RALBP1;SLC29A4;GLTP;PLA2G10;CLN3;SLC17A5;SLC29A3;SLC35C1;PSAP;GJA1
GO_RAB_GTPASE_BINDING	-0.327772	-1.61096	0	0.0708597	171	50	BICDL1;RAB3IP;MICALL2;GDI2;USP6NL;YIPF1;HPS6;TBC1D9B;ARHGAP1;RUNDC1;MYO5B;TBC1D20;RABGAP1;BICD2;CLEC16A;TBC1D14;SH3BP5;RAB11FIP2;RILP;SH3BP5L;RAB29;DENND2D;SMCR8;YIPF2;VPS39;TBC1D22A;RGP1;TBC1D17;AP1G1;ANKFY1;MYO5A;DENND6B;TBC1D25;PICALM;MICALL1;TBC1D16;NSF;TBC1D8;TMEM127;RAB11FIP4;RIN2;DENND4C;TBCK;RHOBTB3;NDRG1;TBC1D9;ANXA9;VPS41;ATP6AP1;RAB11FIP1	SH3BP5;RAB11FIP2;RILP;SH3BP5L;RAB29;DENND2D;SMCR8;YIPF2;VPS39;TBC1D22A;RGP1;TBC1D17;AP1G1;ANKFY1;MYO5A;DENND6B;TBC1D25;PICALM;MICALL1;TBC1D16;NSF;TBC1D8;TMEM127;RAB11FIP4;RIN2;DENND4C;TBCK;RHOBTB3;NDRG1;TBC1D9;ANXA9;VPS41;ATP6AP1;RAB11FIP1
GO_REGULATION_OF_SODIUM_ION_TRANSPORT	-0.339236	-1.61132	0	0.0707948	88	26	NETO2;YWHAH;ATP1B3;COMMD1;STOM;ARF1;AHCYL1;SLMAP;KIF5B;DLG1;PTPN3;ATP1A1;FGF11;CNKSR3;SLC9A1;DNM2;NEDD4L;WNK2;ACTN4;FXYD4;CHP1;OSR1;CAMK2D;ATP2B4;KLHL24;ANK3	CNKSR3;SLC9A1;DNM2;NEDD4L;WNK2;ACTN4;FXYD4;CHP1;OSR1;CAMK2D;ATP2B4;KLHL24;ANK3
GO_POST_GOLGI_VESICLE_MEDIATED_TRANSPORT	-0.495941	-1.61376	0	0.070399	104	37	EXOC6;COMMD1;AP3D1;RAB14;KIF13A;EXOC8;VAMP3;GBF1;MYO1B;KRT18;VPS13C;RACK1;MON2;EXOC1;SEC16A;AP1G1;ANKFY1;MYO5A;GOPC;LAMP1;ARFGEF2;KLHL20;DNM2;GOLPH3L;NSF;DOP1B;EXOC4;RAB10;WIPI1;SPTBN1;EHD3;CLN3;SORL1;SCAMP1;EXOC6B;RAB31;ANK3	KRT18;VPS13C;RACK1;MON2;EXOC1;SEC16A;AP1G1;ANKFY1;MYO5A;GOPC;LAMP1;ARFGEF2;KLHL20;DNM2;GOLPH3L;NSF;DOP1B;EXOC4;RAB10;WIPI1;SPTBN1;EHD3;CLN3;SORL1;SCAMP1;EXOC6B;RAB31;ANK3
GO_KIDNEY_EPITHELIUM_DEVELOPMENT	-0.465407	-1.61546	0	0.0698342	142	40	EPCAM;NPNT;KANK2;BCL2;HES1;LZTS2;DLG1;KIF26B;SIM1;RARA;LGR4;SMAD6;FAT4;RARB;MYC;PKD2;TACSTD2;WNT7B;PTCH1;BASP1;SPRY1;NOTCH1;JAG1;KLHL3;PBX1;FGFR2;GDF11;NOTCH2;BDNF;CD24;CTNNB1;OSR1;MYO1E;FOXC1;EPHA4;CAT;GATA3;SDC1;MAGED1;PGF	SMAD6;FAT4;RARB;MYC;PKD2;TACSTD2;WNT7B;PTCH1;BASP1;SPRY1;NOTCH1;JAG1;KLHL3;PBX1;FGFR2;GDF11;NOTCH2;BDNF;CD24;CTNNB1;OSR1;MYO1E;FOXC1;EPHA4;CAT;GATA3;SDC1;MAGED1;PGF
HP_ABNORMALITY_OF_THE_PLANTAR_SKIN_OF_FOOT	-0.416241	-1.61577	0	0.0699313	78	20	SERPINB7;HRAS;TRPV3;MBTPS2;PLEC;RHBDF2;ZNF469;ERCC6;ITGB4;RIT1;EP300;PTCH1;CTSB;FGFR2;PERP;HPGD;NECTIN1;DSP;SUFU;GJA1	CTSB;FGFR2;PERP;HPGD;NECTIN1;DSP;SUFU;GJA1
HP_HYDROPS_FETALIS	-0.460052	-1.61606	0	0.0701962	66	18	SPTB;PIGA;TALDO1;UROS;NEU1;EPHB4;PMM2;FIG4;FAT4;HADHB;TRIP11;CTSA;HADHA;ASAH1;PRKCD;EPB41;FLNB;SLC17A5	FAT4;HADHB;TRIP11;CTSA;HADHA;ASAH1;PRKCD;EPB41;FLNB;SLC17A5
GO_GOLGI_CISTERNA_MEMBRANE	-0.347171	-1.61672	0	0.0696242	93	26	GOLGA2P5;GOLGA8A;FUT4;GALNT3;TMEM115;TMEM87A;BCAP31;B4GALT5;ST3GAL1;ASAP2;B4GALT1;TMED3;ST3GAL4;ARAP1;B3GALT6;GOLPH3L;GOLGA2;B4GALT4;CHPF2;GALNT1;PITPNM1;CANT1;GALNT2;NUCB1;NSG1;CHPF	GOLPH3L;GOLGA2;B4GALT4;CHPF2;GALNT1;PITPNM1;CANT1;GALNT2;NUCB1;NSG1;CHPF
GO_BONE_RESORPTION	-0.448461	-1.61689	0	0.06989	64	20	SNX10;IL6;ADAM8;SRC;RAC2;LTBP3;PRKCA;ITGB3;PPARGC1B;EGFR;IL20RA;PLEKHM1;TPP1;RAB3D;CTNNB1;INPP5D;GPR137B;ATP6AP1;PDK4;SPP1	EGFR;IL20RA;PLEKHM1;TPP1;RAB3D;CTNNB1;INPP5D;GPR137B;ATP6AP1;PDK4;SPP1
GO_AZUROPHIL_GRANULE_MEMBRANE	-0.394795	-1.61798	0	0.0693125	58	32	BST2;VNN1;CD68;SNAP29;RAB5C;VAPA;STOM;ARL8A;SURF4;ATP6V0C;DNAJC13;BRI3;CPNE1;B4GALT1;LPCAT1;MANBA;ATP11B;PRCP;LAMP1;PSEN1;SYNGR1;TMEM30A;LAMP2;IRAG2;CEACAM6;GAA;DNAJC5;RAB3D;PIGR;NCSTN;CPNE3;PSAP	B4GALT1;LPCAT1;MANBA;ATP11B;PRCP;LAMP1;PSEN1;SYNGR1;TMEM30A;LAMP2;IRAG2;CEACAM6;GAA;DNAJC5;RAB3D;PIGR;NCSTN;CPNE3;PSAP
GO_CELL_CELL_JUNCTION_ORGANIZATION	-0.338139	-1.61874	0	0.0692396	210	69	CDH24;GJC1;ECT2;FBF1;PARD6A;TNF;LSR;NFASC;MICALL2;MPP5;EPHA2;PATJ;DLG5;CLDN23;STRN;TJP1;MPP7;HIPK1;DLG1;AFDN;SRC;PKP3;NLGN4X;PAK2;CTNNA1;CXADR;GRHL2;TJP3;PRKCH;CDH1;PRKCA;PTPN23;TLN1;ZNF703;CDH10;CDC42;POF1B;CDH6;CLDN4;ADD1;DSG2;TJP2;GRHL1;GJD3;PDCD6IP;PERP;ACTN4;MYO1C;EPB41L3;CTNND1;JUP;TGFBR1;TGFB2;NUMB;PLEKHA7;NECTIN4;CTNNB1;IL1B;NECTIN1;SDK2;EPHA4;HEG1;PIP5K1C;F2R;ADAM10;ANG;NR1H4;DSP;GJA1	CDH6;CLDN4;ADD1;DSG2;TJP2;GRHL1;GJD3;PDCD6IP;PERP;ACTN4;MYO1C;EPB41L3;CTNND1;JUP;TGFBR1;TGFB2;NUMB;PLEKHA7;NECTIN4;CTNNB1;IL1B;NECTIN1;SDK2;EPHA4;HEG1;PIP5K1C;F2R;ADAM10;ANG;NR1H4;DSP;GJA1
HP_ABNORMAL_NERVE_CONDUCTION_VELOCITY	-0.292702	-1.61891	0	0.069507	91	32	PNPT1;PNKP;DEGS1;C12orf65;NFASC;SUCLA2;ABHD12;NEU1;CTDP1;FIG4;RAB7A;LTBP3;DCAF8;ERCC6;VCP;HSD17B4;FBN1;DYNC1H1;ARSA;RAI1;SLC12A6;FGD4;DNM2;NALCN;RRM2B;HSPB1;MYH14;LITAF;HK1;SH3TC2;NDRG1;PSAP	FBN1;DYNC1H1;ARSA;RAI1;SLC12A6;FGD4;DNM2;NALCN;RRM2B;HSPB1;MYH14;LITAF;HK1;SH3TC2;NDRG1;PSAP
GO_SCHAFFER_COLLATERAL_CA1_SYNAPSE	-0.458761	-1.62438	0	0.067816	84	23	ADCY1;PTPRA;STAT3;GIPC1;CDK5;BCR;PRKCZ;FBXL20;INA;ITGB1;SYNPO;PLAT;BAIAP2;CDC42;RAB11A;FYN;CTNND1;ITPR1;CTNNB1;PTPRS;SLC30A1;EPHA4;APBA1	FBXL20;INA;ITGB1;SYNPO;PLAT;BAIAP2;CDC42;RAB11A;FYN;CTNND1;ITPR1;CTNNB1;PTPRS;SLC30A1;EPHA4;APBA1
HP_SKIN_PIT	-0.455145	-1.62555	0	0.0673914	55	15	NSD2;RAB23;TFAP2A;KDM6A;XYLT2;CIB1;TP63;PTCH1;JAG1;MITF;NECTIN1;RIPK4;CITED2;SUFU;GRHL3	MITF;NECTIN1;RIPK4;CITED2;SUFU;GRHL3
GO_RENAL_SYSTEM_PROCESS	-0.335622	-1.62558	0	0.0676557	125	36	ADCY3;SPX;EMP2;TRPV1;CHRNA3;ADCY1;BCL2;GAS6;GNAI2;HYAL2;MYO5B;MAGED2;COMT;BCR;RAB11FIP2;KCNQ1;ADCY7;AKAP11;ITGA3;INPP5K;SGK1;PRKAR1A;KLHL3;CLDN4;RAB11A;RRM2B;ADCY9;CLN3;AKR1C3;MYO1E;GSN;WFS1;F2R;PSAP;SULF2;GJA1	ADCY9;CLN3;AKR1C3;MYO1E;GSN;WFS1;F2R;PSAP;SULF2;GJA1
HP_INTRACRANIAL_HEMORRHAGE	-0.360434	-1.62713	0	0.0674009	120	31	USP18;RNF168;VHL;ABCC6;SMARCE1;SDHC;MDH2;SDHA;PMM2;TRAF7;LMAN1;MAX;IVD;CD109;GNAQ;ITGA2;FBN1;ITGB3;EPAS1;TMEM127;TGFBR2;CPT2;CACNA1D;TGFBR1;TGFB2;DOCK8;APP;GATA2;ATP7A;NOTCH3;SUFU	TGFBR2;CPT2;CACNA1D;TGFBR1;TGFB2;DOCK8;APP;GATA2;ATP7A;NOTCH3;SUFU
GO_REGULATION_OF_EPITHELIAL_CELL_DIFFERENTIATION	-0.271427	-1.62736	0	0.0676673	171	44	EZH2;CTSV;SULT2B1;TNF;RHEB;ETV4;NOTCH4;APOLD1;HES1;TP63;GRHL2;NUMA1;PRKCH;CD109;ERRFI1;CCND1;FAT4;PRKX;CTSL;PTCH1;SPRY1;NOTCH1;JAG1;SGPP1;ZFP36L1;ATOH8;ADD1;PLAAT4;NCOA3;GRHL1;TBX3;TNFRSF1A;AJAP1;CD24;ID1;CTNNB1;CEACAM1;IL1B;OSR1;FOXC1;MSX2;GATA3;MYCL;SERPINB13	PRKX;CTSL;PTCH1;SPRY1;NOTCH1;JAG1;SGPP1;ZFP36L1;ATOH8;ADD1;PLAAT4;NCOA3;GRHL1;TBX3;TNFRSF1A;AJAP1;CD24;ID1;CTNNB1;CEACAM1;IL1B;OSR1;FOXC1;MSX2;GATA3;MYCL;SERPINB13
GO_ENDOPLASMIC_RETICULUM_CALCIUM_ION_HOMEOSTASIS	-0.483139	-1.62882	0	0.0680307	24	15	BCL2;TMBIM6;BAK1;CCDC47;TMCO1;BAX;BCAP31;GRINA;TGM2;KCTD17;PSEN1;ITPR1;CAMK2D;APP;WFS1	BAX;BCAP31;GRINA;TGM2;KCTD17;PSEN1;ITPR1;CAMK2D;APP;WFS1
GO_RECEPTOR_MEDIATED_ENDOCYTOSIS	-0.291993	-1.62961	0	0.0677734	327	64	APOC1;ARRB2;CXCL8;SAA1;CXCL16;MX1;MX2;RABEPK;WASL;AP2M1;ARF1;SDCBP;DBNL;CTTN;RAB5A;SNX17;CD81;DNAJC13;LRP3;SCRIB;CD2AP;CANX;AP2A2;CAP1;HSPG2;USP46;AP1G1;SCARB1;ITGB1;CLTC;AP1S1;CACNG4;UBQLN2;ATAD1;CTSL;ITGB3;PICALM;MICALL1;VLDLR;ITGA4;DNM2;FCHO2;PLA2R1;GRK3;SNX1;IGF2R;SCARB2;FNBP1L;LRPAP1;TGFBR2;DKK1;GPR107;ARRB1;NUMB;CLN3;CEACAM1;SORL1;CLU;APOL1;ACKR3;RAB31;PIP5K1C;LRP1;DAB2	AP1G1;SCARB1;ITGB1;CLTC;AP1S1;CACNG4;UBQLN2;ATAD1;CTSL;ITGB3;PICALM;MICALL1;VLDLR;ITGA4;DNM2;FCHO2;PLA2R1;GRK3;SNX1;IGF2R;SCARB2;FNBP1L;LRPAP1;TGFBR2;DKK1;GPR107;ARRB1;NUMB;CLN3;CEACAM1;SORL1;CLU;APOL1;ACKR3;RAB31;PIP5K1C;LRP1;DAB2
GO_MICROVILLUS	-0.413703	-1.63119	0	0.0669824	93	26	CTSV;CLIC4;SLC7A5;RAPGEF3;NFASC;HYAL2;ATP6V1A;STARD10;PLEKHG6;MYO1B;SCARB1;ITGB3;SLC27A4;SLC6A6;SLC7A8;MUC20;EXOC4;MYO1C;CTNNB1;CEACAM1;MYO1E;MYO6;PDZK1;PROM2;ATP7A;KIF13B	SLC7A8;MUC20;EXOC4;MYO1C;CTNNB1;CEACAM1;MYO1E;MYO6;PDZK1;PROM2;ATP7A;KIF13B
GO_CARDIAC_CHAMBER_DEVELOPMENT	-0.496597	-1.63144	0	0.0672524	174	50	NSD2;MIR17HG;SAV1;RBM15;HES1;FKBP1A;ARID1A;SNX17;ZMPSTE24;EGLN1;NPRL3;RARA;GRHL2;DHRS3;MDM2;FHL2;SMAD6;RARB;ROBO1;BMPR2;HECTD1;NOTCH1;LUZP1;JAG1;ADGRG6;TRIP11;DNM2;SOX4;LTBP1;FGFR2;TBX3;NOTCH2;TGFBR2;RXRA;TGFBR1;TGFB2;TNNC1;VANGL2;FOXC1;MSX2;GATA3;HIF1A;WNT5A;HEG1;DSP;CITED2;SUFU;FZD2;SEMA3C;NDST1	ROBO1;BMPR2;HECTD1;NOTCH1;LUZP1;JAG1;ADGRG6;TRIP11;DNM2;SOX4;LTBP1;FGFR2;TBX3;NOTCH2;TGFBR2;RXRA;TGFBR1;TGFB2;TNNC1;VANGL2;FOXC1;MSX2;GATA3;HIF1A;WNT5A;HEG1;DSP;CITED2;SUFU;FZD2;SEMA3C;NDST1
GO_REGULATION_OF_TRANSMEMBRANE_RECEPTOR_PROTEIN_SERINE_THREONINE_KINASE_SIGNALING_PATHWAY	-0.286263	-1.63432	0	0.065917	254	59	TTK;INHBE;PEG10;NPNT;MIR17HG;PARP1;GOT1;ING2;PIN1;BMP8A;SDCBP;HES1;FKBP1A;HSP90AB1;SMURF1;ADAM17;FKBP8;GIPC1;NUMA1;CD109;EP300;SMAD6;FBN1;ZNF703;ZBTB7A;ITGA3;FAM89B;BMPR2;SPRY1;NOTCH1;BCL9L;DNM2;LTBP1;GDF11;ACVR2A;NOTCH2;TGFBR2;DKK1;SPTBN1;HIPK2;SLC2A10;SKIL;TGFBR1;BMP3;TGFB2;TOB1;HTRA1;SORL1;DKK3;MSX2;UBE2O;INHA;WNT5A;CDKN2B;GLG1;CDKN1C;CITED2;DAB2;PCSK6	TGFBR2;DKK1;SPTBN1;HIPK2;SLC2A10;SKIL;TGFBR1;BMP3;TGFB2;TOB1;HTRA1;SORL1;DKK3;MSX2;UBE2O;INHA;WNT5A;CDKN2B;GLG1;CDKN1C;CITED2;DAB2;PCSK6
GO_ADHERENS_JUNCTION_ORGANIZATION	-0.444565	-1.64116	0	0.0633935	67	27	CDH24;DLG5;TJP1;HIPK1;AFDN;SRC;PAK2;CTNNA1;CDH1;PTPN23;ZNF703;CDH10;CDC42;CDH6;ADD1;CTNND1;JUP;NUMB;PLEKHA7;NECTIN4;CTNNB1;NECTIN1;EPHA4;PIP5K1C;ADAM10;ANG;DSP	CTNND1;JUP;NUMB;PLEKHA7;NECTIN4;CTNNB1;NECTIN1;EPHA4;PIP5K1C;ADAM10;ANG;DSP
GO_GLYCOSYLATION	-0.355654	-1.6424	0	0.0627491	264	65	DERL3;POGLUT3;GALNT14;POGLUT2;RXYLT1;DPM1;DOLPP1;FUT4;GALNT3;B3GALNT1;MGAT4B;TET1;MOGS;NUS1;DOLK;GFPT1;ALG2;SERP1;OGA;B3GNT7;PMM2;LMAN1;PIGM;MGAT1;B4GALT5;ST3GAL1;ST6GALNAC2;GALNT5;B4GALT1;TMTC2;GALNT4;GALNT11;MAN1B1;ST3GAL4;DHDDS;PSEN1;B4GAT1;B3GALT6;B3GNT3;B3GALT4;TRIP11;GCNT1;GOLGA2;MUC20;ARFGEF1;MAN1A2;B4GALT4;ST6GALNAC6;TRAK1;LMF1;GALNT1;CHP1;MAN2A1;ST6GALNAC1;GALNT7;GCNT4;B3GALT5;MPI;GALNT2…	B3GALT6;B3GNT3;B3GALT4;TRIP11;GCNT1;GOLGA2;MUC20;ARFGEF1;MAN1A2;B4GALT4;ST6GALNAC6;TRAK1;LMF1;GALNT1;CHP1;MAN2A1;ST6GALNAC1;GALNT7;GCNT4;B3GALT5;MPI;GALNT2;SLC35C1;MAN1A1;ST3GAL5;MUC15;MGAT3;ACER2
GO_TERTIARY_GRANULE	-0.334195	-1.64355	0	0.0626442	164	49	GGH;ADAM8;SVIP;ATAD3B;DOK3;PTAFR;NFASC;CD47;STOM;DBNL;RAB14;ARL8A;STXBP2;ATP6V0C;ATP6AP2;YPEL5;CYFIP1;AP2A2;ENPP4;PGM1;ATP11A;STX7;CTSS;TMC6;QSOX1;PRCP;LAMP1;CD55;CTSH;SLC2A3;PTPRN2;IDH1;LAMP2;GAA;LAMTOR2;OLFM4;ASAH1;TSPAN14;CEACAM1;CANT1;LTA4H;ADAM10;TIMP2;DSP;FOLR3;METTL7A;CTSD;MGAM;CRISP3	LAMP2;GAA;LAMTOR2;OLFM4;ASAH1;TSPAN14;CEACAM1;CANT1;LTA4H;ADAM10;TIMP2;DSP;FOLR3;METTL7A;CTSD;MGAM;CRISP3
GO_POSITIVE_REGULATION_OF_PEPTIDE_HORMONE_SECRETION	-0.450025	-1.64583	0	0.0612621	99	19	CLTRN;MPC2;PHPT1;RFX6;SERP1;KIF5B;ACSL4;AACS;ABAT;TRPM4;SOX4;EGFR;ARRB1;IRS2;HIF1A;GLUL;NR1H4;LRP1;GJA1	ARRB1;IRS2;HIF1A;GLUL;NR1H4;LRP1;GJA1
GO_CELL_SUBSTRATE_JUNCTION_ORGANIZATION	-0.385711	-1.64698	0	0.0611501	102	31	RHOD;EPB41L5;BCL2;CTTN;DUSP3;RCC2;PTK2;CD151;DST;LDB1;SRC;PLEC;SLK;PTPRJ;BCR;MAP4K4;TRIP6;ITGB4;ITGA2;PHLDB2;TLN1;CLASP1;SLC9A1;LAMC1;ARHGEF7;ITGA6;IQSEC1;MMP14;LIMCH1;LRP1;DLC1	LDB1;SRC;PLEC;SLK;PTPRJ;BCR;MAP4K4;TRIP6;ITGB4;ITGA2;PHLDB2;TLN1;CLASP1;SLC9A1;LAMC1;ARHGEF7;ITGA6;IQSEC1;MMP14;LIMCH1;LRP1;DLC1
GO_MESONEPHROS_DEVELOPMENT	-0.46461	-1.64707	0	0.0614049	103	32	EPCAM;NPNT;BCL2;HES1;LZTS2;DLG1;KIF26B;SIM1;RARA;LGR4;SMAD6;FAT4;RARB;MYC;PKD2;TACSTD2;PTCH1;BASP1;SPRY1;PBX1;FGFR2;GDF11;BDNF;CTNNB1;OSR1;FOXC1;CAT;OSR2;GATA3;SDC1;MAGED1;PGF	SMAD6;FAT4;RARB;MYC;PKD2;TACSTD2;PTCH1;BASP1;SPRY1;PBX1;FGFR2;GDF11;BDNF;CTNNB1;OSR1;FOXC1;CAT;OSR2;GATA3;SDC1;MAGED1;PGF
GO_CELL_RECOGNITION	-0.33194	-1.64759	0	0.0612926	219	30	CLGN;LY6K;ROBO3;JMJD6;TUB;YWHAZ;CD81;DLG1;RTN4;MFGE8;UBAP2L;B4GALT1;SCARB1;NCK2;ROBO1;GLIPR1L2;CNR1;EFNB3;BDNF;SEMA5A;ST6GALNAC6;TNFRSF21;DOCK8;EPHA4;APP;VSTM2L;FOLR3;VCAN;IGHV3-74;MEGF8	BDNF;SEMA5A;ST6GALNAC6;TNFRSF21;DOCK8;EPHA4;APP;VSTM2L;FOLR3;VCAN;IGHV3-74;MEGF8
GO_NEGATIVE_REGULATION_OF_DEVELOPMENTAL_GROWTH	-0.367924	-1.65114	0	0.0602524	115	28	MIR200B;IFRD1;MIR17HG;SAV1;PTK2;CTDP1;WWC1;VGLL4;CDK5;RTN4;SEMA4C;CXADR;RAI1;PTCH1;DUSP10;CDKN1A;JARID2;SEMA3F;SEMA4B;SEMA5A;TGFBR2;SEMA4G;PTPRS;WNT5A;SEMA3C;GJA1;SEMA6D;SPP1	RAI1;PTCH1;DUSP10;CDKN1A;JARID2;SEMA3F;SEMA4B;SEMA5A;TGFBR2;SEMA4G;PTPRS;WNT5A;SEMA3C;GJA1;SEMA6D;SPP1
GO_MICROBODY	-0.304813	-1.6529	0	0.0603205	137	47	PXMP2;IDH2;IDI1;TRIM37;PNPLA8;HSPD1;ARF1;TKT;ECH1;CRAT;ACSL4;MUL1;GBF1;ALDH3A2;DEPP1;SCP2;GSTK1;PEX11G;IDE;HSD17B4;NUDT12;PEX5;HSDL2;MAVS;MYO5A;AKAP11;ATAD1;ACBD5;PEX7;ACSL1;NUDT7;CROT;IDH1;ABCD3;MARF1;SYT7;PEX19;EPHX2;LONP2;HMGCL;ACAA1;AOC1;CAT;VIM;TMEM135;ACOX1;ACOX3	NUDT7;CROT;IDH1;ABCD3;MARF1;SYT7;PEX19;EPHX2;LONP2;HMGCL;ACAA1;AOC1;CAT;VIM;TMEM135;ACOX1;ACOX3
HP_ABNORMAL_BLOOD_MONOVALENT_INORGANIC_CATION_CONCENTRATION	-0.590203	-1.66211	0	0.0570786	102	17	NFKB2;CALM2;SLC30A9;USP8;TDP2;MAGED2;ATP1A1;KCNQ1;KLHL3;CACNA1D;TLR3;SCNN1A;UNC93B1;KCNN4;SCNN1B;SCNN1G;SLC2A1	CACNA1D;TLR3;SCNN1A;UNC93B1;KCNN4;SCNN1B;SCNN1G;SLC2A1
GO_AMINOGLYCAN_METABOLIC_PROCESS	-0.317634	-1.66383	0	0.0560026	172	56	HMMR;CSPG5;HPSE;CLN6;NFKB1;GLCE;HAS1;B3GALNT1;DSEL;XYLT2;HYAL2;CHST14;SLC35D2;HEXA;B3GNT7;GLB1;BPNT2;HS2ST1;B4GALT5;ST3GAL1;GPC1;NAGLU;GALNT5;HSPG2;AGRN;B4GALT1;CLTC;ST3GAL4;SPOCK3;B4GAT1;B3GALT6;B3GNT3;SLC9A1;UGDH;XYLT1;CHST12;B4GALT4;HS6ST1;CHPF2;PIM1;CHP1;CEMIP2;IL1B;B3GALT5;FOXC1;IDS;SDC1;FUCA1;CHPF;HS3ST6;GNS;HAS3;SPOCK2;ITIH5;VCAN;NDST1	PIM1;CHP1;CEMIP2;IL1B;B3GALT5;FOXC1;IDS;SDC1;FUCA1;CHPF;HS3ST6;GNS;HAS3;SPOCK2;ITIH5;VCAN;NDST1
GO_PHOSPHOLIPID_TRANSPORT	-0.305652	-1.66947	0	0.0546288	91	31	APOC1;PLSCR1;TNFAIP8L3;OSBPL2;CPTP;PLTP;PITPNA;NPC2;SCP2;ANO4;OSBPL8;PITPNC1;ATP11A;SCARB1;ATP11B;PITPNM2;TMEM30A;ABCG1;PLSCR3;PCTP;SCARB2;ATP8B1;CERT1;GLTP;PRKCD;PLA2G10;PITPNM1;ATP9A;ABCC1;KCNN4;ABCA1	ABCG1;PLSCR3;PCTP;SCARB2;ATP8B1;CERT1;GLTP;PRKCD;PLA2G10;PITPNM1;ATP9A;ABCC1;KCNN4;ABCA1
GO_CLATHRIN_COATED_PIT	-0.484059	-1.66988	0	0.0548664	71	22	ARRB2;HSPD1;AP2M1;CTTN;NECAP2;LRP3;AP2A2;CLTC;AP1S1;PICALM;VLDLR;DNM2;FCHO2;LRP10;ARRB1;NUMB;MYO6;ACKR3;APP;EPN3;LRP1;DAB2	LRP10;ARRB1;NUMB;MYO6;ACKR3;APP;EPN3;LRP1;DAB2
HP_COLOR_VISION_DEFECT	-0.516807	-1.67034	0	0.0549133	94	16	C12orf65;BEST1;ATF6;TK2;ACO2;VPS13C;NSMF;PINK1;ADAM9;PRKN;NMNAT1;PROKR2;HS6ST1;ANOS1;PCYT1A;FLRT3	NSMF;PINK1;ADAM9;PRKN;NMNAT1;PROKR2;HS6ST1;ANOS1;PCYT1A;FLRT3
GO_RUFFLE	-0.234944	-1.67103	0	0.0551541	179	58	KIF18A;KNSTRN;DDX58;PDXP;PARD6A;FGD6;AIF1L;FGD2;NME1;EPB41L5;PACSIN2;EPHA2;DBNL;CTTN;RAB5A;S100A11;AKT2;ADAM17;CIB1;CAPG;WWC1;SRC;PLEKHA1;MYH9;PTPRJ;CYFIP1;MTM1;CD2AP;WASF2;ITGB1;MYO5A;TLN1;ITGB3;INPP5K;BAIAP2;MYO10;MYADM;ASAP3;FGD4;PDE9A;TIAM1;DNM2;PSD3;ARHGEF4;MTSS2;ARHGEF7;PTK6;MYO1C;LIMA1;RASA1;MYO6;KANK1;FGD3;GSN;TLR4;PIP5K1C;ADGRE2;DLC1	MYO10;MYADM;ASAP3;FGD4;PDE9A;TIAM1;DNM2;PSD3;ARHGEF4;MTSS2;ARHGEF7;PTK6;MYO1C;LIMA1;RASA1;MYO6;KANK1;FGD3;GSN;TLR4;PIP5K1C;ADGRE2;DLC1
GO_NEURON_PROJECTION_EXTENSION	-0.345672	-1.67286	0	0.0550083	172	47	AURKA;IFRD1;SHTN1;TTL;MAP3K13;FLRT1;DBNL;CTTN;DDR1;ADNP;HSP90AB1;SMURF1;MUL1;CDK5;RTN4;CPNE1;CYFIP1;SEMA4C;PRKCZ;ALCAM;ITGB1;TWF2;BMPR2;ITGA4;USP9X;TIAM1;DNM2;RAB11A;SEMA3F;DBN1;NEDD4L;SEMA4B;PRKN;PLXNA1;BDNF;SEMA5A;SYT17;CTNNB1;SEMA4G;PTPRS;FLRT3;IMPACT;WNT5A;LRP1;MEGF8;SEMA3C;SEMA6D	ITGA4;USP9X;TIAM1;DNM2;RAB11A;SEMA3F;DBN1;NEDD4L;SEMA4B;PRKN;PLXNA1;BDNF;SEMA5A;SYT17;CTNNB1;SEMA4G;PTPRS;FLRT3;IMPACT;WNT5A;LRP1;MEGF8;SEMA3C;SEMA6D
GO_PROTEIN_LOCALIZATION_TO_VACUOLE	-0.449889	-1.67596	0	0.054666	68	24	SNX16;AP3D1;SMURF1;CD81;SH3GLB1;RTN4;MEAK7;VPS37B;RAB7A;VPS28;VPS13C;AP3B1;NUMA1;CACNG4;NCOA4;GNPTAB;SCARB2;LAMP2;RNF128;SORL1;CLU;GPR137B;VPS41;VPS37D	GNPTAB;SCARB2;LAMP2;RNF128;SORL1;CLU;GPR137B;VPS41;VPS37D
GO_PRESYNAPTIC_MEMBRANE	-0.499305	-1.68509	0	0.053225	156	27	FOSL1;SLC6A2;FBXO45;SNPH;SCRIB;CANX;STXBP1;CDH10;PSEN1;PICALM;CNR1;PI4K2A;EFNB3;FCHO2;PSEN2;SYT7;ADAM23;CACNA1D;KCNC3;CTNNB1;PTPRS;NCSTN;NECTIN1;SLC1A6;EPHA4;ATP2B4;APBA1	CDH10;PSEN1;PICALM;CNR1;PI4K2A;EFNB3;FCHO2;PSEN2;SYT7;ADAM23;CACNA1D;KCNC3;CTNNB1;PTPRS;NCSTN;NECTIN1;SLC1A6;EPHA4;ATP2B4;APBA1
GO_NEGATIVE_REGULATION_OF_LYMPHOCYTE_ACTIVATION	-0.354888	-1.68572	0	0.0534647	154	34	CD274;THOC1;HLA-F;NFKBID;HMGB1;GLMN;LOXL3;ZC3H12A;RIPOR2;IL20RB;SOCS5;DUSP3;DLG5;DLG1;BANK1;FBXO7;TNFSF4;SCRIB;VTCN1;RC3H1;PRKAR1A;CD86;LRRC32;BCL6;LGALS9;ZBTB7B;CEACAM1;TNFRSF21;INPP5D;ERBB2;VSIR;INHA;GPNMB;SCGB1A1	CD86;LRRC32;BCL6;LGALS9;ZBTB7B;CEACAM1;TNFRSF21;INPP5D;ERBB2;VSIR;INHA;GPNMB;SCGB1A1
GO_SOLUTE_CATION_SYMPORTER_ACTIVITY	-0.451053	-1.68608	0	0.0537066	98	21	SLC20A1;SLC28A3;SLC6A2;SLC25A3;SLC33A1;SLC38A1;SLC20A2;SLC23A2;SLC15A1;SLC6A6;SLC22A3;SLC12A6;SLC4A4;SLC1A1;MFSD3;SLC38A2;SLC2A10;SLC1A3;SLC1A6;SLC6A8;SLC17A5	SLC15A1;SLC6A6;SLC22A3;SLC12A6;SLC4A4;SLC1A1;MFSD3;SLC38A2;SLC2A10;SLC1A3;SLC1A6;SLC6A8;SLC17A5
GO_POSITIVE_REGULATION_OF_AUTOPHAGY	-0.371821	-1.68832	0	0.0533491	131	36	HMGB1;SVIP;ZC3H12A;SCOC;RAB12;BNIP3L;SMURF1;SH3GLB1;MAPK3;MUL1;FBXO7;CLEC16A;FOXO3;PLEKHF1;VPS13C;SMCR8;PIP4K2B;PIK3C2A;TRIM68;UFL1;FYCO1;BAG3;CAMKK2;PINK1;MID2;HK2;PAFAH1B2;PRKN;TRIM8;RNF152;SPTLC2;TP53INP1;DAPK1;HIF1A;HSPB8;SESN3	FYCO1;BAG3;CAMKK2;PINK1;MID2;HK2;PAFAH1B2;PRKN;TRIM8;RNF152;SPTLC2;TP53INP1;DAPK1;HIF1A;HSPB8;SESN3
GO_STEROL_HOMEOSTASIS	-0.467764	-1.69023	0	0.0533912	102	21	TMEM97;NR1D1;INSIG1;NUS1;NR1H2;NPC2;COMMD9;SCARB1;SEC24A;ABCG1;PLSCR3;LIMA1;EPHX2;AKR1C1;CD24;PLA2G10;DGAT2;MYLIP;NR1H4;ABCA1;FABP4	ABCG1;PLSCR3;LIMA1;EPHX2;AKR1C1;CD24;PLA2G10;DGAT2;MYLIP;NR1H4;ABCA1;FABP4
GO_NEGATIVE_REGULATION_OF_TRANSPORTER_ACTIVITY	-0.479976	-1.69115	0	0.0536361	88	15	PPIF;GSTO1;CALM2;CAB39;OXSR1;GNB5;WWP2;TCAF2;GOPC;PKD2;NEDD4L;OSR1;CAMK2D;CTTNBP2NL;ANK3	OSR1;CAMK2D;CTTNBP2NL;ANK3
GO_RESPONSE_TO_TRANSFORMING_GROWTH_FACTOR_BETA	-0.333126	-1.6913	0	0.0538833	258	70	PEG10;ANKRD1;ARRB2;NPNT;MIR17HG;PARP1;PARD6A;GOT1;PDCD5;ING2;PIN1;EPB41L5;SDCBP;CRK;ZYX;HYAL2;HSP90AB1;SMURF1;ADAM17;PTK2;PXN;GIPC1;SRC;ITGB5;LTBP3;PRKCZ;CD109;EP300;LTBP2;SMAD6;FBN1;ZNF703;ZBTB7A;ITGA3;FOS;FAM89B;SPRY1;BCL9L;ZFP36L1;USP9X;DNM2;LTBP1;STK16;ADAM9;FGFR2;FYN;TGFBR2;HIPK2;SLC2A10;SKIL;LRRC32;TGFBR1;HPGD;TGFB2;ZFHX3;HTRA1;ID1;MXRA5;ARHGEF18;DKK3;PDGFD;ZFYVE9;ZMIZ1;WNT5A;CDKN2B;ZFP36L2…	TGFBR2;HIPK2;SLC2A10;SKIL;LRRC32;TGFBR1;HPGD;TGFB2;ZFHX3;HTRA1;ID1;MXRA5;ARHGEF18;DKK3;PDGFD;ZFYVE9;ZMIZ1;WNT5A;CDKN2B;ZFP36L2;GLG1;CDKN1C;CITED2;DAB2
HP_BILATERAL_SENSORINEURAL_HEARING_IMPAIRMENT	-0.527835	-1.69233	0	0.0537242	69	17	FUS;SQSTM1;IARS2;KCNQ1;VCP;DNAJC3;CD109;ITGA2;ARSA;ITGB3;MYH14;MITF;ATP6V0A4;MYO6;ACOX1;TUBB3;PSAP	MYH14;MITF;ATP6V0A4;MYO6;ACOX1;TUBB3;PSAP
GO_REGULATION_OF_EPITHELIAL_CELL_APOPTOTIC_PROCESS	-0.441359	-1.6928	0	0.0542263	94	20	ARRB2;IL6;TNF;EIF2S1;GAS6;FOXO3;CAST;PDCD4;ITGA4;ZFP36L1;BOK;PLA2R1;SEMA5A;AKR1C3;COL18A1;GATA3;GSN;WFS1;GATA2;SERPINB13	PDCD4;ITGA4;ZFP36L1;BOK;PLA2R1;SEMA5A;AKR1C3;COL18A1;GATA3;GSN;WFS1;GATA2;SERPINB13
GO_REGULATION_OF_PROTEIN_TARGETING	-0.372088	-1.69434	0	0.0542737	82	33	SAE1;HAX1;HRAS;PDCD5;MICALL2;UBE2D3;STOM;BNIP3L;AKT2;SH3GLB1;CIB1;CDK5;LEPROT;RAC2;LMAN1;TCAF2;MTCL1;INPP5K;VPS11;BAG3;ABLIM3;PINK1;PRKN;NPEPPS;FYN;MYO1C;CHP1;ATG13;PDZK1;ERBB2;NUCB1;RHOU;ANK3	INPP5K;VPS11;BAG3;ABLIM3;PINK1;PRKN;NPEPPS;FYN;MYO1C;CHP1;ATG13;PDZK1;ERBB2;NUCB1;RHOU;ANK3
HP_CEREBRAL_ISCHEMIA	-0.414871	-1.69465	0	0.0545297	90	26	RFC2;HLA-B;GLA;PIGA;KRAS;UBAC2;ZMPSTE24;PIK3C2A;FBN1;NR2F2;TBL2;GTF2I;CLIP2;TGFBR2;SLC2A10;TGFBR1;TGFB2;HTRA1;CTNNB1;SCNN1A;APP;TLR4;SCNN1B;NOTCH3;SCNN1G;GUCY1A1	TGFBR2;SLC2A10;TGFBR1;TGFB2;HTRA1;CTNNB1;SCNN1A;APP;TLR4;SCNN1B;NOTCH3;SCNN1G;GUCY1A1
GO_REGULATION_OF_BMP_SIGNALING_PATHWAY	-0.620106	-1.69601	0	0.0541608	93	20	HES1;SMURF1;FKBP8;NUMA1;SMAD6;FBN1;ITGA3;BMPR2;NOTCH1;NOTCH2;DKK1;HIPK2;SKIL;TOB1;HTRA1;SORL1;MSX2;UBE2O;WNT5A;PCSK6	SMAD6;FBN1;ITGA3;BMPR2;NOTCH1;NOTCH2;DKK1;HIPK2;SKIL;TOB1;HTRA1;SORL1;MSX2;UBE2O;WNT5A;PCSK6
GO_GLAND_MORPHOGENESIS	-0.371342	-1.69868	0	0.0535783	124	36	CRIP1;IL6;TNF;POLB;BCL2;EPHA2;DDR1;SRC;BAX;SCRIB;TP63;ESRP2;TGM2;ELF3;RARG;PTCH1;CDC42;NOTCH1;STAT6;NTN4;SERPINB5;EGFR;FGFR2;PLXNA1;TBX3;NOTCH2;TGFBR2;RXRA;TGFB2;CEACAM1;CAPN1;MSX2;KDM5B;WNT5A;SEMA3C;SULF2	PTCH1;CDC42;NOTCH1;STAT6;NTN4;SERPINB5;EGFR;FGFR2;PLXNA1;TBX3;NOTCH2;TGFBR2;RXRA;TGFB2;CEACAM1;CAPN1;MSX2;KDM5B;WNT5A;SEMA3C;SULF2
GO_VESICLE_TETHERING_COMPLEX	-0.476112	-1.70254	0	0.0529902	70	20	EXOC6;TNFAIP2;TRAPPC3;TMEM115;EXOC8;EXOC7;VPS39;VPS18;EXOC1;TRAPPC6A;SYNPO2;VPS33A;VPS11;CDC42;VPS53;EXOC4;RAB10;COG2;EXOC6B;VPS41	VPS39;VPS18;EXOC1;TRAPPC6A;SYNPO2;VPS33A;VPS11;CDC42;VPS53;EXOC4;RAB10;COG2;EXOC6B;VPS41
GO_ORGANIC_HYDROXY_COMPOUND_TRANSPORT	-0.29824	-1.70313	0	0.0530328	268	60	APOC1;OSBPL6;YJEFN3;SLC27A5;NFKB1;ASIC3;STARD4;SLC16A8;NFKBIA;SLC6A2;GPS2;RAB3B;NUS1;STX12;NR1H2;SERAC1;OSBPL2;LPCAT3;OSBPL3;PLTP;TSPO;OSBPL9;NPC2;ABAT;SCP2;OSBP2;OSBPL8;SCARB1;RAB3A;ITGB3;PTCH1;CNR1;SLC22A3;PGAP1;VPS4B;PINK1;ZDHHC8;ABCG1;PRKN;PPARG;ATP8B1;SYT17;SYT7;LIMA1;RALBP1;SLC16A3;SLC29A4;OSBP;RXRA;AKR1C1;PLA2G10;CEACAM1;CLU;SNCG;KDM5B;NR1H4;LRP1;ABCA1;CEL;SPP1	RAB3A;ITGB3;PTCH1;CNR1;SLC22A3;PGAP1;VPS4B;PINK1;ZDHHC8;ABCG1;PRKN;PPARG;ATP8B1;SYT17;SYT7;LIMA1;RALBP1;SLC16A3;SLC29A4;OSBP;RXRA;AKR1C1;PLA2G10;CEACAM1;CLU;SNCG;KDM5B;NR1H4;LRP1;ABCA1;CEL;SPP1
GO_TETRAPYRROLE_BINDING	-0.44689	-1.70348	0	0.053289	148	22	NR1D1;DGCR8;CYCS;CYB5B;SDHC;MTR;CYP2U1;SRC;HEBP2;CYB561D1;PXDN;EIF2AK1;DUOX1;LMBRD1;CYP4F22;FLVCR2;PGRMC2;CYB5D2;CAT;CYP24A1;CYP4B1;GUCY1A1	LMBRD1;CYP4F22;FLVCR2;PGRMC2;CYB5D2;CAT;CYP24A1;CYP4B1;GUCY1A1
GO_FC_RECEPTOR_SIGNALING_PATHWAY	-0.26826	-1.7048	0	0.0533335	240	51	PSMC3;NFKB1;PSME2;PSMA4;ARPC1A;PSMB3;PSMA3;PSMD14;CHUK;PSMA6;CD47;PSMA2;PSMC6;PSMD8;PSMA5;PSMA7;WASL;SKP1;ARPC1B;CRK;ARPC2;HSP90AB1;ELMO2;PSMB10;PTK2;ACTR2;ABI1;MAPK3;PIK3R2;SRC;PTPRJ;FBXW11;PAK2;CYFIP1;WIPF2;PIK3R1;WASF2;RAPGEF1;FOS;BAIAP2;PSME3;CDC42;MYO10;MAPK10;VAV2;FYN;MYO1C;SHC1;PRKCD;PIGR;CARD11	PSMC3;NFKB1;PSME2;PSMA4;ARPC1A;PSMB3;PSMA3;PSMD14;CHUK;PSMA6;CD47;PSMA2;PSMC6;PSMD8;PSMA5;PSMA7;WASL;SKP1;ARPC1B;CRK;ARPC2;HSP90AB1;ELMO2;PSMB10;PTK2;ACTR2;ABI1;MAPK3;PIK3R2;SRC;PTPRJ;FBXW11;PAK2;CYFIP1;WIPF2;PIK3R1;WASF2;RAPGEF1;FOS;BAIAP2;PSME3;CDC42;MYO10;MAPK10;VAV2;FYN;MYO1C;SHC1;PRKCD;PIGR;CARD11
GO_EMBRYONIC_APPENDAGE_MORPHOGENESIS	-0.487613	-1.70501	0	0.0535937	127	26	MAP3K20;TFAP2A;GNAS;FBXW4;BPNT2;BAX;TP63;GRHL2;RARG;RARB;PSEN1;PTCH1;NOTCH1;PBX1;FRAS1;TBX3;NOTCH2;DKK1;TGFB2;CTNNB1;OSR1;MSX2;HOXD9;OSR2;WNT5A;MEGF8	RARG;RARB;PSEN1;PTCH1;NOTCH1;PBX1;FRAS1;TBX3;NOTCH2;DKK1;TGFB2;CTNNB1;OSR1;MSX2;HOXD9;OSR2;WNT5A;MEGF8
GO_HORMONE_METABOLIC_PROCESS	-0.360346	-1.70542	0	0.0536401	221	48	EGR1;DUOXA2;SDR16C5;DISP1;DHRS13;RDH11;ZMPSTE24;CTSZ;SGPL1;ATP6AP2;DGAT1;TSPO;PLEKHA1;COMT;HSD17B11;ATP1A1;SCPEP1;IDE;HSD17B4;DHRS3;H6PD;POR;SCARB1;DHRS9;CTSL;ALDH1A3;DUOX1;SLC27A4;DHRS2;HSD17B14;CTSB;UGT1A8;FDXR;BACE2;ARNT;AKR1C1;AKR1C3;DGAT2;GCNT4;DKK3;KLK6;RETSAT;GATA3;HIF1A;MME;AKR1C2;PCSK6;SPP1	ARNT;AKR1C1;AKR1C3;DGAT2;GCNT4;DKK3;KLK6;RETSAT;GATA3;HIF1A;MME;AKR1C2;PCSK6;SPP1
GO_NEPHRON_MORPHOGENESIS	-0.464026	-1.70724	0	0.0534696	77	19	NPNT;BCL2;HES1;LZTS2;DLG1;KIF26B;LGR4;FAT4;MYC;PKD2;TACSTD2;PTCH1;KLHL3;PBX1;CTNNB1;OSR1;GATA3;MAGED1;PGF	FAT4;MYC;PKD2;TACSTD2;PTCH1;KLHL3;PBX1;CTNNB1;OSR1;GATA3;MAGED1;PGF
GO_TRANSFORMING_GROWTH_FACTOR_BETA_RECEPTOR_SIGNALING_PATHWAY	-0.33678	-1.70957	0	0.0532974	202	56	PEG10;ARRB2;NPNT;MIR17HG;PARP1;PARD6A;GOT1;ING2;PIN1;SDCBP;ZYX;HSP90AB1;SMURF1;ADAM17;PTK2;PXN;GIPC1;SRC;ITGB5;LTBP3;PRKCZ;CD109;EP300;LTBP2;SMAD6;FBN1;ZNF703;ZBTB7A;ITGA3;FOS;FAM89B;SPRY1;BCL9L;USP9X;DNM2;LTBP1;ADAM9;TGFBR2;HIPK2;SLC2A10;SKIL;LRRC32;TGFBR1;HPGD;TGFB2;HTRA1;ID1;ARHGEF18;DKK3;ZFYVE9;ZMIZ1;CDKN2B;GLG1;CDKN1C;CITED2;DAB2	TGFBR2;HIPK2;SLC2A10;SKIL;LRRC32;TGFBR1;HPGD;TGFB2;HTRA1;ID1;ARHGEF18;DKK3;ZFYVE9;ZMIZ1;CDKN2B;GLG1;CDKN1C;CITED2;DAB2
GO_CARBOXYLIC_ESTER_HYDROLASE_ACTIVITY	-0.43371	-1.71031	0	0.0529041	144	29	ABHD3;PROCA1;PNPLA8;DPH7;ACOT9;IARS2;ABHD12;PGLS;PNPLA6;ACOT11;GDPD3;GDE1;H6PD;PPME1;PLA2G4A;PGAP1;LYPLA2;ABHD2;PAFAH1B2;PLAAT4;LIPH;LIPA;ABHD4;CES2;PAFAH2;PLA2G10;SIAE;CEL;NDST1	PPME1;PLA2G4A;PGAP1;LYPLA2;ABHD2;PAFAH1B2;PLAAT4;LIPH;LIPA;ABHD4;CES2;PAFAH2;PLA2G10;SIAE;CEL;NDST1
GO_I_BAND	-0.380931	-1.71083	0	0.0527273	140	33	CSRP2;ANKRD1;SYNE2;FRG1;BIN1;SCN8A;CAB39;FKBP1A;DST;MTM1;FBXO32;FHL2;PSEN1;SYNPO2;SYNPO;BAG3;PDLIM1;OBSL1;KRT19;HSPB1;ACTN4;PSEN2;JUP;CACNA1D;NEBL;KRT8;CTNNB1;AHNAK2;FLNB;ATP2B4;SORBS2;SLC2A1;ANK3	PSEN1;SYNPO2;SYNPO;BAG3;PDLIM1;OBSL1;KRT19;HSPB1;ACTN4;PSEN2;JUP;CACNA1D;NEBL;KRT8;CTNNB1;AHNAK2;FLNB;ATP2B4;SORBS2;SLC2A1;ANK3
GO_O_GLYCAN_PROCESSING	-0.473165	-1.71379	0	0.0521054	60	18	GALNT14;GALNT3;B3GNT7;B4GALT5;ST3GAL1;ST6GALNAC2;GALNT5;GALNT4;GALNT11;ST3GAL4;B3GNT3;GCNT1;MUC20;GALNT1;GALNT7;GCNT4;GALNT2;MUC15	B4GALT5;ST3GAL1;ST6GALNAC2;GALNT5;GALNT4;GALNT11;ST3GAL4;B3GNT3;GCNT1;MUC20;GALNT1;GALNT7;GCNT4;GALNT2;MUC15
GO_AXON_EXTENSION	-0.43346	-1.72291	0	0.0472431	123	31	IFRD1;SHTN1;TTL;MAP3K13;DBNL;CTTN;ADNP;HSP90AB1;CDK5;RTN4;CYFIP1;SEMA4C;ALCAM;ITGB1;TWF2;BMPR2;USP9X;DNM2;RAB11A;SEMA3F;DBN1;SEMA4B;BDNF;SEMA5A;SEMA4G;PTPRS;WNT5A;LRP1;MEGF8;SEMA3C;SEMA6D	USP9X;DNM2;RAB11A;SEMA3F;DBN1;SEMA4B;BDNF;SEMA5A;SEMA4G;PTPRS;WNT5A;LRP1;MEGF8;SEMA3C;SEMA6D
GO_RESPONSE_TO_RETINOIC_ACID	-0.440835	-1.72389	0	0.047259	108	25	MICB;CDKN2D;RXRB;FZD4;RARA;FZD7;RARG;TWF2;PTGES;WNT7B;PTCH1;CTSH;FGFR2;PPARG;IGF2R;PTK6;DKK1;RXRA;IGFBP2;OSR1;WNT5A;ABCA1;GJA1;WNT5B;ACER2	FGFR2;PPARG;IGF2R;PTK6;DKK1;RXRA;IGFBP2;OSR1;WNT5A;ABCA1;GJA1;WNT5B;ACER2
GO_NEGATIVE_REGULATION_OF_NOTCH_SIGNALING_PATHWAY	-0.514293	-1.7264	0	0.0470498	40	16	CHAC1;NFKBIA;METTL3;WWP2;EGFL7;ZBTB7A;HIF1AN;EGFR;BCL6;ARRB1;MMP14;LFNG;NIBAN2;GATA2;NOTCH3;SLC35C1	BCL6;ARRB1;MMP14;LFNG;NIBAN2;GATA2;NOTCH3;SLC35C1
GO_MULTIVESICULAR_BODY	-0.483213	-1.72982	0	0.0468386	62	17	RAB27A;BST2;CHMP4B;CHMP3;LAMP1;RAB27B;CTSL;CTSH;PRKAR1A;RAB11A;NEDD4L;EGFR;CHMP1B;STEAP3;SORL1;NSG1;GJA1	LAMP1;RAB27B;CTSL;CTSH;PRKAR1A;RAB11A;NEDD4L;EGFR;CHMP1B;STEAP3;SORL1;NSG1;GJA1
HP_EEG_WITH_ABNORMALLY_SLOW_FREQUENCIES	-0.524487	-1.73053	0	0.0468526	56	16	SCN8A;AP2M1;SQSTM1;NUS1;ATP6V1A;STXBP1;VCP;CHD2;UBA5;CLTC;DHDDS;PSEN1;YWHAG;TRAK1;GRN;EEF1A2	STXBP1;VCP;CHD2;UBA5;CLTC;DHDDS;PSEN1;YWHAG;TRAK1;GRN;EEF1A2
GO_IRON_ION_TRANSPORT	-0.462398	-1.73637	0	0.0448091	79	22	SLC25A37;ASIC3;SLC25A28;ATP6V1F;ARHGAP1;ATP6V1A;ATP6V0C;FTL;SLC22A17;ISCU;ATP6V1E2;CLTC;LMTK2;DNM2;FLVCR2;PGRMC2;CP;ATP6V0A4;STEAP3;NECTIN1;ATP6AP1;ATP7A	FLVCR2;PGRMC2;CP;ATP6V0A4;STEAP3;NECTIN1;ATP6AP1;ATP7A
GO_NEGATIVE_REGULATION_OF_CELL_ACTIVATION	-0.344256	-1.73687	0	0.0443531	207	42	CD274;THOC1;HLA-F;NFKBID;HMGB1;NR1D1;GLMN;LOXL3;ZC3H12A;RIPOR2;IL20RB;SOCS5;DUSP3;DLG5;DLG1;BANK1;FBXO7;TNFSF4;SCRIB;ABAT;BCR;GCLC;THBD;VTCN1;RC3H1;CNR1;PRKAR1A;CD86;LRRC32;BCL6;LGALS9;ZBTB7B;PRKCD;CEACAM1;TNFRSF21;INPP5D;ERBB2;VSIR;GRN;INHA;GPNMB;SCGB1A1	CD86;LRRC32;BCL6;LGALS9;ZBTB7B;PRKCD;CEACAM1;TNFRSF21;INPP5D;ERBB2;VSIR;GRN;INHA;GPNMB;SCGB1A1
GO_PROTEOGLYCAN_BIOSYNTHETIC_PROCESS	-0.453618	-1.73924	0	0.0441233	64	22	CSPG5;GLCE;DSEL;XYLT2;CHST14;FAM20B;HS2ST1;HS6ST3;BMPR2;B3GALT6;UGDH;XYLT1;CHST12;HS6ST1;CHPF2;SLC2A10;CTNNB1;VANGL2;CANT1;CHPF;VCAN;NDST1	UGDH;XYLT1;CHST12;HS6ST1;CHPF2;SLC2A10;CTNNB1;VANGL2;CANT1;CHPF;VCAN;NDST1
GO_CHLORIDE_TRANSPORT	-0.398873	-1.74042	0	0.0441233	111	25	SLC1A4;GLRB;CLIC4;CLCN4;PTAFR;BEST1;TSPO;ANO4;GABRB3;CLCN7;ANO10;SLC12A6;CLDN4;SLC1A1;TTYH3;CLCN3;PRKG2;SLC1A3;CLIC5;CLCA4;APOL1;CLIC3;PCYOX1;CLIC6;CLCA2	SLC1A1;TTYH3;CLCN3;PRKG2;SLC1A3;CLIC5;CLCA4;APOL1;CLIC3;PCYOX1;CLIC6;CLCA2
GO_POSITIVE_REGULATION_OF_FAT_CELL_DIFFERENTIATION	-0.551178	-1.7443	0	0.0434229	72	20	ZC3H12A;SAV1;CDS1;CREBL2;MAPK14;ASXL2;CARM1;RREB1;TRPM4;ZFP36L1;SH3PXD2B;KLF5;PPARG;METRNL;PIM1;ZBTB7B;ZBTB7C;ZNF385A;ADIRF;WNT5B	ZFP36L1;SH3PXD2B;KLF5;PPARG;METRNL;PIM1;ZBTB7B;ZBTB7C;ZNF385A;ADIRF;WNT5B
GO_SMOOTH_MUSCLE_CELL_MIGRATION	-0.426668	-1.74473	0	0.0436539	93	22	CCL5;BCL2;CRK;DDR1;S100A11;AAMP;APEX1;SRC;CORO1B;MDM2;ITGA2;ITGB3;PLAT;PLXNA1;IGFBP3;SORL1;PDGFD;FOXO4;ATP7A;TRIB1;LRP1;SEMA6D	SORL1;PDGFD;FOXO4;ATP7A;TRIB1;LRP1;SEMA6D
GO_SELECTIVE_AUTOPHAGY	-0.484935	-1.74731	0	0.0424716	61	24	AUP1;SQSTM1;SMURF1;BECN1;LGALS8;MAPK3;RAB7A;CLEC16A;VPS13C;UBA5;WDR81;UFL1;RB1CC1;WDFY3;WIPI2;ATG2A;BAG3;KLHL3;PINK1;RETREG3;PRKN;SPTLC2;ATG13;HSPB8	UBA5;WDR81;UFL1;RB1CC1;WDFY3;WIPI2;ATG2A;BAG3;KLHL3;PINK1;RETREG3;PRKN;SPTLC2;ATG13;HSPB8
GO_INNER_EAR_MORPHOGENESIS	-0.49452	-1.74833	0	0.0417511	103	22	INSIG1;CEP290;MYO15A;TTC39C;RIPOR2;TFAP2A;SCRIB;BCR;ALDH1A3;CELSR1;HOXA1;FGFR2;SEC24B;MYO3B;VANGL2;MYO6;GATA3;WNT5A;GATA2;SLITRK6;FZD2;GRHL3	HOXA1;FGFR2;SEC24B;MYO3B;VANGL2;MYO6;GATA3;WNT5A;GATA2;SLITRK6;FZD2;GRHL3
GO_LUNG_MORPHOGENESIS	-0.481522	-1.75154	0	0.0405457	52	20	TNF;KRAS;DLG5;CTSZ;MAPK3;GRHL2;ESRP2;AP3B1;WNT7B;SPRY1;CDC42;CTSH;CELSR1;FGFR2;TGFBR2;SEC24B;ID1;CTNNB1;HOXA5;VANGL2	GRHL2;ESRP2;AP3B1;WNT7B;SPRY1;CDC42;CTSH;CELSR1;FGFR2;TGFBR2;SEC24B;ID1;CTNNB1;HOXA5;VANGL2
GO_LIPID_STORAGE	-0.392076	-1.75179	0	0.0407661	81	27	IL6;CRY1;TNF;NFKB1;ZC3H12A;STARD4;NFKBIA;AUP1;CDS1;NR1H2;DGAT1;ASXL2;PLIN3;OSBPL8;SCARB1;ITGB3;ABCG1;PPARG;PLA2G10;PLIN2;DGAT2;IL1B;GM2A;TMEM159;ZFYVE1;MEST;ABCA1	PLA2G10;PLIN2;DGAT2;IL1B;GM2A;TMEM159;ZFYVE1;MEST;ABCA1
GO_ENSHEATHMENT_OF_NEURONS	-0.417354	-1.7527	0	0.0409889	139	37	KIF14;DEGS1;NAB2;NSUN5;MAL2;NFASC;SCN8A;ZNF24;MPP5;AKT2;MARVELD1;DLG1;FIG4;RARA;B4GALT5;CMTM8;GPC1;RARG;MYO5A;RARB;PLLP;ADGRG6;EPB41L3;ADAM22;CTNNB1;TNFRSF21;CLU;NCSTN;SH3TC2;ATRN;ERBB2;NDRG1;KLK6;BCAS1;SERINC5;PSAP;MAL	CTNNB1;TNFRSF21;CLU;NCSTN;SH3TC2;ATRN;ERBB2;NDRG1;KLK6;BCAS1;SERINC5;PSAP;MAL
GO_RECYCLING_ENDOSOME	-0.266651	-1.7617	0	0.0383048	190	69	CD274;AKAP5;HLA-F;TUBG1;HLA-B;TNF;SLC39A4;CLCN4;COMMD1;RAN;MICALL2;TMEM230;RAB12;PACSIN2;RAB14;AMOTL2;STX12;MYO5B;VAMP3;FIG4;RNF11;TBC1D14;SCAMP4;RAB11FIP2;PLEKHB2;RAB29;FZD7;SLC31A2;RAB25;ATP11A;STX7;TBC1D17;AP1G1;ITGB1;MYO5A;ATP11B;DENND6B;ABHD17C;ARFGEF2;EHD4;MICALL1;TNIK;VPS53;LMTK2;BOK;RAB11A;ABCG1;SLC1A1;PHETA1;RAB11FIP4;EHD2;RAB4A;CLCN3;RAB10;EHD3;ABHD17B;TUBA1A;TPP1;CLN3;SORL1;SCAMP1;SORC…	TBC1D17;AP1G1;ITGB1;MYO5A;ATP11B;DENND6B;ABHD17C;ARFGEF2;EHD4;MICALL1;TNIK;VPS53;LMTK2;BOK;RAB11A;ABCG1;SLC1A1;PHETA1;RAB11FIP4;EHD2;RAB4A;CLCN3;RAB10;EHD3;ABHD17B;TUBA1A;TPP1;CLN3;SORL1;SCAMP1;SORCS2;INPP4A;NDRG1;ATP9A;ACKR3;APP;NSG1;RAB11FIP1
GO_PRIMARY_ALCOHOL_METABOLIC_PROCESS	-0.472552	-1.7623	0	0.0385165	94	21	SDR16C5;DHRS13;ADH5;RDH11;ALDH3A2;DGAT1;GDPD3;CBR4;GDE1;DHRS3;H6PD;DHRS9;ALDH1A3;ALDH3B1;AKR1C1;ALDH3B2;AKR1C3;DGAT2;DKK3;RETSAT;AKR1C2	ALDH3B1;AKR1C1;ALDH3B2;AKR1C3;DGAT2;DKK3;RETSAT;AKR1C2
GO_BASAL_PLASMA_MEMBRANE	-0.472599	-1.76469	0	0.0384853	51	26	SLC27A5;SLC3A2;MST1R;SLC7A5;BEST1;CD81;DST;SLC23A2;PKD2;TACSTD2;BMPR2;SLC27A1;CLDN4;MET;SLC7A8;MUC20;EGFR;ITGA6;MYO1C;SLC1A3;CEACAM1;ERBB2;SHROOM4;ABCC1;ANK3;CLCA2	PKD2;TACSTD2;BMPR2;SLC27A1;CLDN4;MET;SLC7A8;MUC20;EGFR;ITGA6;MYO1C;SLC1A3;CEACAM1;ERBB2;SHROOM4;ABCC1;ANK3;CLCA2
GO_AMINOGLYCAN_BIOSYNTHETIC_PROCESS	-0.3579	-1.76681	0	0.0384538	115	38	CSPG5;NFKB1;GLCE;HAS1;B3GALNT1;DSEL;XYLT2;CHST14;SLC35D2;HEXA;B3GNT7;HS2ST1;B4GALT5;ST3GAL1;GPC1;GALNT5;HSPG2;AGRN;B4GALT1;CLTC;ST3GAL4;B4GAT1;B3GALT6;B3GNT3;UGDH;XYLT1;CHST12;B4GALT4;HS6ST1;CHPF2;IL1B;B3GALT5;SDC1;CHPF;HS3ST6;HAS3;VCAN;NDST1	UGDH;XYLT1;CHST12;B4GALT4;HS6ST1;CHPF2;IL1B;B3GALT5;SDC1;CHPF;HS3ST6;HAS3;VCAN;NDST1
GO_REGULATION_OF_CELL_SUBSTRATE_ADHESION	-0.371293	-1.76711	0	0.0386699	217	60	CSPG5;NPNT;EMP2;CCL28;RHOD;EPB41L5;C1QBP;BCL2;CRK;DDR1;DUSP3;RCC2;ARPC2;PTK2;CIB1;MINK1;LDB1;SRC;RAC2;SLK;PTPRJ;RREB1;EPHA1;FZD4;MAP4K4;PRKCZ;FZD7;PLEKHA2;PIK3R1;PHLDB2;CLASP1;ITGA3;TACSTD2;CDC42;NOTCH1;JAG1;MYADM;SLC9A1;DNM2;ARHGEF7;ITGA6;ACTN4;RIN2;CEACAM6;JUP;OLFM4;AJAP1;BCL6;RASA1;MMP14;NEDD9;KANK1;MMP12;SPOCK1;LIMCH1;SPOCK2;LRP1;DLC1;CCDC80;ACER2	ARHGEF7;ITGA6;ACTN4;RIN2;CEACAM6;JUP;OLFM4;AJAP1;BCL6;RASA1;MMP14;NEDD9;KANK1;MMP12;SPOCK1;LIMCH1;SPOCK2;LRP1;DLC1;CCDC80;ACER2
GO_OXIDOREDUCTASE_ACTIVITY_ACTING_ON_THE_ALDEHYDE_OR_OXO_GROUP_OF_DONORS_NAD_OR_NADP_AS_ACCEPTOR	-0.493307	-1.76759	0	0.0388883	35	15	ALDH1L2;PDHB;ADH5;DLD;ALDH18A1;ALDH3A2;ALDH7A1;ALDH6A1;ALDH1A3;ALDH4A1;ALDH3B1;ALDH3B2;ALDH1L1;AKR1C3;ALDH5A1	ALDH4A1;ALDH3B1;ALDH3B2;ALDH1L1;AKR1C3;ALDH5A1
GO_REGULATION_OF_CELLULAR_RESPONSE_TO_TRANSFORMING_GROWTH_FACTOR_BETA_STIMULUS	-0.352774	-1.7692	0	0.0383572	129	35	PEG10;NPNT;MIR17HG;GOT1;ING2;PIN1;SDCBP;HSP90AB1;SMURF1;ADAM17;GIPC1;CD109;EP300;SMAD6;FBN1;ZNF703;ZBTB7A;ITGA3;FAM89B;SPRY1;BCL9L;DNM2;LTBP1;TGFBR2;HIPK2;SLC2A10;SKIL;TGFBR1;HTRA1;DKK3;CDKN2B;GLG1;CDKN1C;CITED2;DAB2	SMAD6;FBN1;ZNF703;ZBTB7A;ITGA3;FAM89B;SPRY1;BCL9L;DNM2;LTBP1;TGFBR2;HIPK2;SLC2A10;SKIL;TGFBR1;HTRA1;DKK3;CDKN2B;GLG1;CDKN1C;CITED2;DAB2
GO_NEGATIVE_REGULATION_OF_ION_TRANSMEMBRANE_TRANSPORT	-0.446553	-1.77531	0	0.0370636	103	22	SLC43A1;PPIF;GSTO1;COMMD1;BIN1;CALM2;CAB39;OXSR1;AKT2;GNB5;ISCU;TCAF2;ARL6IP5;GOPC;PKD2;NEDD4L;OSR1;SLC30A1;CAMK2D;IRS2;ATP7A;ANK3	OSR1;SLC30A1;CAMK2D;IRS2;ATP7A;ANK3
HP_CONFUSION	-0.472726	-1.7757	0	0.0367694	57	18	DNMT1;HLA-B;TOMM40;TBP;UBAC2;GNAS;ERCC5;FIG4;PSEN1;MAN2B1;PSEN2;SORL1;TLR3;APP;TLR4;SLC22A5;NOTCH3;SLC2A1	SORL1;TLR3;APP;TLR4;SLC22A5;NOTCH3;SLC2A1
GO_REGULATION_OF_ANTIGEN_RECEPTOR_MEDIATED_SIGNALING_PATHWAY	-0.490524	-1.77633	0	0.0362168	69	15	GPS2;PHPT1;DUSP3;CD81;ELF1;PRKD2;PTPRJ;RAB29;ADA;PRKCH;RC3H1;CMTM3;CEACAM1;CARD11;KCNN4	CMTM3;CEACAM1;CARD11;KCNN4
GO_NEGATIVE_REGULATION_OF_T_CELL_PROLIFERATION	-0.491359	-1.77919	0	0.0354012	64	18	CD274;GLMN;IL20RB;DLG5;DLG1;SCRIB;VTCN1;RC3H1;PRKAR1A;CD86;LRRC32;LGALS9;ZBTB7B;TNFRSF21;ERBB2;VSIR;GPNMB;SCGB1A1	CD86;LRRC32;LGALS9;ZBTB7B;TNFRSF21;ERBB2;VSIR;GPNMB;SCGB1A1
GO_POSITIVE_REGULATION_OF_MACROAUTOPHAGY	-0.514515	-1.78045	0	0.0356083	68	19	SCOC;RAB12;BNIP3L;SMURF1;SH3GLB1;MAPK3;CLEC16A;VPS13C;SMCR8;PIP4K2B;FYCO1;BAG3;PINK1;PAFAH1B2;PRKN;SPTLC2;HIF1A;HSPB8;SESN3	FYCO1;BAG3;PINK1;PAFAH1B2;PRKN;SPTLC2;HIF1A;HSPB8;SESN3
GO_ENDOPLASMIC_RETICULUM_LUMEN	-0.333282	-1.78063	0	0.0358177	307	71	POGLUT3;FGF23;PLAUR;IL6;GPX8;IL23A;COL9A3;COL9A2;CLN6;TXNDC16;TOR3A;POGLUT2;P4HA3;TXNDC12;ERO1A;RCN1;GAS6;TOR4A;ERAP2;CTSZ;TGOLN2;GBF1;SUMF2;MBTPS1;MFGE8;MSLN;CANX;APLP2;OS9;DNAJC3;H6PD;VCPIP1;QSOX1;FBN1;IGFBP4;WNT7B;ARSD;ARSA;CERCAM;TMEM132A;STS;LAMC1;PTPRN2;LTBP1;MINPP1;VWA1;COL5A1;COL6A2;RNASET2;IGFBP3;LRPAP1;CES2;ERP27;TSPAN14;CP;SUMF1;CLU;COL18A1;PDGFD;APOL1;APP;WFS1;NUCB1;COL4A5;WNT5A;ADAM1…	STS;LAMC1;PTPRN2;LTBP1;MINPP1;VWA1;COL5A1;COL6A2;RNASET2;IGFBP3;LRPAP1;CES2;ERP27;TSPAN14;CP;SUMF1;CLU;COL18A1;PDGFD;APOL1;APP;WFS1;NUCB1;COL4A5;WNT5A;ADAM10;COL5A2;VCAN;COL4A4;WNT5B;SPP1
GO_MAMMARY_GLAND_MORPHOGENESIS	-0.582778	-1.79394	0	0.0338804	45	15	EPHA2;DDR1;SRC;BAX;SCRIB;ELF3;PTCH1;STAT6;FGFR2;TBX3;TGFBR2;CAPN1;MSX2;KDM5B;WNT5A	PTCH1;STAT6;FGFR2;TBX3;TGFBR2;CAPN1;MSX2;KDM5B;WNT5A
GO_NEGATIVE_REGULATION_OF_NEURON_DIFFERENTIATION	-0.43184	-1.79506	0	0.0340833	225	47	ASPM;YWHAH;IFRD1;CDK5RAP2;HES1;PTK2;CIB1;CTSZ;MIB1;CDK5;RTN4;CARM1;FOXO3;SEMA4C;RAB29;MINAR1;MDM2;ZHX2;PRAG1;PSEN1;NOTCH1;JAG1;PBX1;EFNB3;RAPGEF2;SEMA3F;SEMA4B;DDX6;GDF11;SEMA5A;DKK1;THRB;ID1;SEMA4G;PTPRS;KANK1;SPOCK1;EPHA4;MYLIP;VIM;APP;WNT5A;NOTCH3;LRP1;SEMA3C;SEMA6D;SPP1	PBX1;EFNB3;RAPGEF2;SEMA3F;SEMA4B;DDX6;GDF11;SEMA5A;DKK1;THRB;ID1;SEMA4G;PTPRS;KANK1;SPOCK1;EPHA4;MYLIP;VIM;APP;WNT5A;NOTCH3;LRP1;SEMA3C;SEMA6D;SPP1
GO_MICROBODY_LUMEN	-0.557363	-1.79846	0	0.0326938	52	20	HSPD1;ECH1;CRAT;SCP2;GSTK1;IDE;HSD17B4;NUDT12;PEX7;NUDT7;CROT;IDH1;ABCD3;EPHX2;LONP2;HMGCL;ACAA1;CAT;ACOX1;ACOX3	NUDT7;CROT;IDH1;ABCD3;EPHX2;LONP2;HMGCL;ACAA1;CAT;ACOX1;ACOX3
HP_EXODEVIATION	-0.452882	-1.79877	0	0.0328919	69	18	MC1R;C12orf65;ATF6;ADNP;AFF4;DNMBP;RPL10;FBN1;KDM1A;CDC42;SLC35A2;BCORL1;HADHA;TGFBR2;TGFBR1;SLC6A8;SLC17A5;TUBB3	FBN1;KDM1A;CDC42;SLC35A2;BCORL1;HADHA;TGFBR2;TGFBR1;SLC6A8;SLC17A5;TUBB3
GO_CELL_FATE_COMMITMENT	-0.429441	-1.8053	0	0.0317472	278	47	IFRD1;IL6;IL23A;LOXL3;NOTCH4;PAF1;BCL2;HES1;STAT3;FKBP8;MCL1;SATB2;RARA;FZD7;ITGB1;BATF;NR2F2;PSEN1;WNT7B;CTSL;PTCH1;CDC42;EPAS1;NOTCH1;STAT6;JAG1;SH3PXD2B;JAG2;NTF4;FGFR2;TBX3;PPARG;NOTCH2;RAB10;CTR9;DKK1;MITF;TGFBR1;ZBTB7B;CTNNB1;RORC;GATA3;WNT5A;GATA2;NOTCH3;SUFU;WNT5B	NR2F2;PSEN1;WNT7B;CTSL;PTCH1;CDC42;EPAS1;NOTCH1;STAT6;JAG1;SH3PXD2B;JAG2;NTF4;FGFR2;TBX3;PPARG;NOTCH2;RAB10;CTR9;DKK1;MITF;TGFBR1;ZBTB7B;CTNNB1;RORC;GATA3;WNT5A;GATA2;NOTCH3;SUFU;WNT5B
GO_GLUCOSE_IMPORT	-0.54981	-1.80753	0	0.0311299	75	17	TNF;CREBL2;MAPK14;AKT2;OSBPL8;PIK3R1;RTN2;ZDHHC7;SLC2A3;HK2;SLC2A10;RNASEL;IRS1;IRS2;ITLN1;RHOQ;SLC2A1	ZDHHC7;SLC2A3;HK2;SLC2A10;RNASEL;IRS1;IRS2;ITLN1;RHOQ;SLC2A1
GO_REGULATION_OF_OSTEOCLAST_DIFFERENTIATION	-0.493351	-1.80807	0	0.0310497	67	17	IL23A;TNF;GNAS;PRXL2A;PIK3R1;FBN1;FOS;PPARGC1B;PIAS3;NOTCH2;MITF;CTNNB1;TLR3;INPP5D;GPR137B;TLR4;ATP6AP1	PIAS3;NOTCH2;MITF;CTNNB1;TLR3;INPP5D;GPR137B;TLR4;ATP6AP1
GO_AMYLOID_PRECURSOR_PROTEIN_CATABOLIC_PROCESS	-0.524039	-1.8083	0	0.0312426	50	16	TNF;PIN1;BIN1;FKBP1A;TMED10;PSEN1;PICALM;ABCG1;PSEN2;CLN3;SORL1;CLU;NCSTN;EPHA4;APP;ADAM10	ABCG1;PSEN2;CLN3;SORL1;CLU;NCSTN;EPHA4;APP;ADAM10
GO_DIGESTION	-0.541858	-1.81066	0	0.0303348	141	23	SNX10;TRPV1;PTGER1;NR1H2;LPCAT3;PLS1;KCNQ1;SCARB1;ACO1;SGK1;TJP2;LIMA1;AKR1C1;EPB41;TLR4;SLC22A5;COPA;KCNN4;AKR1C2;SERPINA3;PRSS2;CEL;MGAM	AKR1C1;EPB41;TLR4;SLC22A5;COPA;KCNN4;AKR1C2;SERPINA3;PRSS2;CEL;MGAM
GO_MUSCLE_ORGAN_MORPHOGENESIS	-0.580619	-1.81068	0	0.030248	83	17	ANKRD1;FKBP1A;EGLN1;SERP1;NOTCH1;ARID5B;FGFR2;RXRA;TGFBR1;TGFB2;TNNC1;VANGL2;FOXC1;WNT5A;HEG1;DSP;FZD2	ARID5B;FGFR2;RXRA;TGFBR1;TGFB2;TNNC1;VANGL2;FOXC1;WNT5A;HEG1;DSP;FZD2
GO_MESODERM_MORPHOGENESIS	-0.556327	-1.8114	0	0.0301602	77	18	EPB41L5;KDM6A;EPHA2;ITGB4;ITGB1;ITGA2;ITGA3;BMPR2;ITGB3;PRKAR1A;HMGA2;FGFR2;TBX3;EXOC4;DKK1;FOXC1;WNT5A;GJA1	ITGB4;ITGB1;ITGA2;ITGA3;BMPR2;ITGB3;PRKAR1A;HMGA2;FGFR2;TBX3;EXOC4;DKK1;FOXC1;WNT5A;GJA1
GO_BETA_CATENIN_BINDING	-0.43694	-1.814	0	0.0303523	85	29	TCF7;AXIN1;PIN1;SKP1;TAX1BP3;DLG5;PXN;CARM1;PTPRJ;FOXO3;CTNNA1;CD2AP;CXADR;CDH1;EP300;PSEN1;BCL9L;DACT1;PRKN;BCL9;AJAP1;SHROOM2;NUMB;CTNNB1;KANK1;FOXO4;CALCOCO1;SUFU;GJA1	DACT1;PRKN;BCL9;AJAP1;SHROOM2;NUMB;CTNNB1;KANK1;FOXO4;CALCOCO1;SUFU;GJA1
GO_CERAMIDE_METABOLIC_PROCESS	-0.45278	-1.81442	0	0.0302641	100	35	SMPD4;CLN6;DEGS1;GLA;TNF;SPTSSA;ORMDL1;SAMD8;NEU1;ELOVL1;SGPL1;PPP2R1A;HEXA;B4GALT5;RACK1;SPTSSB;B3GALT4;PLPP3;PLPP1;CYP4F22;ORMDL3;ST6GALNAC6;TNFRSF1A;SPTLC3;DEGS2;CERT1;CERK;ASAH1;SPTLC2;PRKCD;GM2A;CERS4;PSAP;ST3GAL5;ACER2	PLPP1;CYP4F22;ORMDL3;ST6GALNAC6;TNFRSF1A;SPTLC3;DEGS2;CERT1;CERK;ASAH1;SPTLC2;PRKCD;GM2A;CERS4;PSAP;ST3GAL5;ACER2
GO_DIGESTIVE_SYSTEM_PROCESS	-0.457389	-1.81782	0	0.02989	102	20	SNX10;TRPV1;PTGER1;NR1H2;LPCAT3;PLS1;KCNQ1;SCARB1;ACO1;SGK1;TJP2;LIMA1;AKR1C1;EPB41;TLR4;SLC22A5;COPA;KCNN4;SERPINA3;CEL	LIMA1;AKR1C1;EPB41;TLR4;SLC22A5;COPA;KCNN4;SERPINA3;CEL
GO_SYNTAXIN_BINDING	-0.475819	-1.82141	0	0.0297976	78	20	SNAP29;SNPH;TMED9;STXBP2;VAMP3;SCFD2;TMED10;STXBP1;SEC22B;STX7;VPS18;VPS11;RAB11A;NSF;GOLGA2;RAB4A;SYT17;SYT7;DAPK1;ABCA1	TMED10;STXBP1;SEC22B;STX7;VPS18;VPS11;RAB11A;NSF;GOLGA2;RAB4A;SYT17;SYT7;DAPK1;ABCA1
GO_POSITIVE_REGULATION_OF_NOTCH_SIGNALING_PATHWAY	-0.490017	-1.82488	0	0.0291271	57	17	NOTCH4;HES1;STAT3;SRC;TP63;EP300;ELF3;ROBO1;NOTCH1;JAG1;JAG2;MAML3;MAML2;TGFB2;TSPAN14;LFNG;ZMIZ1	EP300;ELF3;ROBO1;NOTCH1;JAG1;JAG2;MAML3;MAML2;TGFB2;TSPAN14;LFNG;ZMIZ1
GO_TERTIARY_GRANULE_LUMEN	-0.415776	-1.847	0	0.0238034	55	18	GGH;DBNL;YPEL5;CYFIP1;PGM1;CTSS;QSOX1;CTSH;IDH1;OLFM4;ASAH1;CANT1;LTA4H;TIMP2;FOLR3;METTL7A;CTSD;CRISP3	OLFM4;ASAH1;CANT1;LTA4H;TIMP2;FOLR3;METTL7A;CTSD;CRISP3
[truncated: 149 more rows]

## Sheet: 1.3_GSEA_Oncogenic
Term	es	nes	pval	fdr	geneset_size	matched_size	genes	ledge_genes
[truncated: 57 more rows]

## Sheet: 1.4_GSEA_Curated
Term	es	nes	pval	fdr	geneset_size	matched_size	genes	ledge_genes
[truncated: 817 more rows]
